# Supplementary material for: Comprehensive metabolomic and epigenomic characterization of microsatellite stable BRAF-mutated colorectal cancer
Source: Oncogene. 2025 Mar 18;44(22):1718–30. doi: 10.1038/s41388-025-03326-y (PMC12122379; doi:10.1038/s41388-025-03326-y)
Supplement: Supplementary file 2 — iCAN banner author list [file 41388_2025_3326_MOESM2_ESM.xlsx]

## Sheet: iCAN banner
iCAN banner authorship list
#	Full Name	Affiliation	E-mail	Role 1	Role 2
1	Tomi Mäkelä	(9) iCAN Digital Precision Cancer Medicine Flagship, University of Helsinki, Helsinki, Finland	tomi.makela@helsinki.fi	Executive Officer
2	Satu Mustjoki	(9) iCAN Digital Precision Cancer Medicine Flagship, University of Helsinki, Helsinki, Finland	satu.mustjoki@helsinki.fi	Scientific Director	Executive committee chair
3	Kari Alitalo	(9) iCAN Digital Precision Cancer Medicine Flagship, University of Helsinki, Helsinki, Finland	kari.alitalo@helsinki.fi	Founding Scientific Director
4	Lauri Aaltonen	(9) iCAN Digital Precision Cancer Medicine Flagship, University of Helsinki, Helsinki, Finland	lauri.aaltonen@helsinki.fi	Deputy Scientific Director	Subproject coordinating PI
5	Anniina Färkkilä	(9) iCAN Digital Precision Cancer Medicine Flagship, University of Helsinki, Helsinki, Finland	anniina.farkkila@helsinki.fi	Executive Committee	Subproject coordinating PI
6	Sirpa Leppä	(9) iCAN Digital Precision Cancer Medicine Flagship, University of Helsinki, Helsinki, Finland	sirpa.leppa@helsinki.fi	Executive Committee	Subproject coordinating PI
7	Esa Pitkänen	(9) iCAN Digital Precision Cancer Medicine Flagship, University of Helsinki, Helsinki, Finland	esa.pitkanen@helsinki.fi	Executive Committee	Data lead
8	Tuomas Mirtti	(9) iCAN Digital Precision Cancer Medicine Flagship, University of Helsinki, Helsinki, Finland	tuomas.mirtti@helsinki.fi	Executive Committee	Lead pathologist
9	Caroline Heckman	(9) iCAN Digital Precision Cancer Medicine Flagship, University of Helsinki, Helsinki, Finland	caroline.heckman@helsinki.fi	Executive Committee	Subproject coordinating PI
10	Sakari Vanharanta	(9) iCAN Digital Precision Cancer Medicine Flagship, University of Helsinki, Helsinki, Finland	sakari.vanharanta@helsinki.fi	Executive Committee	Subproject coordinating PI
11	Toni Seppälä	(9) iCAN Digital Precision Cancer Medicine Flagship, University of Helsinki, Helsinki, Finland	toni.seppala@helsinki.fi	Executive Committee	Subproject coordinating PI
12	Vincenzo Cerullo	(9) iCAN Digital Precision Cancer Medicine Flagship, University of Helsinki, Helsinki, Finland	vincenzo.cerullo@helsinki.fi	Executive Committee	Subproject coordinating PI
13	Anne Portaankorva	(9) iCAN Digital Precision Cancer Medicine Flagship, University of Helsinki, Helsinki, Finland	anne.portaankorva@helsinki.fi	Steering Board	Steering Board chair
14	Markku Mäkijärvi	(9) iCAN Digital Precision Cancer Medicine Flagship, University of Helsinki, Helsinki, Finland	Markku.Makijarvi@hus.fi	Steering Board	Steering Board vice-chair
15	Johanna Arola	(9) iCAN Digital Precision Cancer Medicine Flagship, University of Helsinki, Helsinki, Finland	johanna.t.arola@helsinki.fi	Steering Board
16	Taneli Raivio	(9) iCAN Digital Precision Cancer Medicine Flagship, University of Helsinki, Helsinki, Finland	Taneli.Raivio@hus.fi	Steering Board
17	Elisabeth Widen	(9) iCAN Digital Precision Cancer Medicine Flagship, University of Helsinki, Helsinki, Finland	elisabeth.widen@helsinki.fi	Steering Board
18	Anu Niemi	(9) iCAN Digital Precision Cancer Medicine Flagship, University of Helsinki, Helsinki, Finland	anu.niemi@europadonna.fi	Steering Board
19	Matti Santalahti	(9) iCAN Digital Precision Cancer Medicine Flagship, University of Helsinki, Helsinki, Finland	mattikalervo.santalahti@elisanet.fi	Patient and Citizen Advisory Board
20	Ida Busk	(9) iCAN Digital Precision Cancer Medicine Flagship, University of Helsinki, Helsinki, Finland	ida.m.busk@gmail.com	Patient and Citizen Advisory Board
21	Kristiina Huff	(9) iCAN Digital Precision Cancer Medicine Flagship, University of Helsinki, Helsinki, Finland	kristiinahff954@gmail.com	Patient and Citizen Advisory Board
22	Tuuli Jokivartio-Toivonen	(9) iCAN Digital Precision Cancer Medicine Flagship, University of Helsinki, Helsinki, Finland	tuuli.jokivartio-toivonen@luvn.fi	Patient and Citizen Advisory Board
23	Riikka-Leena Manninen	(9) iCAN Digital Precision Cancer Medicine Flagship, University of Helsinki, Helsinki, Finland	riikkaleena.manninen@gmail.com	Patient and Citizen Advisory Board
24	Katja Tähkä	(9) iCAN Digital Precision Cancer Medicine Flagship, University of Helsinki, Helsinki, Finland	katja.tahka@cancer.fi	Patient and Citizen Advisory Board
25	Aimo Strömberg	(9) iCAN Digital Precision Cancer Medicine Flagship, University of Helsinki, Helsinki, Finland	aimo.stromberg@pp.inet.fi	Patient and Citizen Advisory Board
26	Anna-Liisa Valkama	(9) iCAN Digital Precision Cancer Medicine Flagship, University of Helsinki, Helsinki, Finland	annaliisa.valkama@gmail.com	Patient and Citizen Advisory Board
27	Minna Malmstedt	(9) iCAN Digital Precision Cancer Medicine Flagship, University of Helsinki, Helsinki, Finland	Minna.Malmstedt@hus.fi	Patient and Citizen Advisory Board
28	Thomas Hackman	(9) iCAN Digital Precision Cancer Medicine Flagship, University of Helsinki, Helsinki, Finland	thomas.hackman@helsinki.fi	Patient and Citizen Advisory Board
29	Jenni Helminen	(9) iCAN Digital Precision Cancer Medicine Flagship, University of Helsinki, Helsinki, Finland	jenni.helminen@gmail.com	Patient and Citizen Advisory Board
30	Tuula Nikkilä	(9) iCAN Digital Precision Cancer Medicine Flagship, University of Helsinki, Helsinki, Finland	tuulan74@gmail.com	Patient and Citizen Advisory Board
31	Helene Wahl	(9) iCAN Digital Precision Cancer Medicine Flagship, University of Helsinki, Helsinki, Finland		iCAN core team	Office team, project manager
32	Leena Karhemo	(9) iCAN Digital Precision Cancer Medicine Flagship, University of Helsinki, Helsinki, Finland		iCAN core team	Office team, project manager
33	Mari Björkman	(9) iCAN Digital Precision Cancer Medicine Flagship, University of Helsinki, Helsinki, Finland		iCAN core team	Office team, business development director
34	Alexandra Gylfe	(9) iCAN Digital Precision Cancer Medicine Flagship, University of Helsinki, Helsinki, Finland		iCAN core team	Office team, business development director
35	Marketta Liljeström	(9) iCAN Digital Precision Cancer Medicine Flagship, University of Helsinki, Helsinki, Finland		iCAN core team	Office team, PCAB and communications coordinator
36	Katariina Sirén	(9) iCAN Digital Precision Cancer Medicine Flagship, University of Helsinki, Helsinki, Finland		iCAN core team	Office team, legal counsel
37	Kirsi Talonen	(9) iCAN Digital Precision Cancer Medicine Flagship, University of Helsinki, Helsinki, Finland		iCAN core team	Office team, legal counsel
38	Marion Henriksson	(9) iCAN Digital Precision Cancer Medicine Flagship, University of Helsinki, Helsinki, Finland		iCAN core team	Office team, operations manager
39	Satu Sankkila	(9) iCAN Digital Precision Cancer Medicine Flagship, University of Helsinki, Helsinki, Finland		iCAN core team	Office team, executive assistant to Tomi Mäkelä
40	Tua Karling	(9) iCAN Digital Precision Cancer Medicine Flagship, University of Helsinki, Helsinki, Finland		iCAN core team	Data team, data science coordinator
41	Valtteri Nieminen	(9) iCAN Digital Precision Cancer Medicine Flagship, University of Helsinki, Helsinki, Finland		iCAN core team	Data team, data analyst
42	Eleni Kampanellou	(9) iCAN Digital Precision Cancer Medicine Flagship, University of Helsinki, Helsinki, Finland		iCAN core team	Data team, clinical data analyst
43	Anna Kuosmanen	(9) iCAN Digital Precision Cancer Medicine Flagship, University of Helsinki, Helsinki, Finland		iCAN core team	Data team, bioinformatician
44	Veronika Suni	(9) iCAN Digital Precision Cancer Medicine Flagship, University of Helsinki, Helsinki, Finland		iCAN core team	Data team, data manager
45	Imre Västrik	(9) iCAN Digital Precision Cancer Medicine Flagship, University of Helsinki, Helsinki, Finland		iCAN core team	Data team, software developer
46	Sailalitha Bollepalli	(9) iCAN Digital Precision Cancer Medicine Flagship, University of Helsinki, Helsinki, Finland		iCAN core team	Data team, bioinformatician
47	Anu Loukola	(9) iCAN Digital Precision Cancer Medicine Flagship, University of Helsinki, Helsinki, Finland		iCAN core team	Helsinki Biobank, project manager
48	Tiina Vesterinen	(9) iCAN Digital Precision Cancer Medicine Flagship, University of Helsinki, Helsinki, Finland		iCAN core team	Finnish Hematology Registry and Clinical Biobank (FHRB Biobank)
49	Johan Lundin	(9) iCAN Digital Precision Cancer Medicine Flagship, University of Helsinki, Helsinki, Finland		iCAN-AIDX subproject coordinating PI
50	Sampsa Hautaniemi	(9) iCAN Digital Precision Cancer Medicine Flagship, University of Helsinki, Helsinki, Finland		iCAN-AIDX subproject
51	Esa Pitkänen	(9) iCAN Digital Precision Cancer Medicine Flagship, University of Helsinki, Helsinki, Finland		iCAN-AIDX subproject
52	Johanna Mattson	(9) iCAN Digital Precision Cancer Medicine Flagship, University of Helsinki, Helsinki, Finland		iCAN-AIDX subproject
53	Olli Carpén	(9) iCAN Digital Precision Cancer Medicine Flagship, University of Helsinki, Helsinki, Finland		iCAN-AIDX subproject
54	Nina Linder	(9) iCAN Digital Precision Cancer Medicine Flagship, University of Helsinki, Helsinki, Finland		iCAN-AIDX subproject
55	Hakan Kücükel	(9) iCAN Digital Precision Cancer Medicine Flagship, University of Helsinki, Helsinki, Finland		iCAN-AIDX subproject
56	Antti Suutala	(9) iCAN Digital Precision Cancer Medicine Flagship, University of Helsinki, Helsinki, Finland		iCAN-AIDX subproject
57	Jaana Hagström	(9) iCAN Digital Precision Cancer Medicine Flagship, University of Helsinki, Helsinki, Finland		iCAN-AIDX subproject
58	Heikki Joensuu	(9) iCAN Digital Precision Cancer Medicine Flagship, University of Helsinki, Helsinki, Finland		iCAN-AIDX subproject
59	Valeria Ariotta	(9) iCAN Digital Precision Cancer Medicine Flagship, University of Helsinki, Helsinki, Finland		iCAN-AIDX subproject
60	Ilari Maarala	(9) iCAN Digital Precision Cancer Medicine Flagship, University of Helsinki, Helsinki, Finland		iCAN-AIDX subproject
61	Pirjo Laakkonen	(9) iCAN Digital Precision Cancer Medicine Flagship, University of Helsinki, Helsinki, Finland		iCAN-BRAIN subproject coordinating PI
62	Pauliina Filppu	(9) iCAN Digital Precision Cancer Medicine Flagship, University of Helsinki, Helsinki, Finland		iCAN-BRAIN subproject
63	Päivi Koroknay-Pál	(9) iCAN Digital Precision Cancer Medicine Flagship, University of Helsinki, Helsinki, Finland		iCAN-BRAIN subproject
64	Olli Tynninen	(9) iCAN Digital Precision Cancer Medicine Flagship, University of Helsinki, Helsinki, Finland		iCAN-BRAIN subproject
65	Juli Udayani	(9) iCAN Digital Precision Cancer Medicine Flagship, University of Helsinki, Helsinki, Finland		iCAN-BRAIN subproject
66	Maarit Tuomisto	(9) iCAN Digital Precision Cancer Medicine Flagship, University of Helsinki, Helsinki, Finland		iCAN-BRAIN subproject
67	Abiodun Ayo	(9) iCAN Digital Precision Cancer Medicine Flagship, University of Helsinki, Helsinki, Finland		iCAN-BRAIN subproject
68	Suhashini Doraisamy	(9) iCAN Digital Precision Cancer Medicine Flagship, University of Helsinki, Helsinki, Finland		iCAN-BRAIN subproject
69	Kalevi Trontti	(9) iCAN Digital Precision Cancer Medicine Flagship, University of Helsinki, Helsinki, Finland		iCAN-BRAIN subproject
70	Sara Ranta	(9) iCAN Digital Precision Cancer Medicine Flagship, University of Helsinki, Helsinki, Finland		iCAN-BRAIN subproject
71	Johanna Mattson	(9) iCAN Digital Precision Cancer Medicine Flagship, University of Helsinki, Helsinki, Finland		iCAN-BREAST subproject coordinating PI
72	Juha Klefström	(9) iCAN Digital Precision Cancer Medicine Flagship, University of Helsinki, Helsinki, Finland		iCAN-BREAST subproject
73	Meri Utriainen	(9) iCAN Digital Precision Cancer Medicine Flagship, University of Helsinki, Helsinki, Finland		iCAN-BREAST subproject
74	Tuomo Meretoja	(9) iCAN Digital Precision Cancer Medicine Flagship, University of Helsinki, Helsinki, Finland		iCAN-BREAST subproject
75	Päivi Heikkilä	(9) iCAN Digital Precision Cancer Medicine Flagship, University of Helsinki, Helsinki, Finland		iCAN-BREAST subproject
76	Peeter Karihtala	(9) iCAN Digital Precision Cancer Medicine Flagship, University of Helsinki, Helsinki, Finland		iCAN-BREAST subproject
77	Laura Niinikoski	(9) iCAN Digital Precision Cancer Medicine Flagship, University of Helsinki, Helsinki, Finland		iCAN-BREAST subproject
78	Anders Ståhls	(9) iCAN Digital Precision Cancer Medicine Flagship, University of Helsinki, Helsinki, Finland		iCAN-BREAST subproject
79	Elisa L Lahtela	(9) iCAN Digital Precision Cancer Medicine Flagship, University of Helsinki, Helsinki, Finland		iCAN-BREAST subproject
80	Kirsi Santti	(9) iCAN Digital Precision Cancer Medicine Flagship, University of Helsinki, Helsinki, Finland		iCAN-BREAST subproject
81	Raija Linna	(9) iCAN Digital Precision Cancer Medicine Flagship, University of Helsinki, Helsinki, Finland		iCAN-BREAST subproject
82	Virpi Puttonen	(9) iCAN Digital Precision Cancer Medicine Flagship, University of Helsinki, Helsinki, Finland		iCAN-BREAST subproject
83	Pauliina Kitti	(9) iCAN Digital Precision Cancer Medicine Flagship, University of Helsinki, Helsinki, Finland		iCAN-BREAST subproject
84	Päivi Ojala	(16) RPU, Medicum, University of Helsinki, Helsinki, Finland	paivi.ojala@helsinki.fi	iCAN-CART subproject coordinating PI	iCAN-CART PI
85	Sirpa Leppä	(16) RPU, Medicum, University of Helsinki, Helsinki, Finland	sirpa.leppa@helsinki.fi	iCAN-CART subproject	iCAN-CART PI
86	Kerttu Kalander	(16) RPU, Medicum, University of Helsinki, Helsinki, Finland	kerttu.kalander@helsinki.fi	iCAN-CART subproject	Sample collection, data analysis
87	Katri Oksa	(16) RPU, Medicum, University of Helsinki, Helsinki, Finland	katri.oksa@helsinki.fi	iCAN-CART subproject	Sample collection, data analysis
88	Selma Sorri	(16) RPU, Medicum, University of Helsinki, Helsinki, Finland	selma.sorri@helsinki.fi	iCAN-CART subproject	Data analysis
89	Suvi-Katri Leivonen	(16) RPU, Medicum, University of Helsinki, Helsinki, Finland	suvi-katri.leivonen@helsinki.fi	iCAN-CART subproject	Data analysis
90	Mikko Myllymäki	(9) iCAN Digital Precision Cancer Medicine Flagship, University of Helsinki, Helsinki, Finland		iCAN-CHIP subproject coordinating PI
91	Miro Nylén	(9) iCAN Digital Precision Cancer Medicine Flagship, University of Helsinki, Helsinki, Finland		iCAN-CHIP subproject
92	Emil Hiitola	(9) iCAN Digital Precision Cancer Medicine Flagship, University of Helsinki, Helsinki, Finland		iCAN-CHIP subproject
93	Vincenzo Cerullo	(9) iCAN Digital Precision Cancer Medicine Flagship, University of Helsinki, Helsinki, Finland		iCAN-COMPORG subproject coordinating PI	Subproject coordinating PI
94	Tuomas Mirtti	(9) iCAN Digital Precision Cancer Medicine Flagship, University of Helsinki, Helsinki, Finland		iCAN-COMPORG subproject	Sample collection
95	Antti Rannikko	(9) iCAN Digital Precision Cancer Medicine Flagship, University of Helsinki, Helsinki, Finland		iCAN-COMPORG subproject	Sample collection
96	Vilja Pietiäinen	(9) iCAN Digital Precision Cancer Medicine Flagship, University of Helsinki, Helsinki, Finland		iCAN-COMPORG subproject	Subproject co-PI
97	Jacopo Chiaro	(9) iCAN Digital Precision Cancer Medicine Flagship, University of Helsinki, Helsinki, Finland		iCAN-COMPORG subproject	Ligandome and data analysis
98	Gabriella Antignani	(9) iCAN Digital Precision Cancer Medicine Flagship, University of Helsinki, Helsinki, Finland		iCAN-COMPORG subproject	Ligandome
99	Michaela Feodoroff	(9) iCAN Digital Precision Cancer Medicine Flagship, University of Helsinki, Helsinki, Finland		iCAN-COMPORG subproject	Sample collection, drug screens and data analysis
100	Mikaela Grönholm	(9) iCAN Digital Precision Cancer Medicine Flagship, University of Helsinki, Helsinki, Finland		iCAN-COMPORG subproject	Subproject co-PI
101	Minna Malmstedt	(9) iCAN Digital Precision Cancer Medicine Flagship, University of Helsinki, Helsinki, Finland		iCAN-COMPORG subproject	Sample coordinator
102	Minttu Polso	(9) iCAN Digital Precision Cancer Medicine Flagship, University of Helsinki, Helsinki, Finland		iCAN-COMPORG subproject	Tissue sample collection
104	Tamara Luck	(9) iCAN Digital Precision Cancer Medicine Flagship, University of Helsinki, Helsinki, Finland		iCAN-COMPORG subproject	Data analysis
105	Isabel C Mogollon Figueroa	(9) iCAN Digital Precision Cancer Medicine Flagship, University of Helsinki, Helsinki, Finland		iCAN-COMPORG subproject	Microscopy
106	Jenny Hovisilta	(9) iCAN Digital Precision Cancer Medicine Flagship, University of Helsinki, Helsinki, Finland		iCAN-COMPORG subproject	Sample collection
107	Lauren Gerber	(9) iCAN Digital Precision Cancer Medicine Flagship, University of Helsinki, Helsinki, Finland		iCAN-COMPORG subproject	Data analysis
108	Federica D'Alessio	(9) iCAN Digital Precision Cancer Medicine Flagship, University of Helsinki, Helsinki, Finland		iCAN-COMPORG subproject	Ligandome
109	Firas Hamdan Hissaoui	(9) iCAN Digital Precision Cancer Medicine Flagship, University of Helsinki, Helsinki, Finland		iCAN-COMPORG subproject	Drug development
110	Salvatore Russo	(9) iCAN Digital Precision Cancer Medicine Flagship, University of Helsinki, Helsinki, Finland		iCAN-COMPORG subproject	Ligandome and data analysis
111	Romika Kumari	(9) iCAN Digital Precision Cancer Medicine Flagship, University of Helsinki, Helsinki, Finland		iCAN-COMPORG subproject	Data analysis
112	Paolo Bottega	(9) iCAN Digital Precision Cancer Medicine Flagship, University of Helsinki, Helsinki, Finland		iCAN-COMPORG subproject	Ligandome
113	Miska Kosonen	(9) iCAN Digital Precision Cancer Medicine Flagship, University of Helsinki, Helsinki, Finland		iCAN-COMPORG subproject	Ligandome and data analysis
114	Milda Sakalauskaite	(9) iCAN Digital Precision Cancer Medicine Flagship, University of Helsinki, Helsinki, Finland		iCAN-COMPORG subproject	Ligandome
115	Yvonne Giannoula	(9) iCAN Digital Precision Cancer Medicine Flagship, University of Helsinki, Helsinki, Finland		iCAN-COMPORG subproject	Ligandome and data analysis
116	Markku Varjosalo	(9) iCAN Digital Precision Cancer Medicine Flagship, University of Helsinki, Helsinki, Finland	markku.varjosalo@helsinki.fi	iCAN-DETECT subproject coordinating PI
118	Salla Keskitalo	(9) iCAN Digital Precision Cancer Medicine Flagship, University of Helsinki, Helsinki, Finland	salla.keskitalo@helsinki.fi	iCAN-DETECT subproject	Sample analysis
119	Kari Salokas	(9) iCAN Digital Precision Cancer Medicine Flagship, University of Helsinki, Helsinki, Finland	kari.salokas@helsinki.fi	iCAN-DETECT subproject	Sample data analysis
120	Antti Tuhkala	(9) iCAN Digital Precision Cancer Medicine Flagship, University of Helsinki, Helsinki, Finland	antti.tuhkala@helsinki.fi	iCAN-DETECT subproject	Sample analysis
121	Tanja Turunen	(9) iCAN Digital Precision Cancer Medicine Flagship, University of Helsinki, Helsinki, Finland	tanja.hi.turunen@helsinki.fi	iCAN-DETECT subproject	Sample processing
122	Iftekhar Chowdhury	(9) iCAN Digital Precision Cancer Medicine Flagship, University of Helsinki, Helsinki, Finland	iftehar.chowdhury@helsinki.fi	iCAN-DETECT subproject	Sample analysis
123	Yaxin Jing	(9) iCAN Digital Precision Cancer Medicine Flagship, University of Helsinki, Helsinki, Finland	yaxin.jing@helsinki.fi	iCAN-DETECT subproject	Sample data analysis
124	Andrea Cerullo	(9) iCAN Digital Precision Cancer Medicine Flagship, University of Helsinki, Helsinki, Finland	andrea.cerullo@helsinki.fi	iCAN-DETECT subproject	Sample processing
125	Hanna Vesikukka	(9) iCAN Digital Precision Cancer Medicine Flagship, University of Helsinki, Helsinki, Finland	hanna.vesikukka@helsinki.fi	iCAN-DETECT subproject	Sample processing
126	Xiaonan Liu	(9) iCAN Digital Precision Cancer Medicine Flagship, University of Helsinki, Helsinki, Finland	xiaonan.liu@helsinki.fi	iCAN-DETECT subproject	Sample analysis
127	Erkka Järvinen	(9) iCAN Digital Precision Cancer Medicine Flagship, University of Helsinki, Helsinki, Finland	erkka.jarvinen@helsinki.fi	iCAN-DETECT subproject	Sample analysis
128	Lassi Paavolainen	(9) iCAN Digital Precision Cancer Medicine Flagship, University of Helsinki, Helsinki, Finland		iCAN-DIP subproject coordinating PI
129	Gantugs Atarsaikhan	(9) iCAN Digital Precision Cancer Medicine Flagship, University of Helsinki, Helsinki, Finland		iCAN-DIP subproject
130	Esa Pitkänen	(9) iCAN Digital Precision Cancer Medicine Flagship, University of Helsinki, Helsinki, Finland		iCAN-DPM subproject coordinating PI
131	Kimmo Porkka	(9) iCAN Digital Precision Cancer Medicine Flagship, University of Helsinki, Helsinki, Finland		iCAN-DPM subproject
132	Imre Västrik	(9) iCAN Digital Precision Cancer Medicine Flagship, University of Helsinki, Helsinki, Finland		iCAN-DPM subproject
133	Riku Katainen	(9) iCAN Digital Precision Cancer Medicine Flagship, University of Helsinki, Helsinki, Finland		iCAN-DPM subproject
134	Katri Maljanen	(9) iCAN Digital Precision Cancer Medicine Flagship, University of Helsinki, Helsinki, Finland		iCAN-DPM subproject
135	Prima Sanjaya	(9) iCAN Digital Precision Cancer Medicine Flagship, University of Helsinki, Helsinki, Finland		iCAN-DPM subproject
136	Anna Kuosmanen	(9) iCAN Digital Precision Cancer Medicine Flagship, University of Helsinki, Helsinki, Finland		iCAN-DPM subproject
137	Yrjö Koski	(9) iCAN Digital Precision Cancer Medicine Flagship, University of Helsinki, Helsinki, Finland		iCAN-DPM subproject
138	Laura Langohr	(9) iCAN Digital Precision Cancer Medicine Flagship, University of Helsinki, Helsinki, Finland		iCAN-DPM subproject
139	Veronika Suni	(9) iCAN Digital Precision Cancer Medicine Flagship, University of Helsinki, Helsinki, Finland		iCAN-DPM subproject
140	Daniyar Karabayev	(9) iCAN Digital Precision Cancer Medicine Flagship, University of Helsinki, Helsinki, Finland		iCAN-DPM subproject
141	Valtteri Nieminen	(9) iCAN Digital Precision Cancer Medicine Flagship, University of Helsinki, Helsinki, Finland		iCAN-DPM subproject
142	Eric Fey	(9) iCAN Digital Precision Cancer Medicine Flagship, University of Helsinki, Helsinki, Finland		iCAN-DPM subproject
143	Salma Rachidi	(9) iCAN Digital Precision Cancer Medicine Flagship, University of Helsinki, Helsinki, Finland		iCAN-DPM subproject
144	Sailalitha Bollepalli	(9) iCAN Digital Precision Cancer Medicine Flagship, University of Helsinki, Helsinki, Finland		iCAN-DPM subproject
145	Antti Huttunen	(9) iCAN Digital Precision Cancer Medicine Flagship, University of Helsinki, Helsinki, Finland		iCAN-DPM subproject
146	Hanna Nebelung	(9) iCAN Digital Precision Cancer Medicine Flagship, University of Helsinki, Helsinki, Finland		iCAN-DPM subproject
147	Nora Schreiber	(9) iCAN Digital Precision Cancer Medicine Flagship, University of Helsinki, Helsinki, Finland		iCAN-DPM subproject
148	Vilja Pietiäinen	(9) iCAN Digital Precision Cancer Medicine Flagship, University of Helsinki, Helsinki, Finland		iCAN-DPM subproject (iMTB)
149	Esa Pitkänen	(9) iCAN Digital Precision Cancer Medicine Flagship, University of Helsinki, Helsinki, Finland		iCAN-DPM subproject (iMTB)
150	Wenyu Wang	(9) iCAN Digital Precision Cancer Medicine Flagship, University of Helsinki, Helsinki, Finland		iCAN-DPM subproject (iMTB)
151	Romika Kumari	(9) iCAN Digital Precision Cancer Medicine Flagship, University of Helsinki, Helsinki, Finland		iCAN-DPM subproject (iMTB)
152	Lauren Gerber	(9) iCAN Digital Precision Cancer Medicine Flagship, University of Helsinki, Helsinki, Finland		iCAN-DPM subproject (iMTB)
153	Tamara Luck	(9) iCAN Digital Precision Cancer Medicine Flagship, University of Helsinki, Helsinki, Finland		iCAN-DPM subproject (iMTB)
154	Veronika Suni	(9) iCAN Digital Precision Cancer Medicine Flagship, University of Helsinki, Helsinki, Finland		iCAN-DPM subproject (iMTB)
155	Anna Kuosmanen	(9) iCAN Digital Precision Cancer Medicine Flagship, University of Helsinki, Helsinki, Finland		iCAN-DPM subproject (iMTB)
156	Sigve Nakken	(9) iCAN Digital Precision Cancer Medicine Flagship, University of Helsinki, Helsinki, Finland		iCAN-DPM subproject (iMTB)
157	Andrea Ganna	(9) iCAN Digital Precision Cancer Medicine Flagship, University of Helsinki, Helsinki, Finland		iCAN-EDECA subproject coordinating PI
158	Esa Pitkänen	(9) iCAN Digital Precision Cancer Medicine Flagship, University of Helsinki, Helsinki, Finland		iCAN-EDECA subproject
159	Rodos Rodosthenous	(9) iCAN Digital Precision Cancer Medicine Flagship, University of Helsinki, Helsinki, Finland		iCAN-EDECA subproject
160	Daniyar Karabayev	(9) iCAN Digital Precision Cancer Medicine Flagship, University of Helsinki, Helsinki, Finland		iCAN-EDECA subproject
161	Jakob German	(9) iCAN Digital Precision Cancer Medicine Flagship, University of Helsinki, Helsinki, Finland		iCAN-EDECA subproject
162	Pauli Puolakkainen	(9) iCAN Digital Precision Cancer Medicine Flagship, University of Helsinki, Helsinki, Finland		iCAN-GC subproject coordinating PI
163	Markus Vähä-Koskela	(9) iCAN Digital Precision Cancer Medicine Flagship, University of Helsinki, Helsinki, Finland		iCAN-GC subproject
164	Hanna Seppänen	(9) iCAN Digital Precision Cancer Medicine Flagship, University of Helsinki, Helsinki, Finland		iCAN-GC subproject
165	Harri Mustonen	(9) iCAN Digital Precision Cancer Medicine Flagship, University of Helsinki, Helsinki, Finland		iCAN-GC subproject
166	Sanna Vainionpää	(9) iCAN Digital Precision Cancer Medicine Flagship, University of Helsinki, Helsinki, Finland		iCAN-GC subproject
167	Johanna Sanoja	(9) iCAN Digital Precision Cancer Medicine Flagship, University of Helsinki, Helsinki, Finland		iCAN-GC subproject
168	Maria Finne	(9) iCAN Digital Precision Cancer Medicine Flagship, University of Helsinki, Helsinki, Finland		iCAN-GC subproject
169	Ville Heistman	(9) iCAN Digital Precision Cancer Medicine Flagship, University of Helsinki, Helsinki, Finland		iCAN-GC subproject
170	Aapo Jalkanen	(9) iCAN Digital Precision Cancer Medicine Flagship, University of Helsinki, Helsinki, Finland		iCAN-GC subproject
171	Shadi Jansouz	(9) iCAN Digital Precision Cancer Medicine Flagship, University of Helsinki, Helsinki, Finland		iCAN-GC subproject
172	Joonatan Patomo	(9) iCAN Digital Precision Cancer Medicine Flagship, University of Helsinki, Helsinki, Finland		iCAN-GC subproject
173	Ali Hashmi	(9) iCAN Digital Precision Cancer Medicine Flagship, University of Helsinki, Helsinki, Finland		iCAN-GC subproject
174	Sonja Boyd	(9) iCAN Digital Precision Cancer Medicine Flagship, University of Helsinki, Helsinki, Finland		iCAN-GC subproject
175	Nina Mars	(9) iCAN Digital Precision Cancer Medicine Flagship, University of Helsinki, Helsinki, Finland		iCAN-GERPROG subproject coordinating PI
177	Samuli Ripatti	(9) iCAN Digital Precision Cancer Medicine Flagship, University of Helsinki, Helsinki, Finland		iCAN-GERPROG subproject
178	Elisabeth Widén	(9) iCAN Digital Precision Cancer Medicine Flagship, University of Helsinki, Helsinki, Finland		iCAN-GERPROG subproject
180	Max Tamlander	(9) iCAN Digital Precision Cancer Medicine Flagship, University of Helsinki, Helsinki, Finland		iCAN-GERPROG subproject
181	Sannimari Suhonen	(9) iCAN Digital Precision Cancer Medicine Flagship, University of Helsinki, Helsinki, Finland		iCAN-GERPROG subproject
182	Noora Metsäranta	(9) iCAN Digital Precision Cancer Medicine Flagship, University of Helsinki, Helsinki, Finland		iCAN-GERPROG subproject
183	Iiris Pitko	(9) iCAN Digital Precision Cancer Medicine Flagship, University of Helsinki, Helsinki, Finland		iCAN-GERPROG subproject
184	Caroline Heckman	(9) iCAN Digital Precision Cancer Medicine Flagship, University of Helsinki, Helsinki, Finland		iCAN-HEMADRUG2 subproject coordinating PI
185	Raija Silvennoinen	(9) iCAN Digital Precision Cancer Medicine Flagship, University of Helsinki, Helsinki, Finland		iCAN-HEMADRUG2 subproject
186	Markus Vähä-Koskela	(9) iCAN Digital Precision Cancer Medicine Flagship, University of Helsinki, Helsinki, Finland		iCAN-HEMADRUG2 subproject
187	Mika Kontro	(9) iCAN Digital Precision Cancer Medicine Flagship, University of Helsinki, Helsinki, Finland		iCAN-HEMADRUG2 subproject
188	Joseph Saad	(9) iCAN Digital Precision Cancer Medicine Flagship, University of Helsinki, Helsinki, Finland		iCAN-HEMADRUG2 subproject
189	Romika Kumari	(9) iCAN Digital Precision Cancer Medicine Flagship, University of Helsinki, Helsinki, Finland		iCAN-HEMADRUG2 subproject
190	Heikki Kuusanmäki	(9) iCAN Digital Precision Cancer Medicine Flagship, University of Helsinki, Helsinki, Finland		iCAN-HEMADRUG2 subproject
191	Philipp Sergeev	(9) iCAN Digital Precision Cancer Medicine Flagship, University of Helsinki, Helsinki, Finland		iCAN-HEMADRUG2 subproject
192	Minna Suvela	(9) iCAN Digital Precision Cancer Medicine Flagship, University of Helsinki, Helsinki, Finland		iCAN-HEMADRUG2 subproject
193	Sadiksha Adhikari	(9) iCAN Digital Precision Cancer Medicine Flagship, University of Helsinki, Helsinki, Finland		iCAN-HEMADRUG2 subproject
194	Nemo Ikonen	(9) iCAN Digital Precision Cancer Medicine Flagship, University of Helsinki, Helsinki, Finland		iCAN-HEMADRUG2 subproject
195	Juho Miettinen	(9) iCAN Digital Precision Cancer Medicine Flagship, University of Helsinki, Helsinki, Finland		iCAN-HEMADRUG2 subproject
196	Alun Parsons	(9) iCAN Digital Precision Cancer Medicine Flagship, University of Helsinki, Helsinki, Finland		iCAN-HEMADRUG2 subproject
197	Ida Vänttinen	(9) iCAN Digital Precision Cancer Medicine Flagship, University of Helsinki, Helsinki, Finland		iCAN-HEMADRUG2 subproject
198	Daniela Mendoza Ortiz	(9) iCAN Digital Precision Cancer Medicine Flagship, University of Helsinki, Helsinki, Finland		iCAN-HEMADRUG2 subproject
199	Rhiannon Newman	(9) iCAN Digital Precision Cancer Medicine Flagship, University of Helsinki, Helsinki, Finland		iCAN-HEMADRUG2 subproject
200	Dimitrios Tsallos	(9) iCAN Digital Precision Cancer Medicine Flagship, University of Helsinki, Helsinki, Finland		iCAN-HEMADRUG2 subproject
201	Ankita Srivastava	(9) iCAN Digital Precision Cancer Medicine Flagship, University of Helsinki, Helsinki, Finland		iCAN-HEMADRUG2 subproject
202	Ezgi June Olgaç	(9) iCAN Digital Precision Cancer Medicine Flagship, University of Helsinki, Helsinki, Finland		iCAN-HEMADRUG2 subproject
203	Satu Mustjoki	(9) iCAN Digital Precision Cancer Medicine Flagship, University of Helsinki, Helsinki, Finland		iCAN-IMMPROF subproject coordinating PI
204	Karita Peltonen	(9) iCAN Digital Precision Cancer Medicine Flagship, University of Helsinki, Helsinki, Finland		iCAN-IMMPROF subproject	IO profiling
205	Emmi Jokinen	(9) iCAN Digital Precision Cancer Medicine Flagship, University of Helsinki, Helsinki, Finland		iCAN-IMMPROF subproject	IO profiling
206	Johannes Smolander	(9) iCAN Digital Precision Cancer Medicine Flagship, University of Helsinki, Helsinki, Finland		iCAN-IMMPROF subproject	IO profiling
207	Hanna Duan	(9) iCAN Digital Precision Cancer Medicine Flagship, University of Helsinki, Helsinki, Finland		iCAN-IMMPROF subproject	AML data analysis
208	Olli Dufva	(9) iCAN Digital Precision Cancer Medicine Flagship, University of Helsinki, Helsinki, Finland		iCAN-IMMPROF subproject	AML data analysis
209	Neja Sirc	(9) iCAN Digital Precision Cancer Medicine Flagship, University of Helsinki, Helsinki, Finland		iCAN-IMMPROF subproject	iCAN-IMMPROF subproject
210	Essi Laajala	(9) iCAN Digital Precision Cancer Medicine Flagship, University of Helsinki, Helsinki, Finland		iCAN-IMMPROF subproject	AML data analysis
211	Moon Hee Lee	(9) iCAN Digital Precision Cancer Medicine Flagship, University of Helsinki, Helsinki, Finland		iCAN-IMMPROF subproject	iCAN-IMMPROF subproject
212	Brittany Ford	(9) iCAN Digital Precision Cancer Medicine Flagship, University of Helsinki, Helsinki, Finland		iCAN-IMMPROF subproject	IO profiling
213	Jonas Bouhlal	(9) iCAN Digital Precision Cancer Medicine Flagship, University of Helsinki, Helsinki, Finland		iCAN-IMMPROF subproject	AML data analysis
214	Jason Theodoropoulos	(9) iCAN Digital Precision Cancer Medicine Flagship, University of Helsinki, Helsinki, Finland		iCAN-IMMPROF subproject	IO profiling
215	Petrus Järvinen	(9) iCAN Digital Precision Cancer Medicine Flagship, University of Helsinki, Helsinki, Finland		iCAN-IMMPROF subproject	RCC sample collection
216	Kanerva Lahdensuo	(9) iCAN Digital Precision Cancer Medicine Flagship, University of Helsinki, Helsinki, Finland		iCAN-IMMPROF subproject	RCC sample collection
217	Sara Törnberg	(9) iCAN Digital Precision Cancer Medicine Flagship, University of Helsinki, Helsinki, Finland		iCAN-IMMPROF subproject	RCC sample collection
218	Riikka Järvinen	(9) iCAN Digital Precision Cancer Medicine Flagship, University of Helsinki, Helsinki, Finland		iCAN-IMMPROF subproject	RCC sample collection
219	Sirpa Leppä	(9) iCAN Digital Precision Cancer Medicine Flagship, University of Helsinki, Helsinki, Finland		iCAN-LBTRIAL subproject coordinating PI
220	Micaela Hernberg	(9) iCAN Digital Precision Cancer Medicine Flagship, University of Helsinki, Helsinki, Finland		iCAN-LBTRIAL subproject
221	Katriina Peltola	(9) iCAN Digital Precision Cancer Medicine Flagship, University of Helsinki, Helsinki, Finland		iCAN-LBTRIAL subproject
222	Peeter Karihtala	(9) iCAN Digital Precision Cancer Medicine Flagship, University of Helsinki, Helsinki, Finland		iCAN-LBTRIAL subproject
223	Ilja Kalashnikov	(9) iCAN Digital Precision Cancer Medicine Flagship, University of Helsinki, Helsinki, Finland		iCAN-LBTRIAL subproject
224	Marja-Liisa Karjalainen-Lindsberg	(9) iCAN Digital Precision Cancer Medicine Flagship, University of Helsinki, Helsinki, Finland		iCAN-LBTRIAL subproject
225	Suvi-Katri Leivonen	(9) iCAN Digital Precision Cancer Medicine Flagship, University of Helsinki, Helsinki, Finland		iCAN-LBTRIAL subproject
226	Leo Meriranta	(9) iCAN Digital Precision Cancer Medicine Flagship, University of Helsinki, Helsinki, Finland		iCAN-LBTRIAL subproject
227	Anne Aarnio	(9) iCAN Digital Precision Cancer Medicine Flagship, University of Helsinki, Helsinki, Finland		iCAN-LBTRIAL subproject
228	Maare Arffman	(9) iCAN Digital Precision Cancer Medicine Flagship, University of Helsinki, Helsinki, Finland		iCAN-LBTRIAL subproject
229	Laura Hakala	(9) iCAN Digital Precision Cancer Medicine Flagship, University of Helsinki, Helsinki, Finland		iCAN-LBTRIAL subproject
230	Kerttu Kalander	(9) iCAN Digital Precision Cancer Medicine Flagship, University of Helsinki, Helsinki, Finland		iCAN-LBTRIAL subproject
231	Satu Karjalainen	(9) iCAN Digital Precision Cancer Medicine Flagship, University of Helsinki, Helsinki, Finland		iCAN-LBTRIAL subproject
232	Matias Autio	(9) iCAN Digital Precision Cancer Medicine Flagship, University of Helsinki, Helsinki, Finland		iCAN-LBTRIAL subproject
233	Selma Sorri	(9) iCAN Digital Precision Cancer Medicine Flagship, University of Helsinki, Helsinki, Finland		iCAN-LBTRIAL subproject
234	Johannes Dunkel	(9) iCAN Digital Precision Cancer Medicine Flagship, University of Helsinki, Helsinki, Finland		iCAN-LBTRIAL subproject
235	Jaana Maula	(9) iCAN Digital Precision Cancer Medicine Flagship, University of Helsinki, Helsinki, Finland		iCAN-LBTRIAL subproject
236	Katri Oksa	(9) iCAN Digital Precision Cancer Medicine Flagship, University of Helsinki, Helsinki, Finland		iCAN-LBTRIAL subproject
237	Annika Pasanen	(9) iCAN Digital Precision Cancer Medicine Flagship, University of Helsinki, Helsinki, Finland		iCAN-LBTRIAL subproject
238	Susanna Mannisto	(9) iCAN Digital Precision Cancer Medicine Flagship, University of Helsinki, Helsinki, Finland		iCAN-LBTRIAL subproject
239	Kristiina Karihtala	(9) iCAN Digital Precision Cancer Medicine Flagship, University of Helsinki, Helsinki, Finland		iCAN-LBTRIAL subproject
240	Lauri A. Aaltonen	(9) iCAN Digital Precision Cancer Medicine Flagship, University of Helsinki, Helsinki, Finland		iCAN-LUMI subproject coordinating PI
241	Ralf Bützow	(9) iCAN Digital Precision Cancer Medicine Flagship, University of Helsinki, Helsinki, Finland		iCAN-LUMI subproject
242	Oskari Heikinheimo	(9) iCAN Digital Precision Cancer Medicine Flagship, University of Helsinki, Helsinki, Finland		iCAN-LUMI subproject
243	Annukka Pasanen	(9) iCAN Digital Precision Cancer Medicine Flagship, University of Helsinki, Helsinki, Finland		iCAN-LUMI subproject
244	Kimmo Palin	(9) iCAN Digital Precision Cancer Medicine Flagship, University of Helsinki, Helsinki, Finland		iCAN-LUMI subproject
245	Marjo Rajalaakso	(9) iCAN Digital Precision Cancer Medicine Flagship, University of Helsinki, Helsinki, Finland		iCAN-LUMI subproject
246	Kristiina Rajamäki	(9) iCAN Digital Precision Cancer Medicine Flagship, University of Helsinki, Helsinki, Finland		iCAN-LUMI subproject
247	Aurora Taira	(9) iCAN Digital Precision Cancer Medicine Flagship, University of Helsinki, Helsinki, Finland		iCAN-LUMI subproject
248	Inga-Lill Åberg	(9) iCAN Digital Precision Cancer Medicine Flagship, University of Helsinki, Helsinki, Finland		iCAN-LUMI subproject
249	Pirjo Ikonen	(9) iCAN Digital Precision Cancer Medicine Flagship, University of Helsinki, Helsinki, Finland		iCAN-LUMI subproject
250	Iina Vuoristo	(9) iCAN Digital Precision Cancer Medicine Flagship, University of Helsinki, Helsinki, Finland		iCAN-LUMI subproject
251	Niko Välimäki	(9) iCAN Digital Precision Cancer Medicine Flagship, University of Helsinki, Helsinki, Finland	niko.valimaki@helsinki.fi	iCAN-LUMI subproject	Data analysis
252	Sini Ilves	(9) iCAN Digital Precision Cancer Medicine Flagship, University of Helsinki, Helsinki, Finland	sini.t.ilves@helsinki.fi	iCAN-LUMI subproject	iCANDOC PhD student
253	Reetta Alajoki	(9) iCAN Digital Precision Cancer Medicine Flagship, University of Helsinki, Helsinki, Finland	reetta.alajoki@helsinki.fi	iCAN-LUMI subproject	iCANDOC PhD student
254	Helmiina Järvi	(9) iCAN Digital Precision Cancer Medicine Flagship, University of Helsinki, Helsinki, Finland	helmiina.jarvi@helsinki.fi	iCAN-LUMI subproject	iCANDOC PhD student
255	Ilkka Ilonen	(9) iCAN Digital Precision Cancer Medicine Flagship, University of Helsinki, Helsinki, Finland		iCAN-LUNG subproject coordinating PI
256	Vincenzo Cerullo	(9) iCAN Digital Precision Cancer Medicine Flagship, University of Helsinki, Helsinki, Finland		iCAN-LUNG subproject
257	Pipsa Saharinen	(9) iCAN Digital Precision Cancer Medicine Flagship, University of Helsinki, Helsinki, Finland		iCAN-LUNG subproject
258	Emmy W. Verschuren	(9) iCAN Digital Precision Cancer Medicine Flagship, University of Helsinki, Helsinki, Finland		iCAN-LUNG subproject
259	Mikko Mäyränpää	(9) iCAN Digital Precision Cancer Medicine Flagship, University of Helsinki, Helsinki, Finland		iCAN-LUNG subproject
260	Eva Sutinen	(9) iCAN Digital Precision Cancer Medicine Flagship, University of Helsinki, Helsinki, Finland		iCAN-LUNG subproject
261	Mikko Rönty	(9) iCAN Digital Precision Cancer Medicine Flagship, University of Helsinki, Helsinki, Finland		iCAN-LUNG subproject
262	Mari Ainola	(9) iCAN Digital Precision Cancer Medicine Flagship, University of Helsinki, Helsinki, Finland		iCAN-LUNG subproject
263	Kristian Borenius	(9) iCAN Digital Precision Cancer Medicine Flagship, University of Helsinki, Helsinki, Finland		iCAN-LUNG subproject
264	Aija Knuuttila	(9) iCAN Digital Precision Cancer Medicine Flagship, University of Helsinki, Helsinki, Finland		iCAN-LUNG subproject
265	Laura Mäkinen	(9) iCAN Digital Precision Cancer Medicine Flagship, University of Helsinki, Helsinki, Finland		iCAN-LUNG subproject
266	Jari Rajala	(9) iCAN Digital Precision Cancer Medicine Flagship, University of Helsinki, Helsinki, Finland		iCAN-LUNG subproject
267	Kirsi Volmonen	(9) iCAN Digital Precision Cancer Medicine Flagship, University of Helsinki, Helsinki, Finland		iCAN-LUNG subproject
268	Harri Mustonen	(9) iCAN Digital Precision Cancer Medicine Flagship, University of Helsinki, Helsinki, Finland		iCAN-LUNG subproject
269	Mikko Räsänen	(9) iCAN Digital Precision Cancer Medicine Flagship, University of Helsinki, Helsinki, Finland		iCAN-LUNG subproject
270	Heidi Haikala	(9) iCAN Digital Precision Cancer Medicine Flagship, University of Helsinki, Helsinki, Finland		iCAN-LUNG subproject
271	Bassel Alsaed	(9) iCAN Digital Precision Cancer Medicine Flagship, University of Helsinki, Helsinki, Finland		iCAN-LUNG subproject
272	Johanna Sanoja	(9) iCAN Digital Precision Cancer Medicine Flagship, University of Helsinki, Helsinki, Finland		iCAN-LUNG subproject
273	Nina Bobik	(9) iCAN Digital Precision Cancer Medicine Flagship, University of Helsinki, Helsinki, Finland		iCAN-LUNG subproject
274	Laura Hakala	(9) iCAN Digital Precision Cancer Medicine Flagship, University of Helsinki, Helsinki, Finland		iCAN-LUNG subproject
275	Shadi Jansouz	(9) iCAN Digital Precision Cancer Medicine Flagship, University of Helsinki, Helsinki, Finland		iCAN-LUNG subproject
276	Lilja Lahtinen	(9) iCAN Digital Precision Cancer Medicine Flagship, University of Helsinki, Helsinki, Finland		iCAN-LUNG subproject
277	Joonatan Patomo	(9) iCAN Digital Precision Cancer Medicine Flagship, University of Helsinki, Helsinki, Finland		iCAN-LUNG subproject
278	Niina Santio	(9) iCAN Digital Precision Cancer Medicine Flagship, University of Helsinki, Helsinki, Finland		iCAN-LUNG subproject
279	Elena Kremneva	(9) iCAN Digital Precision Cancer Medicine Flagship, University of Helsinki, Helsinki, Finland		iCAN-LUNG subproject
280	Linh Lin	(9) iCAN Digital Precision Cancer Medicine Flagship, University of Helsinki, Helsinki, Finland		iCAN-LUNG subproject
281	Ella Tallqvist	(9) iCAN Digital Precision Cancer Medicine Flagship, University of Helsinki, Helsinki, Finland		iCAN-LUNG subproject
282	Johannes Smolander	(9) iCAN Digital Precision Cancer Medicine Flagship, University of Helsinki, Helsinki, Finland		iCAN-LUNG subproject
283	Kasim Kaader	(9) iCAN Digital Precision Cancer Medicine Flagship, University of Helsinki, Helsinki, Finland		iCAN-LUNG subproject
284	Tommi Järvinen	(9) iCAN Digital Precision Cancer Medicine Flagship, University of Helsinki, Helsinki, Finland		iCAN-LUNG subproject
285	Nelli Jalkanen	(9) iCAN Digital Precision Cancer Medicine Flagship, University of Helsinki, Helsinki, Finland		iCAN-LUNG subproject
286	Elenia Bracalenti	(9) iCAN Digital Precision Cancer Medicine Flagship, University of Helsinki, Helsinki, Finland		iCAN-LUNG subproject
287	Iina Kaisaniemi	(9) iCAN Digital Precision Cancer Medicine Flagship, University of Helsinki, Helsinki, Finland		iCAN-LUNG subproject
288	Hanna Laitinen	(9) iCAN Digital Precision Cancer Medicine Flagship, University of Helsinki, Helsinki, Finland		iCAN-LUNG subproject
289	Nelli Nurminen	(9) iCAN Digital Precision Cancer Medicine Flagship, University of Helsinki, Helsinki, Finland		iCAN-LUNG subproject
290	Narges Moradi	(9) iCAN Digital Precision Cancer Medicine Flagship, University of Helsinki, Helsinki, Finland		iCAN-LUNG subproject
291	Tero Aittokallio	(17) FIMM, HiLIFE, University of Helsinki, Helsinki, Finland		iCAN-MULTIDRUG subproject coordinating PI
295	Nora Linnavirta	(17) FIMM, HiLIFE, University of Helsinki, Helsinki, Finland		iCAN-MULTIDRUG subproject
298	Aleksandr Ianevski	(17) FIMM, HiLIFE, University of Helsinki, Helsinki, Finland		iCAN-MULTIDRUG subproject
300	Mitro Miihkinen	(17) FIMM, HiLIFE, University of Helsinki, Helsinki, Finland		iCAN-MULTIDRUG subproject
301	Kristen Nader	(17) FIMM, HiLIFE, University of Helsinki, Helsinki, Finland		iCAN-MULTIDRUG subproject
302	Yunus Vilkkavaara Cankocak	(17) FIMM, HiLIFE, University of Helsinki, Helsinki, Finland		iCAN-MULTIDRUG subproject
303	Tuula Salo	(9) iCAN Digital Precision Cancer Medicine Flagship, University of Helsinki, Helsinki, Finland		iCAN-ORACAN subproject coordinating PI
304	Ahmed Al-Samadi	(9) iCAN Digital Precision Cancer Medicine Flagship, University of Helsinki, Helsinki, Finland		iCAN-ORACAN subproject
305	Wafa Wahbi	(9) iCAN Digital Precision Cancer Medicine Flagship, University of Helsinki, Helsinki, Finland		iCAN-ORACAN subproject
306	Katja Korelin	(9) iCAN Digital Precision Cancer Medicine Flagship, University of Helsinki, Helsinki, Finland		iCAN-ORACAN subproject
307	Milla Lämsä	(9) iCAN Digital Precision Cancer Medicine Flagship, University of Helsinki, Helsinki, Finland		iCAN-ORACAN subproject
308	Anniina Färkkilä	(9) iCAN Digital Precision Cancer Medicine Flagship, University of Helsinki, Helsinki, Finland		iCAN-OVCA subproject coordinating PI	Coordinating PI
309	Jing Tang	(9) iCAN Digital Precision Cancer Medicine Flagship, University of Helsinki, Helsinki, Finland		iCAN-OVCA subproject	PI
311	Liisa Kauppi	(9) iCAN Digital Precision Cancer Medicine Flagship, University of Helsinki, Helsinki, Finland		iCAN-OVCA subproject	PI
312	Jehad Aldahdooh	(9) iCAN Digital Precision Cancer Medicine Flagship, University of Helsinki, Helsinki, Finland		iCAN-OVCA subproject	Clinical data collection
313	Ulla-Maija Haltia	(9) iCAN Digital Precision Cancer Medicine Flagship, University of Helsinki, Helsinki, Finland		iCAN-OVCA subproject	Recruitment, sample collection
317	Anastasiya Chernenko	(9) iCAN Digital Precision Cancer Medicine Flagship, University of Helsinki, Helsinki, Finland		iCAN-OVCA subproject	Sample collection
319	Sanna Pikkusaari	(9) iCAN Digital Precision Cancer Medicine Flagship, University of Helsinki, Helsinki, Finland		iCAN-OVCA subproject	Sample collection
320	Matilda Salko	(9) iCAN Digital Precision Cancer Medicine Flagship, University of Helsinki, Helsinki, Finland		iCAN-OVCA subproject	Clinical data collection
321	Saundarya Shah	(9) iCAN Digital Precision Cancer Medicine Flagship, University of Helsinki, Helsinki, Finland		iCAN-OVCA subproject	Sample collection
322	Angela Szabo	(9) iCAN Digital Precision Cancer Medicine Flagship, University of Helsinki, Helsinki, Finland		iCAN-OVCA subproject	Genomic data analysis
323	Anni Virtanen	(9) iCAN Digital Precision Cancer Medicine Flagship, University of Helsinki, Helsinki, Finland		iCAN-OVCA subproject	Pathologist, sample collection and annotation
325	Minna Eriksson	(9) iCAN Digital Precision Cancer Medicine Flagship, University of Helsinki, Helsinki, Finland		iCAN-OVCA subproject	Sample collection
331	Ezgi Karagöz	(9) iCAN Digital Precision Cancer Medicine Flagship, University of Helsinki, Helsinki, Finland		iCAN-OVCA subproject	WES analysis
334	Essi Kahelin	(9) iCAN Digital Precision Cancer Medicine Flagship, University of Helsinki, Helsinki, Finland		iCAN-OVCA subproject	Pathologist, sample collection and annotation
335	Zhihan Liang	(9) iCAN Digital Precision Cancer Medicine Flagship, University of Helsinki, Helsinki, Finland		iCAN-OVCA subproject	IO-profiling analysis
336	Sara Palomino	(9) iCAN Digital Precision Cancer Medicine Flagship, University of Helsinki, Helsinki, Finland		iCAN-OVCA subproject	RNAseq analysis
337	Joonas Jukonen	(9) iCAN Digital Precision Cancer Medicine Flagship, University of Helsinki, Helsinki, Finland		iCAN-OVCA subproject	Sample collection
338	Hanna Seppänen	(9) iCAN Digital Precision Cancer Medicine Flagship, University of Helsinki, Helsinki, Finland		iCAN-PaCa subproject coordinating PI
339	Markus Vähä-Koskela	(9) iCAN Digital Precision Cancer Medicine Flagship, University of Helsinki, Helsinki, Finland		iCAN-PaCa subproject
340	Harri Mustonen	(9) iCAN Digital Precision Cancer Medicine Flagship, University of Helsinki, Helsinki, Finland		iCAN-PaCa subproject
341	Sanna Vainionpää	(9) iCAN Digital Precision Cancer Medicine Flagship, University of Helsinki, Helsinki, Finland		iCAN-PaCa subproject
342	Johanna Sanoja	(9) iCAN Digital Precision Cancer Medicine Flagship, University of Helsinki, Helsinki, Finland		iCAN-PaCa subproject
343	Maria Finne	(9) iCAN Digital Precision Cancer Medicine Flagship, University of Helsinki, Helsinki, Finland		iCAN-PaCa subproject
344	Ville Heistman	(9) iCAN Digital Precision Cancer Medicine Flagship, University of Helsinki, Helsinki, Finland		iCAN-PaCa subproject
345	Shadi Jansouz	(9) iCAN Digital Precision Cancer Medicine Flagship, University of Helsinki, Helsinki, Finland		iCAN-PaCa subproject
346	Lilja Lahtinen	(9) iCAN Digital Precision Cancer Medicine Flagship, University of Helsinki, Helsinki, Finland		iCAN-PaCa subproject
347	Lotta Mäkinen	(9) iCAN Digital Precision Cancer Medicine Flagship, University of Helsinki, Helsinki, Finland		iCAN-PaCa subproject
348	Joonatan Patomo	(9) iCAN Digital Precision Cancer Medicine Flagship, University of Helsinki, Helsinki, Finland		iCAN-PaCa subproject
349	Anni Varhe	(9) iCAN Digital Precision Cancer Medicine Flagship, University of Helsinki, Helsinki, Finland		iCAN-PaCa subproject
350	Sonja Boyd	(9) iCAN Digital Precision Cancer Medicine Flagship, University of Helsinki, Helsinki, Finland		iCAN-PaCa subproject
351	Jefim Brodkin	(9) iCAN Digital Precision Cancer Medicine Flagship, University of Helsinki, Helsinki, Finland		iCAN-PaCa subproject
352	Ali Hashmi	(9) iCAN Digital Precision Cancer Medicine Flagship, University of Helsinki, Helsinki, Finland		iCAN-PaCa subproject
353	Toni Seppälä	(9) iCAN Digital Precision Cancer Medicine Flagship, University of Helsinki, Helsinki, Finland		iCAN-PANORG-HEMOPRO subproject coordinating PI	Coordinating PI
355	Ari Ristimäki	(9) iCAN Digital Precision Cancer Medicine Flagship, University of Helsinki, Helsinki, Finland		iCAN-PANORG-HEMOPRO subproject	CRC sample analysis
356	Anna Lepistö	(9) iCAN Digital Precision Cancer Medicine Flagship, University of Helsinki, Helsinki, Finland		iCAN-PANORG-HEMOPRO subproject	CRC sample collection
357	Selja Koskensalo	(9) iCAN Digital Precision Cancer Medicine Flagship, University of Helsinki, Helsinki, Finland		iCAN-PANORG-HEMOPRO subproject	CRC sample collection
358	Jaana Koski-Alhainen	(9) iCAN Digital Precision Cancer Medicine Flagship, University of Helsinki, Helsinki, Finland		iCAN-PANORG-HEMOPRO subproject	CRC sample collection
359	Erdogan Peckan Erkan	(9) iCAN Digital Precision Cancer Medicine Flagship, University of Helsinki, Helsinki, Finland		iCAN-PANORG-HEMOPRO subproject	CRC sample analysis
360	Julia Kolikova	(9) iCAN Digital Precision Cancer Medicine Flagship, University of Helsinki, Helsinki, Finland		iCAN-PANORG-HEMOPRO subproject	CRC sample analysis
361	Kalle Ojala	(9) iCAN Digital Precision Cancer Medicine Flagship, University of Helsinki, Helsinki, Finland		iCAN-PANORG-HEMOPRO subproject	CRC sample analysis
362	Säde Szeto	(9) iCAN Digital Precision Cancer Medicine Flagship, University of Helsinki, Helsinki, Finland		iCAN-PANORG-HEMOPRO subproject	CRC sample analysis
363	Katri Suomala	(9) iCAN Digital Precision Cancer Medicine Flagship, University of Helsinki, Helsinki, Finland		iCAN-PANORG-HEMOPRO subproject	CRC sample collection
364	Tuija Vanhatalo	(9) iCAN Digital Precision Cancer Medicine Flagship, University of Helsinki, Helsinki, Finland		iCAN-PANORG-HEMOPRO subproject	CRC sample collection
365	Emmi Hämäläinen	(9) iCAN Digital Precision Cancer Medicine Flagship, University of Helsinki, Helsinki, Finland		iCAN-PANORG-HEMOPRO subproject	CRC sample analysis
366	Laura Koskenvuo	(9) iCAN Digital Precision Cancer Medicine Flagship, University of Helsinki, Helsinki, Finland		iCAN-PANORG-HEMOPRO subproject	CRC sample collection
368	Soili Kytölä	(9) iCAN Digital Precision Cancer Medicine Flagship, University of Helsinki, Helsinki, Finland		iCAN-PANORG-HEMOPRO subproject	CRC sample analysis
370	Siru Mäkelä	(9) iCAN Digital Precision Cancer Medicine Flagship, University of Helsinki, Helsinki, Finland		iCAN-PANORG-HEMOPRO subproject	CRC sample collection
371	Sanni Tulokas	(9) iCAN Digital Precision Cancer Medicine Flagship, University of Helsinki, Helsinki, Finland		iCAN-PANORG-HEMOPRO subproject	CRC sample collection
381	Elina Virolainen	(9) iCAN Digital Precision Cancer Medicine Flagship, University of Helsinki, Helsinki, Finland		iCAN-PANORG-HEMOPRO subproject	CRC sample collection
382	Timo Tarvainen	(9) iCAN Digital Precision Cancer Medicine Flagship, University of Helsinki, Helsinki, Finland		iCAN-PANORG-HEMOPRO subproject	CRC sample collection
383	Ilona Keränen	(9) iCAN Digital Precision Cancer Medicine Flagship, University of Helsinki, Helsinki, Finland		iCAN-PANORG-HEMOPRO subproject	CRC sample collection
384	Carola Haapamäki	(9) iCAN Digital Precision Cancer Medicine Flagship, University of Helsinki, Helsinki, Finland		iCAN-PANORG-HEMOPRO subproject	CRC sample collection
385	Monica Carpelan-Holmström	(9) iCAN Digital Precision Cancer Medicine Flagship, University of Helsinki, Helsinki, Finland		iCAN-PANORG-HEMOPRO subproject	CRC sample collection
386	Laura Renkonen-Sinisalo	(9) iCAN Digital Precision Cancer Medicine Flagship, University of Helsinki, Helsinki, Finland		iCAN-PANORG-HEMOPRO subproject	CRC sample collection
387	Alli Leppä	(9) iCAN Digital Precision Cancer Medicine Flagship, University of Helsinki, Helsinki, Finland		iCAN-PANORG-HEMOPRO subproject	CRC sample collection
388	Essi Karjalainen	(9) iCAN Digital Precision Cancer Medicine Flagship, University of Helsinki, Helsinki, Finland		iCAN-PANORG-HEMOPRO subproject	CRC sample collection
389	Minna Koskenvuo	(9) iCAN Digital Precision Cancer Medicine Flagship, University of Helsinki, Helsinki, Finland		iCAN-PEDI subproject coordinating PI	Clinical PI
390	Vilja Pietiäinen	(9) iCAN Digital Precision Cancer Medicine Flagship, University of Helsinki, Helsinki, Finland		iCAN-PEDI subproject	Research PI
392	Katja Eloranta	(9) iCAN Digital Precision Cancer Medicine Flagship, University of Helsinki, Helsinki, Finland		iCAN-PEDI subproject	Sample collection
393	Olli Tynninen	(9) iCAN Digital Precision Cancer Medicine Flagship, University of Helsinki, Helsinki, Finland		iCAN-PEDI subproject	Pathologist
394	Jukka Kanerva	(9) iCAN Digital Precision Cancer Medicine Flagship, University of Helsinki, Helsinki, Finland		iCAN-PEDI subproject	Clinician
395	Satu Långström	(9) iCAN Digital Precision Cancer Medicine Flagship, University of Helsinki, Helsinki, Finland		iCAN-PEDI subproject	Clinician
396	Jouko Lohi	(9) iCAN Digital Precision Cancer Medicine Flagship, University of Helsinki, Helsinki, Finland		iCAN-PEDI subproject	Pathologist
397	Virve Pentikäinen	(9) iCAN Digital Precision Cancer Medicine Flagship, University of Helsinki, Helsinki, Finland		iCAN-PEDI subproject	Clinician
398	Romika Kumari	(9) iCAN Digital Precision Cancer Medicine Flagship, University of Helsinki, Helsinki, Finland		iCAN-PEDI subproject	Data analysis
401	Aino-Liisa Mutka	(9) iCAN Digital Precision Cancer Medicine Flagship, University of Helsinki, Helsinki, Finland		iCAN-PEDI subproject	Pathologist
402	Tamara Luck	(9) iCAN Digital Precision Cancer Medicine Flagship, University of Helsinki, Helsinki, Finland		iCAN-PEDI subproject	Data analysis
403	Sara Kuusela	(9) iCAN Digital Precision Cancer Medicine Flagship, University of Helsinki, Helsinki, Finland		iCAN-PEDI subproject	PDCs, drug screening, molecular profiling
405	Mariliina Arjama	(9) iCAN Digital Precision Cancer Medicine Flagship, University of Helsinki, Helsinki, Finland		iCAN-PEDI subproject	PDCs
411	Enni Martikainen	(9) iCAN Digital Precision Cancer Medicine Flagship, University of Helsinki, Helsinki, Finland		iCAN-PEDI subproject	PDCs, drug screening, molecular profiling
412	Caroline Högel-Starck	(9) iCAN Digital Precision Cancer Medicine Flagship, University of Helsinki, Helsinki, Finland		iCAN-PEDI subproject	Methylation analysis, molecular profiling
413	Roosa Sirén	(9) iCAN Digital Precision Cancer Medicine Flagship, University of Helsinki, Helsinki, Finland		iCAN-PEDI subproject	Sample collection
416	Minttu Polso	(9) iCAN Digital Precision Cancer Medicine Flagship, University of Helsinki, Helsinki, Finland		iCAN-PEDI subproject	Microscopy, TMAs
417	Outi Monni	(9) iCAN Digital Precision Cancer Medicine Flagship, University of Helsinki, Helsinki, Finland	outi.monni@helsinki.fi	iCAN-RARE subproject coordinating PI	Subproject coordinating PI
418	Pia Vahteristo	(9) iCAN Digital Precision Cancer Medicine Flagship, University of Helsinki, Helsinki, Finland	pia.vahteristo@helsinki.fi	iCAN-RARE subproject	Sarcoma research
419	Johanna Arola	(9) iCAN Digital Precision Cancer Medicine Flagship, University of Helsinki, Helsinki, Finland	johanna.arola@helsinki.fi	iCAN-RARE subproject	NET patient recruitment
420	Antti Mäkitie	(9) iCAN Digital Precision Cancer Medicine Flagship, University of Helsinki, Helsinki, Finland	antti.makitie@helsinki.fi	iCAN-RARE subproject	HNSCC patient recruitment and clinical expertise
421	Annukka Pasanen	(9) iCAN Digital Precision Cancer Medicine Flagship, University of Helsinki, Helsinki, Finland	annukka.pasanen@hus.fi	iCAN-RARE subproject	Pathological evaluation of rare gynecological tumors
422	Astrid Murumägi	(9) iCAN Digital Precision Cancer Medicine Flagship, University of Helsinki, Helsinki, Finland	astrid.murumagi@helsinki.fi	iCAN-RARE subproject	Rare gynecological tumor research
423	Mikko Rönty	(9) iCAN Digital Precision Cancer Medicine Flagship, University of Helsinki, Helsinki, Finland	mikko.ronty@hus.fi	iCAN-RARE subproject	Pathological evaluation of rare tumors
424	Jaana Hagström	(9) iCAN Digital Precision Cancer Medicine Flagship, University of Helsinki, Helsinki, Finland	jaana.hagstrom@hus.fi	iCAN-RARE subproject	Pathological evaluation of HNSCC tumors
425	Heikki Joensuu	(9) iCAN Digital Precision Cancer Medicine Flagship, University of Helsinki, Helsinki, Finland	heikki.joensuu@hus.fi	iCAN-RARE subproject	Sarcoma research and clinical expertise
426	Juho Väänänen	(9) iCAN Digital Precision Cancer Medicine Flagship, University of Helsinki, Helsinki, Finland	juho.vaananen@helsinki.fi	iCAN-RARE subproject	Bioinformatics analysis of rare cancer genome profiling data
427	Piia-Riitta Karhemo	(9) iCAN Digital Precision Cancer Medicine Flagship, University of Helsinki, Helsinki, Finland	piia-riitta.karhemo@helsinki.fi	iCAN-RARE subproject	Project coordination and rare cancer research incl. bioinformatics analysis
428	Arto Kokkola	(9) iCAN Digital Precision Cancer Medicine Flagship, University of Helsinki, Helsinki, Finland	arto.kokkola@hus.fi	iCAN-RARE subproject	GIST patient recruitment and surgery
429	Marika Kuisma	(9) iCAN Digital Precision Cancer Medicine Flagship, University of Helsinki, Helsinki, Finland	marika.kuisma@helsinki.fi	iCAN-RARE subproject	Sample processing of rare tumors
430	Iida Lindfors	(9) iCAN Digital Precision Cancer Medicine Flagship, University of Helsinki, Helsinki, Finland	iida.s.lindfors@helsinki.fi	iCAN-RARE subproject	Sample processing of rare tumors
431	Mariliina Arjama	(9) iCAN Digital Precision Cancer Medicine Flagship, University of Helsinki, Helsinki, Finland	mariliina.arjama@helsinki.fi	iCAN-RARE subproject	Sample processing of rare gynecological tumors
433	Maria Finne	(9) iCAN Digital Precision Cancer Medicine Flagship, University of Helsinki, Helsinki, Finland	maria.finne@helsinki.fi	iCAN-RARE subproject	GIST patient recruitment
435	Heini Lassus	(9) iCAN Digital Precision Cancer Medicine Flagship, University of Helsinki, Helsinki, Finland	heini.lassus@hus.fi	iCAN-RARE subproject	Rare gynecological tumor recruitment and clinical expertise
436	Katja Lindqvist	(9) iCAN Digital Precision Cancer Medicine Flagship, University of Helsinki, Helsinki, Finland	katja.lindqvist@hus.fi	iCAN-RARE subproject	Sarcoma patient recruitment
437	Riikka Nevala	(9) iCAN Digital Precision Cancer Medicine Flagship, University of Helsinki, Helsinki, Finland	riikka.nevala@hus.fi	iCAN-RARE subproject	Sarcoma patient recruitment and clinical expertise
438	Elisa Piccinini	(9) iCAN Digital Precision Cancer Medicine Flagship, University of Helsinki, Helsinki, Finland	elisa.piccinini@hus.fi	iCAN-RARE subproject	Salivary gland tumor patient recruitment
439	Juho Salo	(9) iCAN Digital Precision Cancer Medicine Flagship, University of Helsinki, Helsinki, Finland	juho.salo@hus.fi	iCAN-RARE subproject	Sarcoma surgery and clinical expertise
440	Sari Jäämaa	(9) iCAN Digital Precision Cancer Medicine Flagship, University of Helsinki, Helsinki, Finland	sari.jaamaa@hus.fi	iCAN-RARE subproject	Sarcoma patient recruitment and clinical expertise
441	Kirsi Santti	(9) iCAN Digital Precision Cancer Medicine Flagship, University of Helsinki, Helsinki, Finland	kirsi.santti@hus.fi	iCAN-RARE subproject	Sarcoma patient recruitment and clinical expertise
442	Ping Chen	(9) iCAN Digital Precision Cancer Medicine Flagship, University of Helsinki, Helsinki, Finland	ping.chen@helsinki.fi	iCAN-RARE subproject	Bioinformatics analysis of rare cancer TMA data
443	Xiyuan Zhang	(9) iCAN Digital Precision Cancer Medicine Flagship, University of Helsinki, Helsinki, Finland	xiyuan.zhang@helsinki.fi	iCAN-RARE subproject	Bioinformatics analysis of rare cancer TMA data
444	Laura Madanat-Harjuoja	(9) iCAN Digital Precision Cancer Medicine Flagship, University of Helsinki, Helsinki, Finland	laura.madanat-harjuoja@hus.fi	iCAN-RARE subproject	cfDNA profiling of soft tissue sarcomas
445	Tuula Salo	(9) iCAN Digital Precision Cancer Medicine Flagship, University of Helsinki, Helsinki, Finland	tuula.salo@helsinki.fi	iCAN-RARE subproject	HNSCC patient recruitment
451	Sakari Vanharanta	(9) iCAN Digital Precision Cancer Medicine Flagship, University of Helsinki, Helsinki, Finland		iCAN-REGU subproject coordinating PI
452	Monika Bhalke	(9) iCAN Digital Precision Cancer Medicine Flagship, University of Helsinki, Helsinki, Finland		iCAN-REGU subproject
453	Pia Alhopuro	(9) iCAN Digital Precision Cancer Medicine Flagship, University of Helsinki, Helsinki, Finland		iCAN-REGU subproject
454	Kimmo Porkka	(9) iCAN Digital Precision Cancer Medicine Flagship, University of Helsinki, Helsinki, Finland		iCAN-SHARE subproject coordinating PI
455	Esa Pitkänen	(9) iCAN Digital Precision Cancer Medicine Flagship, University of Helsinki, Helsinki, Finland		iCAN-SHARE subproject
456	Eric Fey	(9) iCAN Digital Precision Cancer Medicine Flagship, University of Helsinki, Helsinki, Finland		iCAN-SHARE subproject
457	Salma Rachidi	(9) iCAN Digital Precision Cancer Medicine Flagship, University of Helsinki, Helsinki, Finland		iCAN-SHARE subproject
458	Alexey Ryzhenkov	(9) iCAN Digital Precision Cancer Medicine Flagship, University of Helsinki, Helsinki, Finland		iCAN-SHARE subproject
459	Andrew Erickson	(9) iCAN Digital Precision Cancer Medicine Flagship, University of Helsinki, Helsinki, Finland		iCAN-URO subproject coordinating PI
460	Anniina Färkkilä	(9) iCAN Digital Precision Cancer Medicine Flagship, University of Helsinki, Helsinki, Finland		iCAN-URO subproject
461	Tuomas Mirtti	(9) iCAN Digital Precision Cancer Medicine Flagship, University of Helsinki, Helsinki, Finland		iCAN-URO subproject
462	Antti Rannikko	(9) iCAN Digital Precision Cancer Medicine Flagship, University of Helsinki, Helsinki, Finland		iCAN-URO subproject
463	Vilja Pietiäinen	(9) iCAN Digital Precision Cancer Medicine Flagship, University of Helsinki, Helsinki, Finland		iCAN-URO subproject
464	Lassi Paavolainen	(9) iCAN Digital Precision Cancer Medicine Flagship, University of Helsinki, Helsinki, Finland		iCAN-URO subproject
465	Minna Malmstedt	(9) iCAN Digital Precision Cancer Medicine Flagship, University of Helsinki, Helsinki, Finland		iCAN-URO subproject
466	Juho Väänänen	(9) iCAN Digital Precision Cancer Medicine Flagship, University of Helsinki, Helsinki, Finland		iCAN-URO subproject
467	Eugen Czeizler	(9) iCAN Digital Precision Cancer Medicine Flagship, University of Helsinki, Helsinki, Finland		iCAN-URO subproject
468	Tolou Shadbahr	(9) iCAN Digital Precision Cancer Medicine Flagship, University of Helsinki, Helsinki, Finland		iCAN-URO subproject
469	Suvi Karvonen	(9) iCAN Digital Precision Cancer Medicine Flagship, University of Helsinki, Helsinki, Finland		iCAN-URO subproject
470	Franziska Niemeyer	(9) iCAN Digital Precision Cancer Medicine Flagship, University of Helsinki, Helsinki, Finland		iCAN-URO subproject
471	Jenny Hovisilta	(9) iCAN Digital Precision Cancer Medicine Flagship, University of Helsinki, Helsinki, Finland		iCAN-URO subproject
472	Inkalilja Pirinen	(9) iCAN Digital Precision Cancer Medicine Flagship, University of Helsinki, Helsinki, Finland		iCAN-URO subproject
473	Timo-Pekka Lehto	(9) iCAN Digital Precision Cancer Medicine Flagship, University of Helsinki, Helsinki, Finland		iCAN-URO subproject
474	Veera Kurki	(9) iCAN Digital Precision Cancer Medicine Flagship, University of Helsinki, Helsinki, Finland		iCAN-URO subproject
475	Annabrita Schoonenberg	(9) iCAN Digital Precision Cancer Medicine Flagship, University of Helsinki, Helsinki, Finland		Technical support
476	Teijo Pellinen	(9) iCAN Digital Precision Cancer Medicine Flagship, University of Helsinki, Helsinki, Finland		Technical support
477	Anders Brandt	(9) iCAN Digital Precision Cancer Medicine Flagship, University of Helsinki, Helsinki, Finland		Technical support
478	Maija Puhka	(9) iCAN Digital Precision Cancer Medicine Flagship, University of Helsinki, Helsinki, Finland		Technical support
479	Sari Hannula	(9) iCAN Digital Precision Cancer Medicine Flagship, University of Helsinki, Helsinki, Finland		Technical support
480	Anjum Riaz	(9) iCAN Digital Precision Cancer Medicine Flagship, University of Helsinki, Helsinki, Finland		Helsinki Biobank
481	Jenni Niinimäki	(9) iCAN Digital Precision Cancer Medicine Flagship, University of Helsinki, Helsinki, Finland		Helsinki Biobank
482	Lauri Sipilä	(9) iCAN Digital Precision Cancer Medicine Flagship, University of Helsinki, Helsinki, Finland		Helsinki Biobank
483	Susanna Airaksinen	(9) iCAN Digital Precision Cancer Medicine Flagship, University of Helsinki, Helsinki, Finland		Helsinki Biobank
484	Aino Palva	(9) iCAN Digital Precision Cancer Medicine Flagship, University of Helsinki, Helsinki, Finland		Technical support
485	Ileana Quintero	(9) iCAN Digital Precision Cancer Medicine Flagship, University of Helsinki, Helsinki, Finland		Technical support

## Sheet: Prep
Annabrita	Schoonenberg	Annabrita Schoonenberg
Teijo	Pellinen	Teijo Pellinen
Anders	Brandt	Anders Brandt
Maija	Puhka	Maija Puhka
Sari	Hannula	Sari Hannula
Anjum	Riaz	Anjum Riaz
Jenni	Niinimäki	Jenni Niinimäki
Lauri	Sipilä	Lauri Sipilä
Susanna	Airaksinen	Susanna Airaksinen
Aino	Palva	Aino Palva
Ileana	Quintero	Ileana Quintero
Minna	Malmstedt	Minna Malmstedt
Thomas	Hackman	Thomas Hackman	thomas.hackman@helsinki.fi
Jenni	Helminen	Jenni Helminen	jenni.helminen@gmail.com
Tuula	Nikkilä	Tuula Nikkilä	tuulan74@gmail.com
