# Supplementary material for: Comprehensive metabolomic and epigenomic characterization of microsatellite stable BRAF-mutated colorectal cancer
Source: Oncogene. 2025 Mar 18;44(22):1718–30. doi: 10.1038/s41388-025-03326-y (PMC12122379; doi:10.1038/s41388-025-03326-y)
Supplement: Supplementary file 3 — Supplementary Table 1 [file 41388_2025_3326_MOESM3_ESM.xlsx]

## Sheet: INFO
Supplementary Table 1. Clinical characteristics and data types available per sample.
Sample_name	Sample name
BRAF_mutation_status	BRAF mutation status
Metabolite_data	Was the sample included in global metabolite analysis?
WGBS_data	Has the sample been whole genome bisulfite sequenced?
RNA-seq	Has the sample been RNA-sequenced? NOTE: Differentially expressed genes analysis was performed with iCAN RNA-sequencing data (see materials and methods)
CIMP_panel	Has the sample CIMP panel data?
WGS_data	Has the sample been whole genome sequenced?
Inflammatory_bowel_disease	Has the patient been diagnosed with inflammatory bowel disease?
microsatellite_status	Microsatellite status (MSI or MSS)
Gradus	Tumor gradus
Dukes	Tumor stage by Dukes classification
tumor_location	Tumor location
Tumor_histology	Tumor histology (ac=adenocarcinoma, acm=mucinous adenocarcinoma, acpm=partially mucinous adenocarcinoma)
Gender	Gender
diagnosis_age	CRC diagnosis age
Cause_of_death	Cause of death
alive_5_years_after_CRC_dg	Was the patient alive 5 years after CRC diagnosis?

## Sheet: clinical_info_and_data_types
Sample_name	BRAF_mutation_status	Metabolite_data	WGBS_data	RNA-seq	CIMP_panel	WGS_data	Inflammatory_bowel_disease	microsatellite_status	Gradus	Dukes	tumor_location	Tumor_histology	Gender	diagnosis_age	Cause_of_death	alive_5_years_after_CRC_dg
c100.1T	BRAFV600E	no	yes	no	yes	yes	no	MSS	I	C	Sigmoid colon	acpm	M	70	Colon cancer	no
c1019.1T	WT	no	yes	yes	yes	yes	no	MSS	II	A	Rectum	ac	F	73	other	yes
c1062.1T	BRAFV600E	yes	no	no	no	no	no	MSS	II	D	Transverse colon	ac	F	64	Colon cancer	no
c107.1T1	WT	no	yes	yes	yes	yes	no	MSS	II	D	Rectum	ac	M	56	Rectum cancer	no
c1097.1T	BRAFV600E	yes	no	no	no	no	no	MSS	II	B	Ascenging colon	ac	M	76	Colon cancer	no
c135.1T	WT	yes	yes	yes	yes	yes	no	MSS	II	C	Rectum	ac	M	67	Rectum cancer	no
c175.1T	WT	no	yes	yes	yes	yes	yes	MSS	III	B	Rectum	ac	M	48	Alive	yes
c179.1T	WT	yes	yes	yes	yes	yes	no	MSS	II	D	Appendix	ac	F	89	Colon cancer	no
c193.1T	BRAFV600E	yes	no	no	yes	yes	no	MSS	III	C	Sigmoid colon	ac	M	50	Colon cancer	no
c196.1T	WT	no	yes	yes	yes	yes	no	MSS	II	C	Sigmoid colon	ac	M	53	Colon cancer	no
c257.1T	WT	no	yes	yes	yes	yes	no	MSS	I	C	Rectosigmoid junction	ac	F	75	Colon cancer	yes
c265+680.1T	BRAFV600E	no	yes	yes	yes	yes	no	MSI	II	D	Appendix, valvula	ac	F	82	Colon cancer	no
c279.1T	WT	no	yes	no	yes	yes	no	MSS	not available	B	Appendix	ac	F	77	other	yes
c281.1T	WT	no	yes	no	yes	yes	no	MSS	not available	D	Rectosigmoid junction	ac	M	62	Colon cancer	no
c299.1T	WT	yes	no	no	yes	yes	no	MSS	II	B	Sigmoid colon	ac	M	81	Other cancer	no
c3.1T	WT	yes	no	yes	no	yes	yes	MSS	I	B	Transverse colon	ac	M	48	NA	yes
c300.1T	WT	no	yes	yes	yes	yes	no	MSS	II	B	Rectum	ac	M	67	other	yes
c304.1T	BRAFV600E	no	yes	yes	yes	yes	no	MSS	II	C	Ascenging colon	ac	M	65	Colon cancer	no
c317.1T	BRAFV600E	yes	no	no	no	no	no	MSS	II	C	Rectum	ac	M	68	Rectum cancer	no
c348.1T	BRAFV600E	yes	no	no	no	no	no	MSS	II	D	Ascenging colon	ac	F	83	Colon cancer	no
c350.1T	BRAFV600E	yes	no	no	no	no	no	MSS	I	A	Sigmoid colon	ac	F	85	NA	yes
c352.1T	WT	no	yes	no	yes	yes	no	MSS	II	B	Hepatic flexure or splenic flexure	ac	M	60	Alive	yes
c368+c534.1T	WT	yes	yes	yes	no	yes	no	MSS	I	B	Rectum	ac	M	84	Rectum cancer	no
c37.1T	WT	no	yes	no	yes	yes	no	MSS	I	B	Hepatic flexure or splenic flexure	ac	F	78	other	no
c395.1T	BRAFV600E	yes	no	no	no	no	no	MSS	I	B	Ascenging colon	ac	F	69	NA	yes
c402.1T	WT	no	yes	yes	yes	yes	no	MSS	II	A	Rectum	ac	M	75	other	no
c411.1T	WT	no	yes	yes	yes	yes	no	MSI	II	B	Transverse colon	acm	M	80	other	yes
c424.1T1	WT	yes	no	yes	no	yes	yes	MSS	III	C	Rectosigmoid junction	ac	M	72	other	no
c442.1T	WT	yes	no	no	no	yes	no	MSS	II	B	Rectum	acm	M	74	Rectum cancer	no
c458.1T	BRAFV600E	yes	no	no	no	no	no	MSS	I	B	Rectum	ac	F	85	other	yes
c479.1T	BRAFV600E	yes	yes	no	yes	yes	no	MSS	II	D	Rectum	ac	M	74	other	no
c486.1T	WT	no	yes	no	yes	yes	no	MSS	I	B	Ascenging colon	ac	M	80	other	yes
c506.1T	BRAFV600E	yes	no	no	no	no	no	MSS	II	B	Ascenging colon	ac	M	75	Colon cancer	no
c537.1T	BRAFV600E	yes	no	no	no	no	no	MSS	II	C	Transverse colon	ac	M	46	Colon cancer	no
c540.1T1	WT	no	yes	no	yes	yes	no	MSS	II	B	Sigmoid colon	ac	M	58	Colon cancer	no
c551.1T	WT	yes	yes	no	yes	yes	no	MSS	I	A	Ascenging colon	ac	M	66	Alive	yes
c568.1T1	other BRAF: Arg437Stop	no	yes	yes	yes	yes	no	MSI	III	B	Appendix	ac	F	81	other	yes
c571.1T	BRAFV600E	yes	yes	no	yes	yes	no	MSS	II	C	Sigmoid colon	acm	M	57	Colon cancer	no
c580.1T	BRAFV600E	yes	no	no	no	no	no	MSS	II	C	Rectosigmoid junction	ac	F	71	Colon cancer	no
c581.1T	WT	no	yes	no	yes	yes	no	MSS	II	C	Descending colon	acm	F	81	other	no
c589.1T	WT	yes	no	no	no	yes	yes	MSS	I	C	Transverse colon	ac	F	50	Alive	yes
c59.1T	BRAFV600E	yes	no	no	no	no	no	MSS	III	C	Hepatic flexure or splenic flexure	ac	F	68	Colon cancer	no
c596.1T	WT	yes	no	no	no	yes	yes	MSS	II	B	Rectum	ac	M	47	Rectum cancer	yes
c619.1T1	WT	yes	yes	no	yes	yes	no	MSS	II	A	Rectum	ac	M	86	Rectum cancer	no
c634.1T	BRAFV600E	yes	yes	no	yes	yes	no	MSS	I	C	Ascenging colon	ac	F	70	Colon cancer	yes
c635.1T	WT	yes	no	no	yes	yes	no	MSS	II	C	Rectum	ac	M	57	Rectum cancer	no
c638.1T	other BRAF: Ser314Pro	no	yes	no	yes	yes	no	MSS	II	B	Ascenging colon	ac	F	72	other	no
c647.1T	BRAFV600E	yes	no	no	no	no	no	MSS	II	D	Transverse colon	ac	F	76	Colon cancer	no
c66+c253.2T	WT	yes	no	no	yes	yes	no	MSS	II	B	Rectum	ac	M	45	Alive	yes
c67.1T	BRAFV600E	yes	no	no	no	no	no	MSS	II	B	Transverse colon	ac	M	81	Colon cancer	no
c68.1T	WT	yes	yes	no	yes	yes	no	MSS	II	B	Ascenging colon	ac	M	82	other	no
c684.1T	BRAFV600E	yes	no	no	no	no	no	MSS	I	B	Appendix	ac	F	75	Colon cancer	no
c73.1T	BRAFV600E	yes	no	no	no	no	no	MSS	II	D	Sigmoid colon	acpm	M	58	Colon cancer	no
c737.1T	BRAFV600E	yes	no	no	no	no	no	MSS	II	B	Appendix	ac	F	73	other	yes
c791.1T	WT	no	yes	yes	yes	yes	no	MSS	II	B	Rectum	ac	F	74	Rectum cancer	no
c809.1T	BRAFV600E	yes	no	no	no	no	no	MSS	II	D	Ascenging colon	acpm	M	69	Colon cancer	no
c827.1T	BRAFV600E	no	yes	no	yes	yes	no	MSS	II	B	Appendix	ac	F	54	Colon cancer	yes
c849.1T1	BRAFV600E	yes	no	no	no	no	no	MSS	II	D	Appendix, valvula	ac	F	62	Colon cancer	no
c855.1T1	WT	yes	no	no	yes	yes	no	MSS	II	B	Appendix	ac	F	70	NA	yes
c860.1T	WT	no	yes	no	yes	yes	no	MSS	II	B	Rectum	acm	F	74	Rectum cancer	no
c863.1T	WT	no	yes	no	yes	yes	no	MSS	II	A	Sigmoid colon	ac	M	79	Colon cancer	no
c900.1T	WT	yes	no	no	yes	yes	no	MSS	II	B	Rectum	ac	F	77	Rectum cancer	no
c919.1T1	WT	yes	no	no	yes	yes	no	MSS	II	B	Appendix	ac	F	86	other	yes
c929.1T	WT	no	yes	no	yes	yes	no	MSS	II	C	Appendix	ac	M	66	Colon cancer	no
c949.1T	BRAFV600E	yes	no	no	no	no	no	MSS	II	D	Appendix	ac	F	68	Colon cancer	no
c985.1T	WT	yes	yes	yes	yes	yes	no	MSS	II	D	Rectum	ac	M	74	Rectum cancer	no
c991.1T1	BRAFV600E	yes	no	no	no	no	no	MSS	I	D	Appendix	ac	F	69	Colon cancer	no
s1111.1T	WT	yes	no	yes	no	yes	yes	MSS	I	B	Rectum	ac	M	64	Rectum cancer	no
s1138.1T	WT	yes	no	no	no	yes	yes	MSS	II	B	Rectum	ac	M	61	Other cancer	yes
s151.1T	WT	no	yes	yes	yes	yes	no	MSI	I	B	Ascenging colon	ac	M	74	other	yes
s193.1T	WT	no	yes	no	yes	yes	no	MSS	not available	A	Rectum	ac	F	74	other	yes
s26.1T1	BRAFV600E	no	yes	yes	yes	yes	no	MSI	I	B	Hepatic flexure or splenic flexure	acpm	M	75	Other cancer	yes
s56.1T	WT	yes	no	no	yes	yes	no	MSS	not available	A	Rectum	ac	F	67	Rectum cancer	yes
s683.1T	WT	yes	no	yes	no	yes	yes	MSS	not available	B	Appendix, valvula	acm	M	46	Colon cancer	no
s703.1T	WT	yes	no	no	no	yes	yes	MSS	II	C	Descending colon	acpm	F	22	Alive	yes
s842.1T	WT	yes	no	yes	no	yes	yes	MSS	III	C	Rectum	acpm	F	53	Rectum cancer	yes
