# Supplementary material for: Comprehensive metabolomic and epigenomic characterization of microsatellite stable BRAF-mutated colorectal cancer
Source: Oncogene. 2025 Mar 18;44(22):1718–30. doi: 10.1038/s41388-025-03326-y (PMC12122379; doi:10.1038/s41388-025-03326-y)
Supplement: Supplementary file 4 — Supplementary Table 2 [file 41388_2025_3326_MOESM4_ESM.xlsx]

## Sheet: INFO
Supplementary Table 2. Information on Roadmap Epigenomics datasets utilized in the analyses.
The list of Roadmap Epigenomics cell types utilized in methylation enrichent analysis are represented in this table.
This list includes ES-cells and different samples from gastrointestinal tract.
Roadmap epigenomics data is available from: https://egg2.wustl.edu/roadmap/data/byFileType/peaks/consolidated/narrowPeak/ and https://egg2.wustl.edu/roadmap/data/byFileType/chromhmmSegmentations/ChmmModels/coreMarks/jointModel/final/
Sheet chromatin state annotations lists chromatin states per each cell type utilized in analyses.
Sheet histone mark annotations lists histone marks per each cell type utilized in analyses.

## Sheet: Cell and tissue types
Roadmap identifier	Description
E001	ES-I3_Cell_Line
E002	ES-WA7_Cell_Line
E003	H1_Cell_Line
E008	H9_Cell_Line
E014	HUES48_Cell_Line
E015	HUES6_Cell_Line
E016	HUES64_Cell_Line
E024	ES-UCSF4_Cells
E066	Adult_Liver
E075	Colonic_Mucosa
E076	Colon_Smooth_Muscle
E077	Duodenum_Mucosa
E078	Duodenum_Smooth_Muscle
E079	Esophagus
E084	Fetal_Intestine_Large
E085	Fetal_Intestine_Small
E087	Pancreatic_Islets
E092	Fetal_Stomach
E094	Gastric
E101	Rectal_Mucosa
E102	Rectal_Mucosa
E103	Rectal_Smooth_Muscle
E106	Sigmoid_Colon
E109	Small_Intestine
E110	Stomach_Mucosa
E111	Stomach_Smooth_Muscle
E114	Lung_Carcinoma_CELL_LINE
E117	Cervical_Carcinoma_CELL_LINE
E118	HepG2_Hepatocellular_Carcinoma_CELL_LINE

## Sheet: Chromatin state annotations
Annotation	Roadmap cell/tissue type			Abbreviations	Explanation
TssBiv	ES-I3_Cell_Line			TssBiv	Bivalent/Poised TSS
BivFlnk	ES-I3_Cell_Line			BivFlnk	Flanking Bivalent TSS/Enh
EnhBiv	ES-I3_Cell_Line			EnhBiv	Bivalent Enhancer
ReprPC	ES-I3_Cell_Line			ReprPC	Repressed PolyComb
ReprPCWk	ES-I3_Cell_Line			ReprPCWk	Weak Repressed PolyComb
Quies	ES-I3_Cell_Line			Quies	Quiescent/Low
TssA	ES-I3_Cell_Line			TssA	Active TSS
TssAFlnk	ES-I3_Cell_Line			TssAFlnk	Flanking Active TSS
TxFlnk	ES-I3_Cell_Line			TxFlnk	Transcr. at gene 5' and 3'
Tx	ES-I3_Cell_Line			Tx	Strong transcription
TxWk	ES-I3_Cell_Line			TxWk	Weak transcription
EnhG	ES-I3_Cell_Line			EnhG	Genic enhancers
Enh	ES-I3_Cell_Line			Enh	Enhancers
ZNF/Rpts	ES-I3_Cell_Line			ZNF/Rpts	ZNF genes & repeats
Het	ES-I3_Cell_Line			Het	Heterochromatin
TssBiv	ES-WA7_Cell_Line
BivFlnk	ES-WA7_Cell_Line
EnhBiv	ES-WA7_Cell_Line
ReprPC	ES-WA7_Cell_Line
ReprPCWk	ES-WA7_Cell_Line
Quies	ES-WA7_Cell_Line
TssA	ES-WA7_Cell_Line
TssAFlnk	ES-WA7_Cell_Line
TxFlnk	ES-WA7_Cell_Line
Tx	ES-WA7_Cell_Line
TxWk	ES-WA7_Cell_Line
EnhG	ES-WA7_Cell_Line
Enh	ES-WA7_Cell_Line
ZNF/Rpts	ES-WA7_Cell_Line
Het	ES-WA7_Cell_Line
TssBiv	H1_Cell_Line
BivFlnk	H1_Cell_Line
EnhBiv	H1_Cell_Line
ReprPC	H1_Cell_Line
ReprPCWk	H1_Cell_Line
Quies	H1_Cell_Line
TssA	H1_Cell_Line
TssAFlnk	H1_Cell_Line
TxFlnk	H1_Cell_Line
Tx	H1_Cell_Line
TxWk	H1_Cell_Line
EnhG	H1_Cell_Line
Enh	H1_Cell_Line
ZNF/Rpts	H1_Cell_Line
Het	H1_Cell_Line
TssBiv	H9_Cell_Line
BivFlnk	H9_Cell_Line
EnhBiv	H9_Cell_Line
ReprPC	H9_Cell_Line
ReprPCWk	H9_Cell_Line
Quies	H9_Cell_Line
TssA	H9_Cell_Line
TssAFlnk	H9_Cell_Line
TxFlnk	H9_Cell_Line
Tx	H9_Cell_Line
TxWk	H9_Cell_Line
EnhG	H9_Cell_Line
Enh	H9_Cell_Line
ZNF/Rpts	H9_Cell_Line
Het	H9_Cell_Line
TssBiv	HUES48_Cell_Line
BivFlnk	HUES48_Cell_Line
EnhBiv	HUES48_Cell_Line
ReprPC	HUES48_Cell_Line
ReprPCWk	HUES48_Cell_Line
Quies	HUES48_Cell_Line
TssA	HUES48_Cell_Line
TssAFlnk	HUES48_Cell_Line
TxFlnk	HUES48_Cell_Line
Tx	HUES48_Cell_Line
TxWk	HUES48_Cell_Line
EnhG	HUES48_Cell_Line
Enh	HUES48_Cell_Line
ZNF/Rpts	HUES48_Cell_Line
Het	HUES48_Cell_Line
TssBiv	HUES6_Cell_Line
BivFlnk	HUES6_Cell_Line
EnhBiv	HUES6_Cell_Line
ReprPC	HUES6_Cell_Line
ReprPCWk	HUES6_Cell_Line
Quies	HUES6_Cell_Line
TssA	HUES6_Cell_Line
TssAFlnk	HUES6_Cell_Line
TxFlnk	HUES6_Cell_Line
Tx	HUES6_Cell_Line
TxWk	HUES6_Cell_Line
EnhG	HUES6_Cell_Line
Enh	HUES6_Cell_Line
ZNF/Rpts	HUES6_Cell_Line
Het	HUES6_Cell_Line
TssBiv	HUES64_Cell_Line
BivFlnk	HUES64_Cell_Line
EnhBiv	HUES64_Cell_Line
ReprPC	HUES64_Cell_Line
ReprPCWk	HUES64_Cell_Line
Quies	HUES64_Cell_Line
TssA	HUES64_Cell_Line
TssAFlnk	HUES64_Cell_Line
TxFlnk	HUES64_Cell_Line
Tx	HUES64_Cell_Line
TxWk	HUES64_Cell_Line
EnhG	HUES64_Cell_Line
Enh	HUES64_Cell_Line
ZNF/Rpts	HUES64_Cell_Line
Het	HUES64_Cell_Line
TssBiv	ES-UCSF4_Cells
BivFlnk	ES-UCSF4_Cells
EnhBiv	ES-UCSF4_Cells
ReprPC	ES-UCSF4_Cells
ReprPCWk	ES-UCSF4_Cells
Quies	ES-UCSF4_Cells
TssA	ES-UCSF4_Cells
TssAFlnk	ES-UCSF4_Cells
TxFlnk	ES-UCSF4_Cells
Tx	ES-UCSF4_Cells
TxWk	ES-UCSF4_Cells
EnhG	ES-UCSF4_Cells
Enh	ES-UCSF4_Cells
ZNF/Rpts	ES-UCSF4_Cells
Het	ES-UCSF4_Cells
TssBiv	Adult_Liver
BivFlnk	Adult_Liver
EnhBiv	Adult_Liver
ReprPC	Adult_Liver
ReprPCWk	Adult_Liver
Quies	Adult_Liver
TssA	Adult_Liver
TssAFlnk	Adult_Liver
TxFlnk	Adult_Liver
Tx	Adult_Liver
TxWk	Adult_Liver
EnhG	Adult_Liver
Enh	Adult_Liver
ZNF/Rpts	Adult_Liver
Het	Adult_Liver
TssBiv	Colonic_Mucosa
BivFlnk	Colonic_Mucosa
EnhBiv	Colonic_Mucosa
ReprPC	Colonic_Mucosa
ReprPCWk	Colonic_Mucosa
Quies	Colonic_Mucosa
TssA	Colonic_Mucosa
TssAFlnk	Colonic_Mucosa
TxFlnk	Colonic_Mucosa
Tx	Colonic_Mucosa
TxWk	Colonic_Mucosa
EnhG	Colonic_Mucosa
Enh	Colonic_Mucosa
ZNF/Rpts	Colonic_Mucosa
Het	Colonic_Mucosa
TssBiv	Colon_Smooth_Muscle
BivFlnk	Colon_Smooth_Muscle
EnhBiv	Colon_Smooth_Muscle
ReprPC	Colon_Smooth_Muscle
ReprPCWk	Colon_Smooth_Muscle
Quies	Colon_Smooth_Muscle
TssA	Colon_Smooth_Muscle
TssAFlnk	Colon_Smooth_Muscle
TxFlnk	Colon_Smooth_Muscle
Tx	Colon_Smooth_Muscle
TxWk	Colon_Smooth_Muscle
EnhG	Colon_Smooth_Muscle
Enh	Colon_Smooth_Muscle
ZNF/Rpts	Colon_Smooth_Muscle
Het	Colon_Smooth_Muscle
TssBiv	Duodenum_Mucosa
BivFlnk	Duodenum_Mucosa
EnhBiv	Duodenum_Mucosa
ReprPC	Duodenum_Mucosa
ReprPCWk	Duodenum_Mucosa
Quies	Duodenum_Mucosa
TssA	Duodenum_Mucosa
TssAFlnk	Duodenum_Mucosa
TxFlnk	Duodenum_Mucosa
Tx	Duodenum_Mucosa
TxWk	Duodenum_Mucosa
EnhG	Duodenum_Mucosa
Enh	Duodenum_Mucosa
ZNF/Rpts	Duodenum_Mucosa
Het	Duodenum_Mucosa
TssBiv	Duodenum_Smooth_Muscle
BivFlnk	Duodenum_Smooth_Muscle
EnhBiv	Duodenum_Smooth_Muscle
ReprPC	Duodenum_Smooth_Muscle
ReprPCWk	Duodenum_Smooth_Muscle
Quies	Duodenum_Smooth_Muscle
TssA	Duodenum_Smooth_Muscle
TssAFlnk	Duodenum_Smooth_Muscle
TxFlnk	Duodenum_Smooth_Muscle
Tx	Duodenum_Smooth_Muscle
TxWk	Duodenum_Smooth_Muscle
EnhG	Duodenum_Smooth_Muscle
Enh	Duodenum_Smooth_Muscle
ZNF/Rpts	Duodenum_Smooth_Muscle
Het	Duodenum_Smooth_Muscle
TssBiv	Esophagus
BivFlnk	Esophagus
EnhBiv	Esophagus
ReprPC	Esophagus
ReprPCWk	Esophagus
Quies	Esophagus
TssA	Esophagus
TssAFlnk	Esophagus
TxFlnk	Esophagus
Tx	Esophagus
TxWk	Esophagus
EnhG	Esophagus
Enh	Esophagus
ZNF/Rpts	Esophagus
Het	Esophagus
TssBiv	Fetal_Intestine_Large
BivFlnk	Fetal_Intestine_Large
EnhBiv	Fetal_Intestine_Large
ReprPC	Fetal_Intestine_Large
ReprPCWk	Fetal_Intestine_Large
Quies	Fetal_Intestine_Large
TssA	Fetal_Intestine_Large
TssAFlnk	Fetal_Intestine_Large
TxFlnk	Fetal_Intestine_Large
Tx	Fetal_Intestine_Large
TxWk	Fetal_Intestine_Large
EnhG	Fetal_Intestine_Large
Enh	Fetal_Intestine_Large
ZNF/Rpts	Fetal_Intestine_Large
Het	Fetal_Intestine_Large
TssBiv	Fetal_Intestine_Small
BivFlnk	Fetal_Intestine_Small
EnhBiv	Fetal_Intestine_Small
ReprPC	Fetal_Intestine_Small
ReprPCWk	Fetal_Intestine_Small
Quies	Fetal_Intestine_Small
TssA	Fetal_Intestine_Small
TssAFlnk	Fetal_Intestine_Small
TxFlnk	Fetal_Intestine_Small
Tx	Fetal_Intestine_Small
TxWk	Fetal_Intestine_Small
EnhG	Fetal_Intestine_Small
Enh	Fetal_Intestine_Small
ZNF/Rpts	Fetal_Intestine_Small
Het	Fetal_Intestine_Small
TssBiv	Pancreatic_Islets
BivFlnk	Pancreatic_Islets
EnhBiv	Pancreatic_Islets
ReprPC	Pancreatic_Islets
ReprPCWk	Pancreatic_Islets
Quies	Pancreatic_Islets
TssA	Pancreatic_Islets
TssAFlnk	Pancreatic_Islets
TxFlnk	Pancreatic_Islets
Tx	Pancreatic_Islets
TxWk	Pancreatic_Islets
EnhG	Pancreatic_Islets
Enh	Pancreatic_Islets
ZNF/Rpts	Pancreatic_Islets
Het	Pancreatic_Islets
TssBiv	Fetal_Stomach
BivFlnk	Fetal_Stomach
EnhBiv	Fetal_Stomach
ReprPC	Fetal_Stomach
ReprPCWk	Fetal_Stomach
Quies	Fetal_Stomach
TssA	Fetal_Stomach
TssAFlnk	Fetal_Stomach
TxFlnk	Fetal_Stomach
Tx	Fetal_Stomach
TxWk	Fetal_Stomach
EnhG	Fetal_Stomach
Enh	Fetal_Stomach
ZNF/Rpts	Fetal_Stomach
Het	Fetal_Stomach
TssBiv	Gastric
BivFlnk	Gastric
EnhBiv	Gastric
ReprPC	Gastric
ReprPCWk	Gastric
Quies	Gastric
TssA	Gastric
TssAFlnk	Gastric
TxFlnk	Gastric
Tx	Gastric
TxWk	Gastric
EnhG	Gastric
Enh	Gastric
ZNF/Rpts	Gastric
Het	Gastric
TssBiv	Rectal_Mucosa
BivFlnk	Rectal_Mucosa
EnhBiv	Rectal_Mucosa
ReprPC	Rectal_Mucosa
ReprPCWk	Rectal_Mucosa
Quies	Rectal_Mucosa
TssA	Rectal_Mucosa
TssAFlnk	Rectal_Mucosa
TxFlnk	Rectal_Mucosa
Tx	Rectal_Mucosa
TxWk	Rectal_Mucosa
EnhG	Rectal_Mucosa
Enh	Rectal_Mucosa
ZNF/Rpts	Rectal_Mucosa
Het	Rectal_Mucosa
TssBiv	Rectal_Mucosa_2
BivFlnk	Rectal_Mucosa_2
EnhBiv	Rectal_Mucosa_2
ReprPC	Rectal_Mucosa_2
ReprPCWk	Rectal_Mucosa_2
Quies	Rectal_Mucosa_2
TssA	Rectal_Mucosa_2
TssAFlnk	Rectal_Mucosa_2
TxFlnk	Rectal_Mucosa_2
Tx	Rectal_Mucosa_2
TxWk	Rectal_Mucosa_2
EnhG	Rectal_Mucosa_2
Enh	Rectal_Mucosa_2
ZNF/Rpts	Rectal_Mucosa_2
Het	Rectal_Mucosa_2
TssBiv	Rectal_Smooth_Muscle
BivFlnk	Rectal_Smooth_Muscle
EnhBiv	Rectal_Smooth_Muscle
ReprPC	Rectal_Smooth_Muscle
ReprPCWk	Rectal_Smooth_Muscle
Quies	Rectal_Smooth_Muscle
TssA	Rectal_Smooth_Muscle
TssAFlnk	Rectal_Smooth_Muscle
TxFlnk	Rectal_Smooth_Muscle
Tx	Rectal_Smooth_Muscle
TxWk	Rectal_Smooth_Muscle
EnhG	Rectal_Smooth_Muscle
Enh	Rectal_Smooth_Muscle
ZNF/Rpts	Rectal_Smooth_Muscle
Het	Rectal_Smooth_Muscle
TssBiv	Sigmoid_Colon
BivFlnk	Sigmoid_Colon
EnhBiv	Sigmoid_Colon
ReprPC	Sigmoid_Colon
ReprPCWk	Sigmoid_Colon
Quies	Sigmoid_Colon
TssA	Sigmoid_Colon
TssAFlnk	Sigmoid_Colon
TxFlnk	Sigmoid_Colon
Tx	Sigmoid_Colon
TxWk	Sigmoid_Colon
EnhG	Sigmoid_Colon
Enh	Sigmoid_Colon
ZNF/Rpts	Sigmoid_Colon
Het	Sigmoid_Colon
TssBiv	Small_Intestine
BivFlnk	Small_Intestine
EnhBiv	Small_Intestine
ReprPC	Small_Intestine
ReprPCWk	Small_Intestine
Quies	Small_Intestine
TssA	Small_Intestine
TssAFlnk	Small_Intestine
TxFlnk	Small_Intestine
Tx	Small_Intestine
TxWk	Small_Intestine
EnhG	Small_Intestine
Enh	Small_Intestine
ZNF/Rpts	Small_Intestine
Het	Small_Intestine
TssBiv	Stomach_Mucosa
BivFlnk	Stomach_Mucosa
EnhBiv	Stomach_Mucosa
ReprPC	Stomach_Mucosa
ReprPCWk	Stomach_Mucosa
Quies	Stomach_Mucosa
TssA	Stomach_Mucosa
TssAFlnk	Stomach_Mucosa
TxFlnk	Stomach_Mucosa
Tx	Stomach_Mucosa
TxWk	Stomach_Mucosa
EnhG	Stomach_Mucosa
Enh	Stomach_Mucosa
ZNF/Rpts	Stomach_Mucosa
Het	Stomach_Mucosa
TssBiv	Stomach_Smooth_Muscle
BivFlnk	Stomach_Smooth_Muscle
EnhBiv	Stomach_Smooth_Muscle
ReprPC	Stomach_Smooth_Muscle
ReprPCWk	Stomach_Smooth_Muscle
Quies	Stomach_Smooth_Muscle
TssA	Stomach_Smooth_Muscle
TssAFlnk	Stomach_Smooth_Muscle
TxFlnk	Stomach_Smooth_Muscle
Tx	Stomach_Smooth_Muscle
TxWk	Stomach_Smooth_Muscle
EnhG	Stomach_Smooth_Muscle
Enh	Stomach_Smooth_Muscle
ZNF/Rpts	Stomach_Smooth_Muscle
Het	Stomach_Smooth_Muscle
TssBiv	Lung_Carcinoma_CELL_LINE
BivFlnk	Lung_Carcinoma_CELL_LINE
EnhBiv	Lung_Carcinoma_CELL_LINE
ReprPC	Lung_Carcinoma_CELL_LINE
ReprPCWk	Lung_Carcinoma_CELL_LINE
Quies	Lung_Carcinoma_CELL_LINE
TssA	Lung_Carcinoma_CELL_LINE
TssAFlnk	Lung_Carcinoma_CELL_LINE
TxFlnk	Lung_Carcinoma_CELL_LINE
Tx	Lung_Carcinoma_CELL_LINE
TxWk	Lung_Carcinoma_CELL_LINE
EnhG	Lung_Carcinoma_CELL_LINE
Enh	Lung_Carcinoma_CELL_LINE
ZNF/Rpts	Lung_Carcinoma_CELL_LINE
Het	Lung_Carcinoma_CELL_LINE
TssBiv	Cervical_Carcinoma_CELL_LINE
BivFlnk	Cervical_Carcinoma_CELL_LINE
EnhBiv	Cervical_Carcinoma_CELL_LINE
ReprPC	Cervical_Carcinoma_CELL_LINE
ReprPCWk	Cervical_Carcinoma_CELL_LINE
Quies	Cervical_Carcinoma_CELL_LINE
TssA	Cervical_Carcinoma_CELL_LINE
TssAFlnk	Cervical_Carcinoma_CELL_LINE
TxFlnk	Cervical_Carcinoma_CELL_LINE
Tx	Cervical_Carcinoma_CELL_LINE
TxWk	Cervical_Carcinoma_CELL_LINE
EnhG	Cervical_Carcinoma_CELL_LINE
Enh	Cervical_Carcinoma_CELL_LINE
ZNF/Rpts	Cervical_Carcinoma_CELL_LINE
Het	Cervical_Carcinoma_CELL_LINE
TssBiv	HepG2_Hepatocellular_Carcinoma_CELL_LINE
BivFlnk	HepG2_Hepatocellular_Carcinoma_CELL_LINE
EnhBiv	HepG2_Hepatocellular_Carcinoma_CELL_LINE
ReprPC	HepG2_Hepatocellular_Carcinoma_CELL_LINE
ReprPCWk	HepG2_Hepatocellular_Carcinoma_CELL_LINE
Quies	HepG2_Hepatocellular_Carcinoma_CELL_LINE
TssA	HepG2_Hepatocellular_Carcinoma_CELL_LINE
TssAFlnk	HepG2_Hepatocellular_Carcinoma_CELL_LINE
TxFlnk	HepG2_Hepatocellular_Carcinoma_CELL_LINE
Tx	HepG2_Hepatocellular_Carcinoma_CELL_LINE
TxWk	HepG2_Hepatocellular_Carcinoma_CELL_LINE
EnhG	HepG2_Hepatocellular_Carcinoma_CELL_LINE
Enh	HepG2_Hepatocellular_Carcinoma_CELL_LINE
ZNF/Rpts	HepG2_Hepatocellular_Carcinoma_CELL_LINE
Het	HepG2_Hepatocellular_Carcinoma_CELL_LINE

## Sheet: Histone mark annotations
Annotation	Roadmap cell/tissue type
H3K27me3	ES-I3_Cell_Line
H3K36me3	ES-I3_Cell_Line
H3K4me1	ES-I3_Cell_Line
H3K4me3	ES-I3_Cell_Line
H3K9ac	ES-I3_Cell_Line
H3K9me3	ES-I3_Cell_Line
H3K27me3	ES-WA7_Cell_Line
H3K36me3	ES-WA7_Cell_Line
H3K4me1	ES-WA7_Cell_Line
H3K4me3	ES-WA7_Cell_Line
H3K9ac	ES-WA7_Cell_Line
H3K9me3	ES-WA7_Cell_Line
DNase	H1_Cell_Line
H2A.Z	H1_Cell_Line
H3K27ac	H1_Cell_Line
H3K27me3	H1_Cell_Line
H3K36me3	H1_Cell_Line
H3K4me1	H1_Cell_Line
H3K4me2	H1_Cell_Line
H3K4me3	H1_Cell_Line
H3K79me2	H1_Cell_Line
H3K9ac	H1_Cell_Line
H3K9me3	H1_Cell_Line
H4K20me1	H1_Cell_Line
DNase	H9_Cell_Line
H2A.Z	H9_Cell_Line
H3K27ac	H9_Cell_Line
H3K27me3	H9_Cell_Line
H3K36me3	H9_Cell_Line
H3K4me1	H9_Cell_Line
H3K4me2	H9_Cell_Line
H3K4me3	H9_Cell_Line
H3K79me2	H9_Cell_Line
H3K9ac	H9_Cell_Line
H3K9me3	H9_Cell_Line
H4K20me1	H9_Cell_Line
H3K27ac	HUES48_Cell_Line
H3K27me3	HUES48_Cell_Line
H3K36me3	HUES48_Cell_Line
H3K4me1	HUES48_Cell_Line
H3K4me3	HUES48_Cell_Line
H3K9ac	HUES48_Cell_Line
H3K9me3	HUES48_Cell_Line
H3K27ac	HUES6_Cell_Line
H3K27me3	HUES6_Cell_Line
H3K36me3	HUES6_Cell_Line
H3K4me1	HUES6_Cell_Line
H3K4me3	HUES6_Cell_Line
H3K9ac	HUES6_Cell_Line
H3K9me3	HUES6_Cell_Line
H3K27ac	HUES64_Cell_Line
H3K27me3	HUES64_Cell_Line
H3K36me3	HUES64_Cell_Line
H3K4me1	HUES64_Cell_Line
H3K4me3	HUES64_Cell_Line
H3K9ac	HUES64_Cell_Line
H3K9me3	HUES64_Cell_Line
H3K27me3	ES-UCSF4_Cells
H3K36me3	ES-UCSF4_Cells
H3K4me1	ES-UCSF4_Cells
H3K4me3	ES-UCSF4_Cells
H3K9me3	ES-UCSF4_Cells
H3K27ac	Adult_Liver
H3K27me3	Adult_Liver
H3K36me3	Adult_Liver
H3K4me1	Adult_Liver
H3K4me3	Adult_Liver
H3K9ac	Adult_Liver
H3K9me3	Adult_Liver
H3K27ac	Colonic_Mucosa
H3K27me3	Colonic_Mucosa
H3K36me3	Colonic_Mucosa
H3K4me1	Colonic_Mucosa
H3K4me3	Colonic_Mucosa
H3K9ac	Colonic_Mucosa
H3K9me3	Colonic_Mucosa
H3K27ac	Colon_Smooth_Muscle
H3K27me3	Colon_Smooth_Muscle
H3K36me3	Colon_Smooth_Muscle
H3K4me1	Colon_Smooth_Muscle
H3K4me3	Colon_Smooth_Muscle
H3K9ac	Colon_Smooth_Muscle
H3K9me3	Colon_Smooth_Muscle
H3K27me3	Duodenum_Mucosa
H3K36me3	Duodenum_Mucosa
H3K4me1	Duodenum_Mucosa
H3K4me3	Duodenum_Mucosa
H3K9ac	Duodenum_Mucosa
H3K9me3	Duodenum_Mucosa
H3K27ac	Duodenum_Smooth_Muscle
H3K27me3	Duodenum_Smooth_Muscle
H3K36me3	Duodenum_Smooth_Muscle
H3K4me1	Duodenum_Smooth_Muscle
H3K4me3	Duodenum_Smooth_Muscle
H3K9me3	Duodenum_Smooth_Muscle
H3K27ac	Esophagus
H3K27me3	Esophagus
H3K36me3	Esophagus
H3K4me1	Esophagus
H3K4me3	Esophagus
H3K9me3	Esophagus
DNase	Fetal_Intestine_Large
H3K27ac	Fetal_Intestine_Large
H3K27me3	Fetal_Intestine_Large
H3K36me3	Fetal_Intestine_Large
H3K4me1	Fetal_Intestine_Large
H3K4me3	Fetal_Intestine_Large
H3K9me3	Fetal_Intestine_Large
DNase	Fetal_Intestine_Small
H3K27ac	Fetal_Intestine_Small
H3K27me3	Fetal_Intestine_Small
H3K36me3	Fetal_Intestine_Small
H3K4me1	Fetal_Intestine_Small
H3K4me3	Fetal_Intestine_Small
H3K9me3	Fetal_Intestine_Small
H3K27ac	Pancreatic_Islets
H3K27me3	Pancreatic_Islets
H3K36me3	Pancreatic_Islets
H3K4me1	Pancreatic_Islets
H3K4me3	Pancreatic_Islets
H3K9ac	Pancreatic_Islets
H3K9me3	Pancreatic_Islets
DNase	Fetal_Stomach
H3K27ac	Fetal_Stomach
H3K27me3	Fetal_Stomach
H3K36me3	Fetal_Stomach
H3K4me1	Fetal_Stomach
H3K4me3	Fetal_Stomach
H3K9me3	Fetal_Stomach
DNase	Gastric
H3K27ac	Gastric
H3K27me3	Gastric
H3K36me3	Gastric
H3K4me1	Gastric
H3K4me3	Gastric
H3K9me3	Gastric
H3K27ac	Rectal_Mucosa
H3K27me3	Rectal_Mucosa
H3K36me3	Rectal_Mucosa
H3K4me1	Rectal_Mucosa
H3K4me3	Rectal_Mucosa
H3K9ac	Rectal_Mucosa
H3K9me3	Rectal_Mucosa
H3K27ac	Rectal_Mucosa_2
H3K27me3	Rectal_Mucosa_2
H3K36me3	Rectal_Mucosa_2
H3K4me1	Rectal_Mucosa_2
H3K4me3	Rectal_Mucosa_2
H3K9ac	Rectal_Mucosa_2
H3K9me3	Rectal_Mucosa_2
H3K27ac	Rectal_Smooth_Muscle
H3K27me3	Rectal_Smooth_Muscle
H3K36me3	Rectal_Smooth_Muscle
H3K4me1	Rectal_Smooth_Muscle
H3K4me3	Rectal_Smooth_Muscle
H3K9ac	Rectal_Smooth_Muscle
H3K9me3	Rectal_Smooth_Muscle
H3K27ac	Sigmoid_Colon
H3K27me3	Sigmoid_Colon
H3K36me3	Sigmoid_Colon
H3K4me1	Sigmoid_Colon
H3K4me3	Sigmoid_Colon
H3K9me3	Sigmoid_Colon
DNase	Small_Intestine
H3K27ac	Small_Intestine
H3K27me3	Small_Intestine
H3K36me3	Small_Intestine
H3K4me1	Small_Intestine
H3K4me3	Small_Intestine
H3K9me3	Small_Intestine
H3K27me3	Stomach_Mucosa
H3K36me3	Stomach_Mucosa
H3K4me1	Stomach_Mucosa
H3K4me3	Stomach_Mucosa
H3K9ac	Stomach_Mucosa
H3K9me3	Stomach_Mucosa
H3K27ac	Stomach_Smooth_Muscle
H3K27me3	Stomach_Smooth_Muscle
H3K36me3	Stomach_Smooth_Muscle
H3K4me1	Stomach_Smooth_Muscle
H3K4me3	Stomach_Smooth_Muscle
H3K9ac	Stomach_Smooth_Muscle
H3K9me3	Stomach_Smooth_Muscle
H2A.Z	Lung_Carcinoma_CELL_LINE
H3K27ac	Lung_Carcinoma_CELL_LINE
H3K27me3	Lung_Carcinoma_CELL_LINE
H3K36me3	Lung_Carcinoma_CELL_LINE
H3K4me1	Lung_Carcinoma_CELL_LINE
H3K4me2	Lung_Carcinoma_CELL_LINE
H3K4me3	Lung_Carcinoma_CELL_LINE
H3K79me2	Lung_Carcinoma_CELL_LINE
H3K9ac	Lung_Carcinoma_CELL_LINE
H3K9me3	Lung_Carcinoma_CELL_LINE
H4K20me1	Lung_Carcinoma_CELL_LINE
H2A.Z	Cervical_Carcinoma_CELL_LINE
H3K27ac	Cervical_Carcinoma_CELL_LINE
H3K27me3	Cervical_Carcinoma_CELL_LINE
H3K36me3	Cervical_Carcinoma_CELL_LINE
H3K4me1	Cervical_Carcinoma_CELL_LINE
H3K4me2	Cervical_Carcinoma_CELL_LINE
H3K4me3	Cervical_Carcinoma_CELL_LINE
H3K79me2	Cervical_Carcinoma_CELL_LINE
H3K9ac	Cervical_Carcinoma_CELL_LINE
H3K9me3	Cervical_Carcinoma_CELL_LINE
H4K20me1	Cervical_Carcinoma_CELL_LINE
H2A.Z	HepG2_Hepatocellular_Carcinoma_CELL_LINE
H3K27ac	HepG2_Hepatocellular_Carcinoma_CELL_LINE
H3K27me3	HepG2_Hepatocellular_Carcinoma_CELL_LINE
H3K36me3	HepG2_Hepatocellular_Carcinoma_CELL_LINE
H3K4me1	HepG2_Hepatocellular_Carcinoma_CELL_LINE
H3K4me2	HepG2_Hepatocellular_Carcinoma_CELL_LINE
H3K4me3	HepG2_Hepatocellular_Carcinoma_CELL_LINE
H3K79me2	HepG2_Hepatocellular_Carcinoma_CELL_LINE
H3K9ac	HepG2_Hepatocellular_Carcinoma_CELL_LINE
H3K9me3	HepG2_Hepatocellular_Carcinoma_CELL_LINE
H4K20me1	HepG2_Hepatocellular_Carcinoma_CELL_LINE
