# Supplementary material for: Comprehensive metabolomic and epigenomic characterization of microsatellite stable BRAF-mutated colorectal cancer
Source: Oncogene. 2025 Mar 18;44(22):1718–30. doi: 10.1038/s41388-025-03326-y (PMC12122379; doi:10.1038/s41388-025-03326-y)
Supplement: Supplementary file 5 — Supplementary Table 3 [file 41388_2025_3326_MOESM5_ESM.xlsx]

## Sheet: INFO
Supplementary Table 3. Results from Ingenuity Pathway Analysis (IPA) for metabolites.
Metabolite differences (P < 0,05) between BRAF mutated and WT tumors were analyzed through the use of QIAGEN Ingenuity Pathway Analysis (IPA) (Krämer, A., Green, J., Pollard, J., Jr & Tugendreich, S. Causal analysis approaches in Ingenuity Pathway Analysis. Bioinformatics 30, 523–530 (2014)).
This table shows the canonical pathways produced with IPA.

## Sheet: IPA_Canonical_pathways_all_Meta
Ingenuity Canonical Pathways	-log(p-value)	Ratio	z-score	Molecules
Abacavir ADME	6	0.8	-2.121	adenosine,ADP,AMP,IMP,inosine,NAD ,UDP,UDP-glucuronic acid
Nucleotide catabolism	4.72	0.378	-3.207	adenosine,ADP,AMP,CDP,dUMP,GMP,guanosine,IMP,inosine,NAD ,thymidine,UDP,UMP,uridine
Nucleotide salvage	4.69	0.5	-3.162	adenosine,ADP,AMP,dUMP,GMP,IMP,inosine,thymidine,UMP,uridine
Transport of vitamins, nucleosides, and related molecules	4.28	0.371	-3.606	adenosine,ADP,D-pantothenic acid,GMP,guanosine,inosine,thymidine,UDP-D-galactose,UDP-D-glucose,UDP-glucuronic acid,UDP-N-acetyl-D-galactosamine,UMP,uridine
O-linked glycosylation	4.27	0.75	-2.449	ADP,UDP,UDP-D-galactose,UDP-D-glucose,UDP-glucuronic acid,UDP-N-acetyl-D-galactosamine
Purine Nucleotides Degradation II (Aerobic)	4.06	0.533	1	adenosine,AMP,GMP,guanosine,IMP,inosine,NAD ,xanthosine monophosphate
DAG and IP3 signaling	3.72	1	-2	ADP,AMP,cyclic AMP,NAD
Glycogen metabolism	3.43	0.714	-2.236	ADP,AMP,UDP,UDP-D-glucose,UMP
Glycosaminoglycan metabolism	3.18	0.545	-2.449	ADP,UDP,UDP-D-galactose,UDP-glucuronic acid,UDP-N-acetyl-D-galactosamine,UMP
Synthesis of DNA	3.06	0.8	-2	ADP,AMP,GMP,UMP
Galactose catabolism	3.06	0.8	-1	ADP,NAD ,UDP-D-galactose,UDP-D-glucose
Chondroitin Sulfate Biosynthesis	3.06	0.8	1	UDP,UDP-D-galactose,UDP-glucuronic acid,UDP-N-acetyl-D-galactosamine
Dermatan Sulfate Biosynthesis	3.06	0.8	1	UDP,UDP-D-galactose,UDP-glucuronic acid,UDP-N-acetyl-D-galactosamine
Purine Nucleotides De Novo Biosynthesis II	2.92	0.438	-2	ADP,AMP,aspartyl adenylate,GMP,IMP,NAD ,xanthosine monophosphate
PI3K Cascade	2.78	1	NaN	ADP,AMP,cyclic AMP
Chondroitin and Dermatan Biosynthesis	2.78	1	NaN	UDP,UDP-glucuronic acid,UDP-N-acetyl-D-galactosamine
Glycoaminoglycan-protein Linkage Region Biosynthesis	2.78	1	NaN	UDP,UDP-D-galactose,UDP-glucuronic acid
Adenine and Adenosine Salvage VI	2.78	1	NaN	adenosine,ADP,AMP
Pre-NOTCH Expression and Processing	2.74	0.556	-1.342	ADP,NAD ,UDP,UDP-D-galactose,UDP-D-glucose
Colanic Acid Building Blocks Biosynthesis	2.74	0.556	NaN	ADP,NAD ,UDP-D-galactose,UDP-D-glucose,UDP-glucuronic acid
Interconversion of nucleotide di- and triphosphates	2.73	0.412	-2.646	ADP,AMP,CDP,dUMP,GMP,UDP,UMP
Telomere Maintenance	2.63	0.667	-2	ADP,AMP,GMP,UMP
Collagen biosynthesis and modifying enzymes	2.63	0.667	-2	ascorbic acid,UDP,UDP-D-galactose,UDP-D-glucose
Pyrimidine Deoxyribonucleotides De Novo Biosynthesis I	2.63	0.667	NaN	ADP,CDP,dUMP,UDP
Opioid Signalling	2.3	0.571	-2	ADP,AMP,cyclic AMP,NAD
Phase II - Conjugation of compounds	2.28	0.3	-1.667	adenosine,ADP,AMP,cysteinylglycine,NAD ,salicylic acid,UDP,UDP-D-glucose,UDP-glucuronic acid
Transcriptional activity of SMAD2/SMAD3:SMAD4 heterotrimer	2.22	0.75	NaN	ADP,NAD ,niacinamide
HDR through Homologous Recombination (HRR) or Single Strand Annealing (SSA)	2.22	0.75	NaN	ADP,NAD ,niacinamide
Nucleotide Excision Repair	2.22	0.75	NaN	ADP,NAD ,niacinamide
FOXO-mediated transcription	2.22	0.75	NaN	ADP,NAD ,niacinamide
Prednisone ADME	2.22	0.75	NaN	ADP,UDP,UDP-glucuronic acid
Cellular Effects of Sildenafil (Viagra)	2.22	0.75	NaN	AMP,cyclic AMP,GMP
P2Y Purigenic Receptor Signaling Pathway	2.22	0.75	NaN	ADP,cyclic AMP,UDP
Heparan Sulfate Biosynthesis	2.22	0.75	NaN	UDP,UDP-D-galactose,UDP-glucuronic acid
UDP-D-xylose and UDP-D-glucuronate Biosynthesis	2.22	0.75	NaN	NAD ,UDP-D-glucose,UDP-glucuronic acid
Dolichyl-diphosphooligosaccharide Biosynthesis	2.22	0.75	NaN	UDP,UDP-D-glucose,UMP
Galactose Degradation I (Leloir Pathway)	2.22	0.75	NaN	ADP,UDP-D-galactose,UDP-D-glucose
G-Protein Coupled Receptor Signaling	2.22	0.75	NaN	AMP,cyclic AMP,GMP
Gamma carboxylation, hypusine formation and arylsulfatase activation	2.04	0.5	-1	ADP,AMP,NAD ,spermidine
Asparagine N-linked glycosylation	2	0.353	-2.449	ADP,CDP,UDP,UDP-D-galactose,UDP-D-glucose,UMP
Sensory perception of taste	1.9	0.385	-1	benzoic acid,caffeine,citric acid,GMP,IMP
Sphingolipid metabolism	1.87	0.333	-1.633	ADP,NAD ,UDP,UDP-D-galactose,UDP-D-glucose,UDP-N-acetyl-D-galactosamine
Fc epsilon receptor (FCERI) signaling	1.86	0.6	NaN	ADP,AMP,NAD
Cellular response to heat stress	1.86	0.6	NaN	ADP,NAD ,niacinamide
Signaling by FGFR3	1.86	0.6	NaN	ADP,UDP,UDP-N-acetyl-D-galactosamine
PTEN Regulation	1.86	0.6	NaN	ADP,NAD ,niacinamide
tRNA Splicing	1.86	0.6	NaN	AMP,NAD ,niacinamide
SNARE Signaling Pathway	1.85	1	NaN	ADP,cyclic AMP
RIPK1-mediated regulated necrosis	1.85	1	NaN	ADP,UDP
Mismatch Repair	1.85	1	NaN	ADP,AMP
Lactose synthesis	1.85	1	NaN	UDP,UDP-D-galactose
HDR through MMEJ (alt-NHEJ)	1.85	1	NaN	NAD ,niacinamide
Regulation of TP53 Activity through Phosphorylation	1.85	1	NaN	ADP,AMP
Lipophagy	1.85	1	NaN	ADP,AMP
Sleep NREM Signaling Pathway	1.85	1	NaN	caffeine,cyclic AMP
Leptin Signaling in Obesity	1.85	1	NaN	AMP,cyclic AMP
cAMP-mediated signaling	1.85	1	NaN	AMP,cyclic AMP
Adenosine Nucleotides Degradation II	1.83	0.444	NaN	adenosine,AMP,inosine,NAD
Mitochondrial biogenesis	1.64	0.4	-1	ADP,AMP,NAD ,niacinamide
Pyrimidine Ribonucleotides Interconversion	1.64	0.4	NaN	ADP,CDP,UDP,UMP
Integration of energy metabolism	1.61	0.333	-2.236	ADP,AMP,cyclic AMP,NAD ,sedoheptulose 7-phosphate
TCF dependent signaling in response to WNT	1.6	0.5	NaN	ADP,NAD ,niacinamide
Mitotic Metaphase and Anaphase	1.6	0.5	NaN	ADP,NAD ,niacinamide
Deadenylation-dependent mRNA decay	1.6	0.5	NaN	AMP,GMP,UMP
C-type lectin receptors (CLRs)	1.6	0.5	NaN	ADP,AMP,NAD
NAD Salvage Pathway II	1.6	0.5	NaN	ADP,AMP,NAD
Adenine and Adenosine Salvage III	1.6	0.5	NaN	adenosine,IMP,inosine
Glucose metabolism	1.49	0.312	-1.342	ADP,AMP,citric acid,cyclic AMP,NAD
G alpha (s) signalling events	1.49	0.364	-2	adenosine,ADP,AMP,cyclic AMP
Salvage Pathways of Pyrimidine Ribonucleotides	1.49	0.364	NaN	ADP,CDP,UMP,uridine
RNA Polymerase II Transcription	1.4	0.667	NaN	ADP,AMP
Rap1 signalling	1.4	0.667	NaN	ADP,cyclic AMP
Vasopressin regulates renal water homeostasis via Aquaporins	1.4	0.667	NaN	ADP,cyclic AMP
Hedgehog 'off' state	1.4	0.667	NaN	ADP,cyclic AMP
GPER1 signaling	1.4	0.667	NaN	ADP,cyclic AMP
Atorvastatin ADME	1.4	0.667	NaN	UDP,UDP-glucuronic acid
Signaling by the B Cell Receptor (BCR)	1.4	0.667	NaN	ADP,NAD
Pancreatic Secretion Signaling Pathway	1.4	0.667	NaN	adenosine,cyclic AMP
Thyroid Hormone Metabolism II (via Conjugation and/or Degradation)	1.4	0.667	NaN	UDP,UDP-glucuronic acid
Nicotine Degradation III	1.4	0.667	NaN	UDP,UDP-glucuronic acid
Heparan Sulfate Biosynthesis (Late Stages)	1.4	0.667	NaN	UDP,UDP-glucuronic acid
Melatonin Degradation I	1.4	0.667	NaN	UDP,UDP-glucuronic acid
Pyridoxal 5'-phosphate Salvage Pathway	1.4	0.667	NaN	ADP,pyridoxamine phosphate
Biotin-carboxyl Carrier Protein Assembly	1.4	0.667	NaN	ADP,AMP
Chondroitin Sulfate Biosynthesis (Late Stages)	1.4	0.667	NaN	UDP,UDP-N-acetyl-D-galactosamine
Superpathway of Melatonin Degradation	1.4	0.667	NaN	UDP,UDP-glucuronic acid
Glycogen Biosynthesis II (from UDP-D-Glucose)	1.4	0.667	NaN	UDP,UDP-D-glucose
NAD Biosynthesis III	1.4	0.667	NaN	NAD ,niacinamide
Sperm Motility	1.4	0.667	NaN	AMP,cyclic AMP
Cardiac Î²-adrenergic Signaling	1.4	0.667	NaN	AMP,cyclic AMP
Insulin Receptor Signaling	1.4	0.667	NaN	AMP,cyclic AMP
Fatty acyl-CoA biosynthesis	1.39	0.429	NaN	ADP,AMP,citric acid
Salvage Pathways of Pyrimidine Deoxyribonucleotides	1.39	0.429	NaN	ADP,dUMP,thymidine
Mitochondrial Fatty Acid Beta-Oxidation	1.23	0.375	NaN	ADP,AMP,NAD
AMPK Signaling	1.23	0.375	NaN	ADP,AMP,NAD
Urate Biosynthesis/Inosine 5'-phosphate Degradation	1.23	0.375	NaN	IMP,NAD ,xanthosine monophosphate
Serotonin Degradation	1.23	0.375	NaN	NAD ,UDP,UDP-glucuronic acid
Glycolysis I	1.23	0.375	NaN	ADP,AMP,NAD
Gluconeogenesis I	1.23	0.375	NaN	ADP,AMP,NAD
Guanosine Nucleotides Degradation III	1.23	0.375	NaN	GMP,guanosine,NAD
Gustation Pathway	1.23	0.375	NaN	ADP,AMP,cyclic AMP
Adrenergic Receptor Signaling Pathway (Enhanced)	1.14	0.5	NaN	ADP,cyclic AMP
Translocation of SLC2A4 (GLUT4) to the plasma membrane	1.14	0.5	NaN	ADP,AMP
Macroautophagy	1.14	0.5	NaN	ADP,AMP
Signaling by NTRK1 (TRKA)	1.14	0.5	NaN	adenosine,ADP
Energy dependent regulation of mTOR by LKB1-AMPK	1.14	0.5	NaN	ADP,AMP
Beta-catenin independent WNT signaling	1.14	0.5	NaN	ADP,GMP
G alpha (z) signalling events	1.14	0.5	NaN	ADP,cyclic AMP
SIRT1 negatively regulates rRNA expression	1.14	0.5	NaN	NAD ,niacinamide
Cardiac conduction	1.14	0.5	NaN	ADP,NAD
Surfactant metabolism	1.14	0.5	NaN	adenosine,inosine
Resolution of Abasic Sites (AP sites)	1.14	0.5	NaN	NAD ,niacinamide
Iron uptake and transport	1.14	0.5	NaN	ADP,citric acid
Class I MHC mediated antigen processing and presentation	1.14	0.5	NaN	ADP,AMP
Factors involved in megakaryocyte development and platelet production	1.14	0.5	NaN	ADP,AMP
Relaxin Signaling	1.14	0.5	NaN	AMP,cyclic AMP
Guanine and Guanosine Salvage I	1.14	0.5	NaN	GMP,guanosine
Acetyl-CoA Biosynthesis III (from Citrate)	1.14	0.5	NaN	ADP,citric acid
NAD Phosphorylation and Dephosphorylation	1.14	0.5	NaN	ADP,NAD
NAD Salvage Pathway III	1.14	0.5	NaN	ADP,NAD
Selenocysteine Biosynthesis II (Archaea and Eukaryotes)	1.14	0.5	NaN	ADP,AMP
Adenine and Adenosine Salvage I	1.14	0.5	NaN	adenosine,AMP
Oxidative Ethanol Degradation III	1.14	0.5	NaN	AMP,NAD
Ethanol Degradation IV	1.14	0.5	NaN	AMP,NAD
Ethanol Degradation II	1.14	0.5	NaN	AMP,NAD
Fatty Acid Î²-oxidation I	1.14	0.5	NaN	AMP,NAD
Synaptogenesis Signaling Pathway	1.14	0.5	NaN	ADP,cyclic AMP
Pyrimidine Ribonucleotides De Novo Biosynthesis	1.13	0.286	NaN	ADP,CDP,UDP,UMP
Electron transport, ATP synthesis, and heat production by uncoupling proteins	1.09	0.333	NaN	ADP,AMP,NAD
TCA Cycle II (Eukaryotic)	1.09	0.333	NaN	ADP,citric acid,NAD
Leucine Degradation I	1.09	0.333	NaN	ADP,alpha-ketoisocaproic acid,NAD
Î³-glutamyl Cycle	1.09	0.333	NaN	ADP,cysteinylglycine,gamma-glutamylcysteine
Metabolism of water-soluble vitamins and cofactors	1.04	0.222	-1.633	ADP,AMP,ascorbic acid,D-pantothenic acid,NAD ,pyridoxamine phosphate
Neurovascular Coupling Signaling Pathway	0.97	0.3	NaN	adenosine,ADP,cyclic AMP
Purine Ribonucleosides Degradation to Ribose-1-phosphate	0.97	0.3	NaN	adenosine,guanosine,inosine
Cachexia Signaling Pathway	0.951	0.4	NaN	ADP,cyclic AMP
Carnitine metabolism	0.951	0.4	NaN	ADP,citric acid
Fcgamma receptor (FCGR) dependent phagocytosis	0.951	0.4	NaN	ADP,NAD
Fructose metabolism	0.951	0.4	NaN	ADP,NAD
NAD Biosynthesis from 2-amino-3-carboxymuconate Semialdehyde	0.951	0.4	NaN	AMP,NAD
Nicotine Degradation II	0.951	0.4	NaN	UDP,UDP-glucuronic acid
2-oxobutanoate Degradation I	0.951	0.4	NaN	ADP,NAD
L-glutamine Biosynthesis II (tRNA-dependent)	0.951	0.4	NaN	ADP,AMP
Dilated Cardiomyopathy Signaling Pathway	0.92	1	NaN	cyclic AMP
Leukocyte Extravasation Signaling	0.92	1	NaN	cyclic AMP
WNK Renal Signaling Pathway	0.92	1	NaN	ADP
ISGylation Signaling Pathway	0.92	1	NaN	AMP
PPARÎ±/RXRÎ± Activation	0.92	1	NaN	cyclic AMP
ISG15 antiviral mechanism	0.92	1	NaN	AMP
Prolactin receptor signaling	0.92	1	NaN	ADP
Signaling by NODAL	0.92	1	NaN	ADP
Meiotic synapsis	0.92	1	NaN	ADP
Interleukin-7 signaling	0.92	1	NaN	ADP
Potassium Channels	0.92	1	NaN	cyclic AMP
Signaling by Activin	0.92	1	NaN	ADP
MyD88:MAL(TIRAP) cascade initiated on plasma membrane	0.92	1	NaN	ADP
MyD88-independent TLR4 cascade	0.92	1	NaN	ADP
Trafficking and processing of endosomal TLR	0.92	1	NaN	ADP
Toll Like Receptor 3 (TLR3) Cascade	0.92	1	NaN	ADP
NLR signaling pathways	0.92	1	NaN	ADP
Cytosolic sensors of pathogen-associated DNA	0.92	1	NaN	ADP
Regulation of beta-cell development	0.92	1	NaN	ADP
Degradation of beta-catenin by the destruction complex	0.92	1	NaN	ADP
Signaling by NOTCH1	0.92	1	NaN	ADP
Signaling by BMP	0.92	1	NaN	ADP
Signaling by Hippo	0.92	1	NaN	ADP
Oncogene Induced Senescence	0.92	1	NaN	ADP
Signaling by Leptin	0.92	1	NaN	ADP
Processing and activation of SUMO	0.92	1	NaN	AMP
Nephrin family interactions	0.92	1	NaN	ADP
Unfolded Protein Response (UPR)	0.92	1	NaN	ADP
Regulation of Insulin-like Growth Factor (IGF) transport and uptake by IGFBPs	0.92	1	NaN	ADP
Signal regulatory protein family interactions	0.92	1	NaN	ADP
G-protein beta:gamma signalling	0.92	1	NaN	ADP
Caspase activation via Dependence Receptors in the absence of ligand	0.92	1	NaN	ADP
MyD88 cascade initiated on plasma membrane	0.92	1	NaN	ADP
Interleukin-1 family signaling	0.92	1	NaN	ADP
Interleukin-12 family signaling	0.92	1	NaN	ADP
MAP kinase activation	0.92	1	NaN	ADP
Regulation of mRNA stability by proteins that bind AU-rich elements	0.92	1	NaN	ADP
Interleukin-2 family signaling	0.92	1	NaN	ADP
Regulation of mitotic cell cycle	0.92	1	NaN	ADP
Interleukin-3, Interleukin-5 and GM-CSF signaling	0.92	1	NaN	ADP
Mitophagy	0.92	1	NaN	ADP
Myogenesis	0.92	1	NaN	ADP
RHO GTPases activate CIT	0.92	1	NaN	ADP
Hedgehog 'on' state	0.92	1	NaN	ADP
TP53 Regulates Transcription of Cell Death Genes	0.92	1	NaN	ADP
RHO GTPases Activate WASPs and WAVEs	0.92	1	NaN	ADP
NIK-->noncanonical NF-kB signaling	0.92	1	NaN	ADP
Deubiquitination	0.92	1	NaN	ADP
Nonhomologous End-Joining (NHEJ)	0.92	1	NaN	ADP
Fanconi Anemia Pathway	0.92	1	NaN	ADP
Interleukin-6 family signaling	0.92	1	NaN	ADP
Interleukin-10 signaling	0.92	1	NaN	ADP
Interleukin-4 and Interleukin-13 signaling	0.92	1	NaN	ADP
TP53 Regulates Transcription of Cell Cycle Genes	0.92	1	NaN	ADP
TP53 Regulates Transcription of DNA Repair Genes	0.92	1	NaN	ADP
Regulation of TP53 Activity through Association with Co-factors	0.92	1	NaN	ADP
Mitotic Telophase/Cytokinesis	0.92	1	NaN	ADP
DNA Replication Pre-Initiation	0.92	1	NaN	ADP
Cell Cycle Checkpoints	0.92	1	NaN	ADP
DNA Damage Bypass	0.92	1	NaN	ADP
Apoptotic execution phase	0.92	1	NaN	ADP
TNF signaling	0.92	1	NaN	ADP
Protein ubiquitination	0.92	1	NaN	AMP
Signaling by MST1	0.92	1	NaN	ADP
RET signaling	0.92	1	NaN	ADP
Interleukin-20 family signaling	0.92	1	NaN	ADP
Reelin signalling pathway	0.92	1	NaN	ADP
Transcriptional regulation by RUNX2	0.92	1	NaN	ADP
Neddylation	0.92	1	NaN	AMP
Transcriptional Regulation by E2F6	0.92	1	NaN	ADP
Post-translational protein phosphorylation	0.92	1	NaN	ADP
Interleukin-15 signaling	0.92	1	NaN	ADP
OAS antiviral response	0.92	1	NaN	AMP
Interleukin-9 signaling	0.92	1	NaN	ADP
Transcriptional Regulation by MECP2	0.92	1	NaN	ADP
Signaling by NOTCH3	0.92	1	NaN	ADP
Signaling by NOTCH4	0.92	1	NaN	ADP
NGF-stimulated transcription	0.92	1	NaN	ADP
Peroxisomal protein import	0.92	1	NaN	ADP
Response of EIF2AK4 (GCN2) to amino acid deficiency	0.92	1	NaN	ADP
STAT5 Activation	0.92	1	NaN	ADP
Alpha-protein kinase 1 signaling pathway	0.92	1	NaN	ADP
Response of EIF2AK1 (HRI) to heme deficiency	0.92	1	NaN	ADP
MyD88 dependent cascade initiated on endosome	0.92	1	NaN	ADP
Protein Sorting Signaling Pathway	0.92	1	NaN	cyclic AMP
ROBO SLIT Signaling Pathway	0.92	1	NaN	cyclic AMP
BBSome Signaling Pathway	0.92	1	NaN	cyclic AMP
WNT/SHH Axonal Guidance Signaling Pathway	0.92	1	NaN	cyclic AMP
TR/RXR Activation	0.92	1	NaN	cyclic AMP
Dendritic Cell Maturation	0.92	1	NaN	ascorbic acid
CDK5 Signaling	0.92	1	NaN	cyclic AMP
GNRH Signaling	0.92	1	NaN	cyclic AMP
Melanocyte Development and Pigmentation Signaling	0.92	1	NaN	cyclic AMP
Production of Nitric Oxide and Reactive Oxygen Species in Macrophages	0.92	1	NaN	ADP
mTOR Signaling	0.92	1	NaN	AMP
MYC Mediated Apoptosis Signaling	0.92	1	NaN	cyclic AMP
Role of NFAT in Cardiac Hypertrophy	0.92	1	NaN	cyclic AMP
Mismatch Repair in Eukaryotes	0.92	1	NaN	ADP
Trehalose Degradation II (Trehalase)	0.92	1	NaN	ADP
Inositol Pyrophosphates Biosynthesis	0.92	1	NaN	ADP
Hypusine Biosynthesis	0.92	1	NaN	spermidine
Lipoate Salvage and Modification	0.92	1	NaN	AMP
1D-myo-inositol Hexakisphosphate Biosynthesis V (from Ins(1,3,4)P3)	0.92	1	NaN	ADP
GDP-glucose Biosynthesis	0.92	1	NaN	ADP
UDP-N-acetyl-D-galactosamine Biosynthesis I	0.92	1	NaN	UDP-N-acetyl-D-galactosamine
WNT/Ca+ pathway	0.92	1	NaN	GMP
Estrogen Receptor Signaling	0.92	1	NaN	cyclic AMP
ERK/MAPK Signaling	0.92	1	NaN	cyclic AMP
Cell Cycle: G2/M DNA Damage Checkpoint Regulation	0.92	1	NaN	caffeine
Sonic Hedgehog Signaling	0.92	1	NaN	cyclic AMP
GPCR-Mediated Nutrient Sensing in Enteroendocrine Cells	0.92	1	NaN	cyclic AMP
NER (Nucleotide Excision Repair, Enhanced Pathway)	0.92	1	NaN	ADP
Apelin Pancreas Signaling Pathway	0.92	1	NaN	cyclic AMP
BAG2 Signaling Pathway	0.92	1	NaN	ADP
Cardiac Hypertrophy Signaling (Enhanced)	0.92	1	NaN	cyclic AMP
FAT10 Signaling Pathway	0.92	1	NaN	AMP
Necroptosis Signaling Pathway	0.92	1	NaN	ADP
Semaphorin Neuronal Repulsive Signaling Pathway	0.92	1	NaN	cyclic AMP
Metabolism of porphyrins	0.87	0.273	NaN	ADP,UDP,UDP-glucuronic acid
Mitochondrial Dysfunction	0.87	0.273	NaN	ADP,cyclic AMP,NAD
G alpha (i) signalling events	0.829	0.208	-2.236	adenosine,ADP,caffeine,cyclic AMP,UDP-D-glucose
Binding and Uptake of Ligands by Scavenger Receptors	0.809	0.333	NaN	GMP,IMP
Platelet homeostasis	0.809	0.333	NaN	ADP,GMP
Activation of NMDA receptors and postsynaptic events	0.809	0.333	NaN	ADP,cyclic AMP
Carnitine synthesis	0.809	0.333	NaN	ascorbic acid,NAD
Pentose phosphate pathway	0.809	0.333	NaN	ADP,sedoheptulose 7-phosphate
Ketone body metabolism	0.809	0.333	NaN	AMP,NAD
Taurine Biosynthesis	0.809	0.333	NaN	hypotaurine,NAD
Ascorbate Recycling (Cytosolic)	0.809	0.333	NaN	ascorbic acid,NAD
Inosine-5'-phosphate Biosynthesis II	0.809	0.333	NaN	ADP,IMP
PFKFB4 Signaling Pathway	0.809	0.333	NaN	ADP,cyclic AMP
Nicotinate metabolism	0.799	0.222	-1	ADP,AMP,NAD ,niacinamide
Sirtuin Signaling Pathway	0.799	0.222	NaN	ADP,citric acid,NAD ,niacinamide
Bile acid and bile salt metabolism	0.782	0.25	NaN	ADP,AMP,NAD
Metabolism of folate and pterines	0.697	0.286	NaN	ADP,NAD
Detoxification of Reactive Oxygen Species	0.697	0.286	NaN	ADP,GMP
Formation of xylulose-5-phosphate	0.697	0.286	NaN	ADP,NAD
CMP-N-acetylneuraminate Biosynthesis I (Eukaryotes)	0.697	0.286	NaN	ADP,UDP
Glutathione Biosynthesis	0.697	0.286	NaN	ADP,gamma-glutamylcysteine
UDP-N-acetyl-D-galactosamine Biosynthesis II	0.697	0.286	NaN	ADP,UDP-N-acetyl-D-galactosamine
Oxidative Phosphorylation	0.697	0.286	NaN	ADP,NAD
Nitric Oxide Signaling in the Cardiovascular System	0.697	0.286	NaN	AMP,cyclic AMP
Selenoamino acid metabolism	0.677	0.2	-2	adenosine,ADP,AMP,niacinamide
MicroRNA Biogenesis Signaling Pathway	0.645	0.5	NaN	ADP
Synaptic Long Term Potentiation	0.645	0.5	NaN	cyclic AMP
Axonal Guidance Signaling	0.645	0.5	NaN	cyclic AMP
IL-33 Signaling Pathway	0.645	0.5	NaN	cyclic AMP
Intrinsic Pathway for Apoptosis	0.645	0.5	NaN	ADP
RAF-independent MAPK1/3 activation	0.645	0.5	NaN	ADP
GPVI-mediated activation cascade	0.645	0.5	NaN	ADP
Signaling by ERBB4	0.645	0.5	NaN	ADP
PIP3 activates AKT signaling	0.645	0.5	NaN	ADP
Mitochondrial protein import	0.645	0.5	NaN	ADP
Signaling by SCF-KIT	0.645	0.5	NaN	ADP
Antimicrobial peptides	0.645	0.5	NaN	ADP
Gap junction trafficking and regulation	0.645	0.5	NaN	ADP
DDX58/IFIH1-mediated induction of interferon-alpha/beta	0.645	0.5	NaN	ADP
Signaling by TGF-beta Receptor Complex	0.645	0.5	NaN	ADP
TCR signaling	0.645	0.5	NaN	ADP
Synthesis of Lipoxins (LX)	0.645	0.5	NaN	NAD
DAP12 interactions	0.645	0.5	NaN	ADP
Signaling by Type 1 Insulin-like Growth Factor 1 Receptor (IGF1R)	0.645	0.5	NaN	ADP
DNA Damage/Telomere Stress Induced Senescence	0.645	0.5	NaN	ADP
Netrin-1 signaling	0.645	0.5	NaN	ADP
Striated Muscle Contraction	0.645	0.5	NaN	ADP
Protein folding	0.645	0.5	NaN	ADP
Signal amplification	0.645	0.5	NaN	ADP
Smooth Muscle Contraction	0.645	0.5	NaN	ADP
TAK1-dependent IKK and NF-kappa-B activation	0.645	0.5	NaN	ADP
MAPK targets/ Nuclear events mediated by MAP kinases	0.645	0.5	NaN	ADP
Mitotic G1 phase and G1/S transition	0.645	0.5	NaN	ADP
RHO GTPases activate PKNs	0.645	0.5	NaN	ADP
RHO GTPases Activate ROCKs	0.645	0.5	NaN	ADP
RHO GTPases activate PAKs	0.645	0.5	NaN	ADP
MAPK6/MAPK4 signaling	0.645	0.5	NaN	ADP
Regulation of TP53 Expression and Degradation	0.645	0.5	NaN	ADP
Activation of the pre-replicative complex	0.645	0.5	NaN	ADP
Processing of Capped Intron-Containing Pre-mRNA	0.645	0.5	NaN	ADP
RNA Polymerase I Transcription	0.645	0.5	NaN	ADP
Interferon gamma signaling	0.645	0.5	NaN	ADP
Gastrin-CREB signalling pathway via PKC and MAPK	0.645	0.5	NaN	ADP
Cargo recognition for clathrin-mediated endocytosis	0.645	0.5	NaN	ADP
RAB GEFs exchange GTP for GDP on RABs	0.645	0.5	NaN	ADP
Transcriptional regulation by RUNX3	0.645	0.5	NaN	ADP
Regulation of RUNX1 Expression and Activity	0.645	0.5	NaN	ADP
ESR-mediated signaling	0.645	0.5	NaN	ADP
Regulation of RUNX2 expression and activity	0.645	0.5	NaN	ADP
Signaling by NTRK2 (TRKB)	0.645	0.5	NaN	ADP
Signaling by Erythropoietin	0.645	0.5	NaN	ADP
Interferon alpha/beta signaling	0.645	0.5	NaN	ADP
Endosomal Sorting Complex Required For Transport (ESCRT)	0.645	0.5	NaN	ADP
Nonsense-Mediated Decay (NMD)	0.645	0.5	NaN	ADP
Insertion of tail-anchored proteins into the endoplasmic reticulum membrane	0.645	0.5	NaN	ADP
Signaling by CSF3 (G-CSF)	0.645	0.5	NaN	ADP
RHOBTB3 ATPase cycle	0.645	0.5	NaN	ADP
KEAP1-NFE2L2 pathway	0.645	0.5	NaN	ADP
NFE2L2 regulating anti-oxidant/detoxification enzymes	0.645	0.5	NaN	ADP
Growth hormone receptor signaling	0.645	0.5	NaN	ADP
Kinesins	0.645	0.5	NaN	ADP
CGAS-STING Signaling Pathway	0.645	0.5	NaN	adenosine
HEY1 Signaling Pathway	0.645	0.5	NaN	AMP
IL-27 Signaling Pathway	0.645	0.5	NaN	AMP
Sleep REM Signaling Pathway	0.645	0.5	NaN	cyclic AMP
RAR Activation	0.645	0.5	NaN	cyclic AMP
Î±-Adrenergic Signaling	0.645	0.5	NaN	cyclic AMP
CXCR4 Signaling	0.645	0.5	NaN	cyclic AMP
Renin-Angiotensin Signaling	0.645	0.5	NaN	cyclic AMP
Cardiac Hypertrophy Signaling	0.645	0.5	NaN	cyclic AMP
Corticotropin Releasing Hormone Signaling	0.645	0.5	NaN	cyclic AMP
Androgen Signaling	0.645	0.5	NaN	cyclic AMP
G Beta Gamma Signaling	0.645	0.5	NaN	cyclic AMP
Phospholipase C Signaling	0.645	0.5	NaN	cyclic AMP
IL-1 Signaling	0.645	0.5	NaN	cyclic AMP
Spliceosomal Cycle	0.645	0.5	NaN	ADP
Netrin Signaling	0.645	0.5	NaN	cyclic AMP
Fatty Acid Activation	0.645	0.5	NaN	AMP
Dolichol and Dolichyl Phosphate Biosynthesis	0.645	0.5	NaN	CDP
Androgen Biosynthesis	0.645	0.5	NaN	NAD
D-myo-inositol-5-phosphate Metabolism	0.645	0.5	NaN	ADP
PRPP Biosynthesis I	0.645	0.5	NaN	AMP
1D-myo-inositol Hexakisphosphate Biosynthesis II (Mammalian)	0.645	0.5	NaN	ADP
Phenylethylamine Degradation I	0.645	0.5	NaN	NAD
Thiamin Salvage III	0.645	0.5	NaN	AMP
Calcium Transport I	0.645	0.5	NaN	ADP
Methylmalonyl Pathway	0.645	0.5	NaN	ADP
D-myo-inositol (1,4,5,6)-Tetrakisphosphate Biosynthesis	0.645	0.5	NaN	ADP
D-myo-inositol (1,3,4)-trisphosphate Biosynthesis	0.645	0.5	NaN	ADP
D-myo-inositol (3,4,5,6)-tetrakisphosphate Biosynthesis	0.645	0.5	NaN	ADP
GDP-L-fucose Biosynthesis II (from L-fucose)	0.645	0.5	NaN	ADP
Sulfate Activation for Sulfonation	0.645	0.5	NaN	ADP
Ceramide Degradation	0.645	0.5	NaN	ADP
Methylglyoxal Degradation III	0.645	0.5	NaN	NAD
Fatty Acid Î±-oxidation	0.645	0.5	NaN	NAD
Mineralocorticoid Biosynthesis	0.645	0.5	NaN	NAD
GÎ±i Signaling	0.645	0.5	NaN	cyclic AMP
GÎ±s Signaling	0.645	0.5	NaN	cyclic AMP
Acetate Conversion to Acetyl-CoA	0.645	0.5	NaN	AMP
Protein Ubiquitination Pathway	0.645	0.5	NaN	AMP
Phototransduction Pathway	0.645	0.5	NaN	GMP
GPCR-Mediated Integration of Enteroendocrine Signaling Exemplified by an L Cell	0.645	0.5	NaN	cyclic AMP
Autophagy	0.645	0.5	NaN	cyclic AMP
Opioid Signaling Pathway	0.645	0.5	NaN	cyclic AMP
Th17 Activation Pathway	0.645	0.5	NaN	cyclic AMP
Endocannabinoid Cancer Inhibition Pathway	0.645	0.5	NaN	cyclic AMP
Branched-chain amino acid catabolism	0.637	0.214	NaN	ADP,alpha-ketoisocaproic acid,NAD
Signaling by Retinoic Acid	0.605	0.25	NaN	ADP,NAD
Azathioprine ADME	0.605	0.25	NaN	ADP,NAD
NAD biosynthesis II (from tryptophan)	0.605	0.25	NaN	AMP,NAD
Folate Transformations I	0.605	0.25	NaN	ADP,NAD
The citric acid (TCA) cycle and respiratory electron transport	0.577	0.2	NaN	ADP,citric acid,NAD
Phase I - Functionalization of compounds	0.576	0.182	-1	AMP,caffeine,NAD ,spermidine
Cholesterol biosynthesis	0.529	0.222	NaN	ADP,NAD
Signaling by VEGF	0.529	0.222	NaN	ADP,NAD
Uridine-5'-phosphate Biosynthesis	0.529	0.222	NaN	ADP,UMP
Lysine Degradation V	0.529	0.222	NaN	ADP,NAD
4-hydroxybenzoate Biosynthesis	0.529	0.222	NaN	AMP,NAD
Insulin Secretion Signaling Pathway	0.529	0.222	NaN	citric acid,cyclic AMP
Eicosanoid Signaling	0.529	0.222	NaN	cyclic AMP,NAD
Visual phototransduction	0.523	0.188	NaN	ADP,GMP,NAD
Pyroptosis Signaling Pathway	0.495	0.333	NaN	cyclic AMP
Wound Healing Signaling Pathway	0.495	0.333	NaN	ADP
Macrophage Classical Activation Signaling Pathway	0.495	0.333	NaN	citric acid
Myelination Signaling Pathway	0.495	0.333	NaN	cyclic AMP
DHCR24 Signaling Pathway	0.495	0.333	NaN	cyclic AMP
Sertoli Cell-Germ Cell Junction Signaling Pathway (Enhanced)	0.495	0.333	NaN	cyclic AMP
Signaling by Insulin receptor	0.495	0.333	NaN	ADP
Effects of PIP2 hydrolysis	0.495	0.333	NaN	ADP
Signaling by ERBB2	0.495	0.333	NaN	ADP
Cellular response to hypoxia	0.495	0.333	NaN	ascorbic acid
Erythrocytes take up carbon dioxide and release oxygen	0.495	0.333	NaN	NAD
MTOR signalling	0.495	0.333	NaN	ADP
Signaling by EGFR	0.495	0.333	NaN	ADP
Signaling by PDGF	0.495	0.333	NaN	ADP
p75 NTR receptor-mediated signalling	0.495	0.333	NaN	ADP
trans-Golgi Network Vesicle Budding	0.495	0.333	NaN	ADP
Signaling by ALK	0.495	0.333	NaN	ADP
Cell surface interactions at the vascular wall	0.495	0.333	NaN	ADP
COPII-mediated vesicle transport	0.495	0.333	NaN	ADP
MHC class II antigen presentation	0.495	0.333	NaN	ADP
Senescence-Associated Secretory Phenotype (SASP)	0.495	0.333	NaN	ADP
Integrin signaling	0.495	0.333	NaN	ADP
Semaphorin interactions	0.495	0.333	NaN	ADP
NCAM signaling for neurite out-growth	0.495	0.333	NaN	ADP
Signaling by ROBO receptors	0.495	0.333	NaN	ADP
Costimulation by the CD28 family	0.495	0.333	NaN	ADP
Glutamate binding, activation of AMPA receptors and synaptic plasticity	0.495	0.333	NaN	ADP
Activated PKN1 stimulates transcription of AR regulated genes KLK2 and KLK3	0.495	0.333	NaN	ADP
Signaling by FGFR1	0.495	0.333	NaN	ADP
Signaling by FGFR2	0.495	0.333	NaN	ADP
Signaling by FGFR4	0.495	0.333	NaN	ADP
RHO GTPases Activate Formins	0.495	0.333	NaN	ADP
Regulation of TP53 Activity through Acetylation	0.495	0.333	NaN	ADP
Regulation of TP53 Activity through Methylation	0.495	0.333	NaN	ADP
Signaling by MET	0.495	0.333	NaN	ADP
COPI-mediated anterograde transport	0.495	0.333	NaN	ADP
S Phase	0.495	0.333	NaN	ADP
Eukaryotic Translation Initiation	0.495	0.333	NaN	ADP
Transcriptional regulation by RUNX1	0.495	0.333	NaN	ADP
Signaling by NTRK3 (TRKC)	0.495	0.333	NaN	ADP
FLT3 Signaling	0.495	0.333	NaN	ADP
Assembly and cell surface presentation of NMDA receptors	0.495	0.333	NaN	ADP
Transcriptional Regulation by NPAS4	0.495	0.333	NaN	ADP
Sensory processing of sound by inner hair cells of the cochlea	0.495	0.333	NaN	ADP
Sensory processing of sound by outer hair cells of the cochlea	0.495	0.333	NaN	ADP
Signaling by CSF1 (M-CSF) in myeloid cells	0.495	0.333	NaN	ADP
Aspirin ADME	0.495	0.333	NaN	salicylic acid
Ion channel transport	0.495	0.333	NaN	ADP
CREB Signaling in Neurons	0.495	0.333	NaN	cyclic AMP
Dopamine-DARPP32 Feedback in cAMP Signaling	0.495	0.333	NaN	cyclic AMP
Retinoate Biosynthesis I	0.495	0.333	NaN	NAD
Retinoate Biosynthesis II	0.495	0.333	NaN	NAD
Creatine-phosphate Biosynthesis	0.495	0.333	NaN	ADP
The Visual Cycle	0.495	0.333	NaN	NAD
NADH Repair	0.495	0.333	NaN	ADP
Î³-linolenate Biosynthesis II (Animals)	0.495	0.333	NaN	AMP
D-myo-inositol (1,4,5)-Trisphosphate Biosynthesis	0.495	0.333	NaN	ADP
Lipoate Biosynthesis and Incorporation II	0.495	0.333	NaN	AMP
Glycine Cleavage Complex	0.495	0.333	NaN	NAD
Mevalonate Pathway I	0.495	0.333	NaN	ADP
Superpathway of D-myo-inositol (1,4,5)-trisphosphate Metabolism	0.495	0.333	NaN	ADP
2-amino-3-carboxymuconate Semialdehyde Degradation to Glutaryl-CoA	0.495	0.333	NaN	NAD
Sorbitol Degradation I	0.495	0.333	NaN	NAD
Methylglyoxal Degradation VI	0.495	0.333	NaN	NAD
Glucocorticoid Biosynthesis	0.495	0.333	NaN	NAD
dTMP De Novo Biosynthesis	0.495	0.333	NaN	dUMP
N-acetylglucosamine Degradation II	0.495	0.333	NaN	ADP
Molybdenum Cofactor Biosynthesis	0.495	0.333	NaN	AMP
Superpathway of Geranylgeranyldiphosphate Biosynthesis I (via Mevalonate)	0.495	0.333	NaN	ADP
Glycine Biosynthesis II	0.495	0.333	NaN	NAD
Dopamine Receptor Signaling	0.495	0.333	NaN	cyclic AMP
Phagosome Formation	0.495	0.333	NaN	cyclic AMP
Sumoylation Pathway	0.495	0.333	NaN	AMP
Adrenomedullin signaling pathway	0.495	0.333	NaN	cyclic AMP
Folate Signaling Pathway	0.465	0.2	NaN	ADP,dUMP
Urea Cycle	0.465	0.2	NaN	ADP,AMP
Histamine Degradation	0.465	0.2	NaN	ADP,NAD
Class A/1 (Rhodopsin-like receptors)	0.44	0.152	-2.236	adenosine,ADP,pentanoic acid,UDP,UDP-D-glucose
NAD Signaling Pathway	0.41	0.182	NaN	NAD ,niacinamide
Peroxisomal lipid metabolism	0.41	0.182	NaN	AMP,NAD
TP53 Regulates Metabolic Genes	0.41	0.182	NaN	ADP,AMP
Urea cycle	0.41	0.182	NaN	ADP,AMP
Arginine Biosynthesis IV	0.41	0.182	NaN	ADP,AMP
Phenylalanine Degradation IV (Mammalian, via Side Chain)	0.41	0.182	NaN	AMP,NAD
Bile Acid Biosynthesis, Neutral Pathway	0.41	0.182	NaN	AMP,NAD
IL-10 Signaling	0.396	0.25	NaN	NAD
Macrophage Alternative Activation Signaling Pathway	0.396	0.25	NaN	adenosine
Acetylcholine Receptor Signaling Pathway	0.396	0.25	NaN	cyclic AMP
GABAergic Receptor Signaling Pathway (Enhanced)	0.396	0.25	NaN	cyclic AMP
Orexin Signaling Pathway	0.396	0.25	NaN	cyclic AMP
Neurotransmitter uptake and metabolism In glial cells	0.396	0.25	NaN	ADP
PI Metabolism	0.396	0.25	NaN	ADP
Plasma lipoprotein assembly, remodeling, and clearance	0.396	0.25	NaN	ADP
HSP90 chaperone cycle for steroid hormone receptors in the presence of ligand	0.396	0.25	NaN	ADP
L1CAM interactions	0.396	0.25	NaN	ADP
ABC-family proteins mediated transport	0.396	0.25	NaN	ADP
Hedgehog ligand biogenesis	0.396	0.25	NaN	ADP
RHO GTPases Activate NADPH Oxidases	0.396	0.25	NaN	ADP
RNA polymerase II transcribes snRNA genes	0.396	0.25	NaN	ADP
Intra-Golgi and retrograde Golgi-to-ER traffic	0.396	0.25	NaN	ADP
Mitotic Prometaphase	0.396	0.25	NaN	ADP
DNA Damage Reversal	0.396	0.25	NaN	adenosine
Response to elevated platelet cytosolic Ca2+	0.396	0.25	NaN	ADP
Signaling by PTK6	0.396	0.25	NaN	ADP
Clathrin-mediated endocytosis	0.396	0.25	NaN	ADP
UFMylation Signaling Pathway	0.396	0.25	NaN	ADP
Endothelin-1 Signaling	0.396	0.25	NaN	cyclic AMP
Colorectal Cancer Metastasis Signaling	0.396	0.25	NaN	cyclic AMP
Protein Kinase A Signaling	0.396	0.25	NaN	cyclic AMP
Glucose and Glucose-1-phosphate Degradation	0.396	0.25	NaN	ADP
Glutaryl-CoA Degradation	0.396	0.25	NaN	NAD
Pyruvate Fermentation to Lactate	0.396	0.25	NaN	NAD
Ketogenesis	0.396	0.25	NaN	NAD
2-ketoglutarate Dehydrogenase Complex	0.396	0.25	NaN	NAD
Sucrose Degradation V (Mammalian)	0.396	0.25	NaN	ADP
Branched-chain Î±-keto acid Dehydrogenase Complex	0.396	0.25	NaN	NAD
Spermine Biosynthesis	0.396	0.25	NaN	spermidine
Tryptophan Degradation X (Mammalian, via Tryptamine)	0.396	0.25	NaN	NAD
Proline Degradation	0.396	0.25	NaN	NAD
Pentose Phosphate Pathway (Non-oxidative Branch)	0.396	0.25	NaN	sedoheptulose 7-phosphate
Glycerol Degradation I	0.396	0.25	NaN	ADP
Glutamine Biosynthesis I	0.396	0.25	NaN	ADP
Acetyl-CoA Biosynthesis I (Pyruvate Dehydrogenase Complex)	0.396	0.25	NaN	NAD
Superpathway of Inositol Phosphate Compounds	0.396	0.25	NaN	ADP
Flavin Biosynthesis IV (Mammalian)	0.396	0.25	NaN	ADP
3-phosphoinositide Biosynthesis	0.396	0.25	NaN	ADP
Spermidine Biosynthesis I	0.396	0.25	NaN	spermidine
Xanthine and Xanthosine Salvage	0.396	0.25	NaN	xanthosine monophosphate
Proline Biosynthesis I	0.396	0.25	NaN	ADP
Glycerol-3-phosphate Shuttle	0.396	0.25	NaN	NAD
Stearate Biosynthesis I (Animals)	0.396	0.25	NaN	AMP
Noradrenaline and Adrenaline Degradation	0.396	0.25	NaN	NAD
Citrulline Degradation	0.396	0.25	NaN	ADP
Antioxidant Action of Vitamin C	0.396	0.25	NaN	ascorbic acid
Vitamin-C Transport	0.396	0.25	NaN	ascorbic acid
Cancer Drug Resistance by Drug Efflux	0.396	0.25	NaN	ADP
Hepatic Fibrosis Signaling Pathway	0.396	0.25	NaN	cyclic AMP
Calcium Signaling	0.396	0.25	NaN	ADP
Superpathway of Methionine Degradation	0.356	0.15	NaN	adenosine,ADP,NAD
Circadian Rhythm Signaling	0.324	0.2	NaN	cyclic AMP
Glutaminergic Receptor Signaling Pathway (Enhanced)	0.324	0.2	NaN	cyclic AMP
Metabolism of steroid hormones	0.324	0.2	NaN	NAD
Oxidative Stress Induced Senescence	0.324	0.2	NaN	ADP
EPH-Ephrin signaling	0.324	0.2	NaN	ADP
Mitotic G2-G2/M phases	0.324	0.2	NaN	ADP
RAF/MAP kinase cascade	0.324	0.2	NaN	ADP
DNA Double Strand Break Response	0.324	0.2	NaN	ADP
Proline catabolism	0.324	0.2	NaN	NAD
mRNA Capping	0.324	0.2	NaN	GMP
Threonine catabolism	0.324	0.2	NaN	NAD
RHO GTPase cycle	0.324	0.2	NaN	ADP
NAFLD Signaling Pathway	0.324	0.2	NaN	AMP
IL-12 Signaling and Production in Macrophages	0.324	0.2	NaN	cyclic AMP
Docosahexaenoic Acid (DHA) Signaling	0.324	0.2	NaN	cyclic AMP
Molecular Mechanisms of Cancer	0.324	0.2	NaN	cyclic AMP
Gap Junction Signaling	0.324	0.2	NaN	cyclic AMP
eNOS Signaling	0.324	0.2	NaN	cyclic AMP
Sphingosine and Sphingosine-1-phosphate Metabolism	0.324	0.2	NaN	ADP
Diphthamide Biosynthesis	0.324	0.2	NaN	ADP
Phosphatidylethanolamine Biosynthesis II	0.324	0.2	NaN	ADP
5-aminoimidazole Ribonucleotide Biosynthesis I	0.324	0.2	NaN	ADP
Choline Degradation I	0.324	0.2	NaN	NAD
Catecholamine Biosynthesis	0.324	0.2	NaN	ascorbic acid
Pentose Phosphate Pathway	0.324	0.2	NaN	sedoheptulose 7-phosphate
D-glucuronate Degradation I	0.324	0.2	NaN	NAD
Ketolysis	0.324	0.2	NaN	NAD
Threonine Degradation II	0.324	0.2	NaN	NAD
Asparagine Biosynthesis I	0.324	0.2	NaN	AMP
Phenylalanine Degradation I (Aerobic)	0.324	0.2	NaN	NAD
Glutamate Degradation III (via 4-aminobutyrate)	0.324	0.2	NaN	NAD
Aspartate Degradation II	0.324	0.2	NaN	NAD
Folate Polyglutamylation	0.324	0.2	NaN	ADP
Superpathway of Cholesterol Biosynthesis	0.324	0.2	NaN	ADP
4-aminobutyrate Degradation I	0.324	0.2	NaN	NAD
Endocannabinoid Neuronal Synapse Pathway	0.324	0.2	NaN	cyclic AMP
Arachidonic acid metabolism	0.321	0.154	NaN	ADP,NAD
Synthesis of Prostaglandins (PG) and Thromboxanes (TX)	0.321	0.154	NaN	NAD ,salicylic acid
Histidine catabolism	0.321	0.154	NaN	ADP,NAD
Aspartate and asparagine metabolism	0.285	0.143	NaN	AMP,hypotaurine
Glutamate and glutamine metabolism	0.285	0.143	NaN	ADP,NAD
Superpathway of Citrulline Metabolism	0.285	0.143	NaN	ADP,AMP
Olfactory Signaling Pathway	0.269	0.167	NaN	cyclic AMP
Mitotic Prophase	0.269	0.167	NaN	ADP
Carboxyterminal post-translational modifications of tubulin	0.269	0.167	NaN	ADP
RAS processing	0.269	0.167	NaN	ADP
Hepatic Cholestasis	0.269	0.167	NaN	cyclic AMP
Dopamine Degradation	0.269	0.167	NaN	NAD
Î²-alanine Degradation I	0.269	0.167	NaN	NAD
Serine Biosynthesis	0.269	0.167	NaN	NAD
Spermine and Spermidine Degradation I	0.269	0.167	NaN	spermidine
Phosphatidylcholine Biosynthesis I	0.269	0.167	NaN	ADP
Lysine Degradation II	0.269	0.167	NaN	NAD
4-hydroxyproline Degradation I	0.269	0.167	NaN	NAD
Citrulline-Nitric Oxide Cycle	0.269	0.167	NaN	AMP
Putrescine Degradation III	0.269	0.167	NaN	NAD
Methionine Degradation I (to Homocysteine)	0.269	0.167	NaN	adenosine
Iron homeostasis signaling pathway	0.269	0.167	NaN	ADP
Sulfur amino acid metabolism	0.245	0.125	NaN	adenosine,hypotaurine,NAD
Phenylalanine and tyrosine metabolism	0.226	0.125	NaN	ascorbic acid,NAD
GABA synthesis, release, reuptake and degradation	0.226	0.143	NaN	NAD
Polyamine Regulation in Colon Cancer	0.226	0.143	NaN	spermidine
Isoleucine Degradation I	0.226	0.143	NaN	NAD
Superpathway of Serine and Glycine Biosynthesis I	0.226	0.143	NaN	NAD
Coenzyme A Biosynthesis	0.226	0.143	NaN	ADP
L-DOPA Degradation	0.226	0.143	NaN	NAD
Tryptophan Degradation III (Eukaryotic)	0.226	0.143	NaN	NAD
Arginine Degradation I (Arginase Pathway)	0.226	0.143	NaN	NAD
Serotonin Receptor Signaling	0.226	0.143	NaN	cyclic AMP
Circadian Clock	0.191	0.125	NaN	ADP
Cytoprotection by HMOX1	0.191	0.125	NaN	ADP
Retinoid metabolism and transport	0.191	0.125	NaN	NAD
FXR/RXR Activation	0.191	0.125	NaN	cyclic AMP
L-carnitine Biosynthesis	0.191	0.125	NaN	NAD
Neurotransmitter release cycle	0	0.0526	NaN	ADP
Neurotransmitter clearance	0	0.111	NaN	NAD
Glycerophospholipid biosynthesis	0	0.111	NaN	ADP,NAD
Metabolism of nitric oxide: NOS3 activation and regulation	0	0.111	NaN	ADP
Metabolism of amine-derived hormones	0	0.0909	NaN	ascorbic acid
Metabolism of polyamines	0	0.0909	NaN	spermidine
Glyoxylate metabolism and glycine degradation	0	0.0769	NaN	NAD
G alpha (q) signalling events	0	0.115	NaN	ADP,pentanoic acid,UDP
Class C/3 (Metabotropic glutamate/pheromone receptors)	0	0.111	NaN	caffeine
Transport of bile salts and organic acids, metal ions and amine compounds	0	0.075	NaN	citric acid,salicylic acid,spermidine
Choline catabolism	0	0.1	NaN	NAD
Lysine catabolism	0	0.111	NaN	NAD
Tryptophan catabolism	0	0.0556	NaN	NAD
Metabolism of cofactors	0	0.111	NaN	ADP
Triglyceride metabolism	0	0.1	NaN	ADP
Extra-nuclear estrogen signaling	0	0.0833	NaN	ADP
tRNA Charging	0	0.05	NaN	AMP
Citrulline Biosynthesis	0	0.1	NaN	ADP
Valine Degradation I	0	0.111	NaN	NAD
Cysteine Biosynthesis III (mammalia)	0	0.111	NaN	adenosine
Ferroptosis Signaling Pathway	0	0.0769	NaN	gamma-glutamylcysteine
