# Supplementary material for: Comprehensive metabolomic and epigenomic characterization of microsatellite stable BRAF-mutated colorectal cancer
Source: Oncogene. 2025 Mar 18;44(22):1718–30. doi: 10.1038/s41388-025-03326-y (PMC12122379; doi:10.1038/s41388-025-03326-y)
Supplement: Supplementary file 6 — Supplementary Table 4 [file 41388_2025_3326_MOESM6_ESM.xlsx]

## Sheet: INFO
Supplementary Table 4. Results from the metabolite analysis.
This table contains the results from the global metabolite analysis comparing 24 microsatellite stable BRAF-mutated and 24 microsatellite stable wild type CRCs.
First sheet contains results from a comparison of 24 MSS BRAF-muted against 24 WT tumors (15 sporadic + 9 CRCs from patients diagnosed with inflammatory bowel disease).
The second sheet contains results from a comparison of 24 MSS BRAF-mutated tumors against 15 WT tumors (IBD-CRCs excluded).
Global metabolomic profiling was performed by Metabolon Inc.
P-values originate from two-way ANOVAs. Q-values are produced using False Discovery Rate (FDR).
PubChem Ids are assigned by the National Center for Biotechnology Information (NCBI) and correspond to identifiers in the PubChem database.
Results are sorted by P-value.

## Sheet: Supplementary_table_metabolon_r
P-value	Q-value	Super pathway	Sub pathway	Chemical name	Original fold change	log2(Fold change)	PubChem ID
0.0002	0.1898	Xenobiotics	Xanthine Metabolism	caffeine	0.27	-1.88897	2519
0.0006	0.2488	Cofactors and Vitamins	Thiamine Metabolism	thiamin monophosphate	0.61	-0.713119	1131;3382778
0.0011	0.2737	N/A	N/A	X-23639	0.59	-0.761213
0.0015	0.2737	N/A	N/A	X-24422	0.53	-0.915936
0.0019	0.2737	N/A	N/A	X-21441	2.15	1.10434
0.0025	0.2737	Nucleotide	Pyrimidine Metabolism, Uracil containing	uridine	0.67	-0.577767	6029
0.0032	0.2737	N/A	N/A	X-24257	0.68	-0.556393
0.0033	0.2737	Nucleotide	Purine Metabolism, (Hypo)Xanthine/Inosine containing	allantoin	1.66	0.731183	204;439714;439713
0.0036	0.2737	Xenobiotics	Xanthine Metabolism	theobromine	0.41	-1.2863	5429
0.004	0.2737	Cofactors and Vitamins	Ascorbate and Aldarate Metabolism	2-O-methylascorbic acid	0.59	-0.761213	54726398
0.004	0.2737	Partially Characterized Molecules	Partially Characterized Molecules	pentose acid*	0.54	-0.888969	7991
0.0047	0.2737	Lipid	Medium Chain Fatty Acid	cis-4-decenoate (10:1n6)*	2.04	1.02857	5282726
0.0047	0.2737	Xenobiotics	Drug - Topical Agents	salicylate	1.47	0.555816	338
0.005	0.2737	Xenobiotics	Chemical	2,2'-methylenebis(6-tert-butyl-p-cresol)	4.34	2.1177	8398
0.0051	0.2737	Lipid	Medium Chain Fatty Acid	pelargonate (9:0)	1.47	0.555816	8158
0.0053	0.2737	Lipid	Long Chain Monounsaturated Fatty Acid	myristoleate (14:1n5)	1.78	0.831877	5281119
0.0065	0.2769	N/A	N/A	X-22776	1.54	0.62293
0.0066	0.2769	Nucleotide	Purine Metabolism, Adenine containing	adenylosuccinate	0.33	-1.59946	440122
0.0066	0.2769	Xenobiotics	Benzoate Metabolism	benzoate	1.75	0.807355	243
0.0071	0.2769	Nucleotide	Pyrimidine Metabolism, Thymine containing	thymidine	0.34	-1.55639	5789
0.0074	0.2769	Peptide	Dipeptide Derivative	leucylhydroxyproline*	2.69	1.42761	20847829
0.0076	0.2769	N/A	N/A	X-23644	0.36	-1.47393
0.0077	0.2769	Nucleotide	Purine Metabolism, (Hypo)Xanthine/Inosine containing	inosine 5'-monophosphate (IMP)	0.38	-1.39593	8582
0.0083	0.279	Partially Characterized Molecules	Partially Characterized Molecules	bilirubin degradation product, C17H18N2O4 (2)**	1.77	0.823749
0.0085	0.279	Lipid	Phosphatidylcholine (PC)	1-palmitoyl-2-arachidonoyl-GPC (16:0/20:4n6)	0.77	-0.37707	10747814
0.0091	0.2882	Peptide	Gamma-glutamyl Amino Acid	gamma-glutamylglutamine	0.56	-0.836501	150914
0.01	0.2882	Cofactors and Vitamins	Ascorbate and Aldarate Metabolism	ascorbate (vitamin C)	0.45	-1.152	54670067
0.01	0.2882	Xenobiotics	Food Component/Plant	piperine	0.47	-1.08927	638024
0.0101	0.2882	Lipid	Medium Chain Fatty Acid	(2 or 3)-decenoate (10:1n7 or n8)	1.45	0.536053
0.0105	0.2882	Amino Acid	Methionine, Cysteine, SAM and Taurine Metabolism	methionine sulfone	0.61	-0.713119	69961
0.0111	0.2882	Lipid	Sterol	4-cholesten-3-one	1.64	0.713696	91477
0.0119	0.2882	N/A	N/A	X-21796	1.84	0.879706
0.0126	0.2882	Cofactors and Vitamins	Ascorbate and Aldarate Metabolism	threonate	0.64	-0.643856	5460407;151152
0.0127	0.2882	Cofactors and Vitamins	Nicotinate and Nicotinamide Metabolism	trigonelline (N'-methylnicotinate)	0.45	-1.152	5570
0.0128	0.2882	Amino Acid	Glutathione Metabolism	cysteinylglycine	0.5	-1	439498
0.0128	0.2882	Carbohydrate	Pentose Phosphate Pathway	ribose 1-phosphate	0.57	-0.810966	439236
0.013	0.2882	Amino Acid	Urea cycle; Arginine and Proline Metabolism	pro-hydroxy-pro	1.98	0.9855	11902893
0.0134	0.2882	Lipid	Secondary Bile Acid Metabolism	glycocholenate sulfate*	2.05	1.03562
0.0137	0.2882	Xenobiotics	Food Component/Plant	2-keto-3-deoxy-gluconate	1.76	0.815575	161227
0.0141	0.2882	N/A	N/A	X-10457	0.68	-0.556393
0.0143	0.2882	Carbohydrate	Pentose Metabolism	arabonate/xylonate	0.69	-0.535332	122045;6602431
0.0151	0.2882	Lipid	Medium Chain Fatty Acid	5-dodecenoate (12:1n7)	1.69	0.757023	5312378
0.0152	0.2882	Xenobiotics	Chemical	perfluorooctanesulfonate (PFOS)	1.75	0.807355	74483
0.0154	0.2882	Nucleotide	Pyrimidine Metabolism, Uracil containing	2'-deoxyuridine 5'-monophosphate	0.61	-0.713119	65063
0.0159	0.2882	Cofactors and Vitamins	Nicotinate and Nicotinamide Metabolism	nicotinamide	0.67	-0.577767	936
0.0167	0.2882	Lipid	Corticosteroids	tetrahydrocortisol glucuronide	2.25	1.16993
0.0168	0.2882	Carbohydrate	Nucleotide Sugar	UDP-glucose	0.6	-0.736966	8629
0.0169	0.2882	Lipid	Plasmalogen	1-(1-enyl-stearoyl)-2-oleoyl-GPE (P-18:0/18:1)	0.75	-0.415037	42607457
0.0173	0.2882	Lipid	Pregnenolone Steroids	21-hydroxypregnenolone disulfate	1.62	0.695994	134595
0.0175	0.2882	Lipid	Secondary Bile Acid Metabolism	taurocholenate sulfate*	2.37	1.24489
0.0189	0.301	Lipid	Phosphatidylserine (PS)	1-stearoyl-2-oleoyl-GPS (18:0/18:1)	0.79	-0.340075	9547087
0.019	0.301	Carbohydrate	Nucleotide Sugar	UDP-N-acetylglucosamine/galactosamine	0.48	-1.05889	44576;1167
0.0198	0.3069	Nucleotide	Pyrimidine Metabolism, Uracil containing	uridine 5'-diphosphate (UDP)	0.6	-0.736966	6031
0.0201	0.3069	Xenobiotics	Xanthine Metabolism	5-acetylamino-6-amino-3-methyluracil	0.52	-0.943416	88299
0.0205	0.3069	Nucleotide	Pyrimidine Metabolism, Cytidine containing	cytidine diphosphate	0.4	-1.32193	6132
0.0208	0.3069	Nucleotide	Purine Metabolism, (Hypo)Xanthine/Inosine containing	inosine	0.66	-0.599462	6021
0.0213	0.3083	Amino Acid	Polyamine Metabolism	spermidine	0.46	-1.12029	1102
0.0225	0.3207	Energy	TCA Cycle	citrate	0.64	-0.643856	311
0.0233	0.3266	Carbohydrate	Nucleotide Sugar	UDP-galactose	0.55	-0.862496	18068
0.0248	0.3399	Peptide	Gamma-glutamyl Amino Acid	gamma-glutamylcysteine	0.44	-1.18442	123938
0.0251	0.3399	Cofactors and Vitamins	Nicotinate and Nicotinamide Metabolism	nicotinamide adenine dinucleotide (NAD+)	3.8	1.926	5892
0.027	0.3478	Nucleotide	Purine Metabolism, Adenine containing	adenosine	0.54	-0.888969	60961
0.027	0.3478	Nucleotide	Dinucleotide	(3'-5')-adenylyluridine	0.45	-1.152	145459093
0.0272	0.3478	Amino Acid	Methionine, Cysteine, SAM and Taurine Metabolism	hypotaurine	0.59	-0.761213	107812
0.0277	0.3478	Nucleotide	Purine Metabolism, Adenine containing	adenosine 5'-monophosphate (AMP)	0.52	-0.943416	6083
0.0281	0.3478	Lipid	Phosphatidylcholine (PC)	1-palmitoyl-2-eicosapentaenoyl-GPC (16:0/20:5)*	0.66	-0.599462	24778723
0.0291	0.3478	Nucleotide	Purine Metabolism, Adenine containing	adenosine 5'-diphosphate (ADP)	0.59	-0.761213	6022
0.0291	0.3478	Nucleotide	Dinucleotide	(3'-5')-uridylyluridine	0.37	-1.4344	145459105
0.0293	0.3478	Lipid	Fatty Acid Metabolism (Acyl Carnitine, Dicarboxylate)	adipoylcarnitine (C6-DC)	1.43	0.516015	71296139
0.0317	0.3478	Amino Acid	Leucine, Isoleucine and Valine Metabolism	4-methyl-2-oxopentanoate	1.59	0.669027	70
0.0318	0.3478	Lipid	Lysophospholipid	1-dihomo-linolenoyl-GPC (20:3n3 or 6)*	0.62	-0.68966	52924055
0.032	0.3478	Nucleotide	Purine Metabolism, Guanine containing	guanosine	0.67	-0.577767	6802
0.032	0.3478	Nucleotide	Pyrimidine Metabolism, Uracil containing	uridine 5'-monophosphate (UMP)	0.48	-1.05889	6030
0.0322	0.3478	Cofactors and Vitamins	Vitamin B6 Metabolism	pyridoxamine phosphate	0.54	-0.888969	1053
0.0323	0.3478	N/A	N/A	X-17808	0.4	-1.32193
0.0327	0.3478	Amino Acid	Glutamate Metabolism	glutamate, gamma-methyl ester	0.48	-1.05889	68662
0.0328	0.3478	Carbohydrate	Nucleotide Sugar	UDP-glucuronate	0.57	-0.810966	17473
0.0332	0.3478	Nucleotide	Purine Metabolism, Guanine containing	guanosine 5'-monophosphate (5'-GMP)	0.41	-1.2863	6804
0.0333	0.3478	Cofactors and Vitamins	Pantothenate and CoA Metabolism	pantothenate	0.6	-0.736966	6613
0.034	0.3502	Nucleotide	Purine Metabolism, (Hypo)Xanthine/Inosine containing	xanthosine 5'-monophosphate (xmp)	0.53	-0.915936	73323
0.0344	0.3502	Nucleotide	Dinucleotide	(3'-5')-adenylyladenosine*	0.56	-0.836501	94231
0.0352	0.354	Amino Acid	Glutathione Metabolism	ophthalmate	0.54	-0.888969	7018721
0.0366	0.3635	Xenobiotics	Benzoate Metabolism	catechol sulfate	0.5	-1	3083879
0.0373	0.3637	Nucleotide	Dinucleotide	(3'-5')-guanylyluridine	0.47	-1.08927	145459101
0.0375	0.3637	Amino Acid	Urea cycle; Arginine and Proline Metabolism	N-methylproline	0.11	-3.18442	643474
0.038	0.3645	N/A	N/A	X-25503	0.07	-3.8365
0.0395	0.375	Xenobiotics	Food Component/Plant	3-hydroxystachydrine*	0.13	-2.94342	46173781
0.041	0.3848	Nucleotide	Purine Metabolism, Adenine containing	adenosine 3',5'-cyclic monophosphate (cAMP)	0.63	-0.666576	6076
0.0417	0.3863	Carbohydrate	Pentose Phosphate Pathway	sedoheptulose-7-phosphate	0.74	-0.434403	616
0.0432	0.3959	Lipid	Phosphatidylcholine (PC)	1-linoleoyl-2-arachidonoyl-GPC (18:2/20:4n6)*	0.67	-0.577767	24778979
0.0437	0.3962	Xenobiotics	Drug - Analgesics, Anesthetics	N-ethylglycinexylidide	0.43	-1.21759	24415
0.0449	0.3997	Peptide	Gamma-glutamyl Amino Acid	gamma-glutamylglutamate	0.62	-0.68966	92865
0.0451	0.3997	Amino Acid	Glutamate Metabolism	carboxyethyl-GABA	0.48	-1.05889	2572
0.0461	0.3997	Lipid	Secondary Bile Acid Metabolism	7-ketodeoxycholate	0.41	-1.2863	188292
0.0466	0.3997	Amino Acid	Leucine, Isoleucine and Valine Metabolism	beta-hydroxyisovalerate	2.02	1.01436	69362
0.0468	0.3997	Nucleotide	Pyrimidine Metabolism, Cytidine containing	cytidine 2',3'-cyclic monophosphate	0.66	-0.599462	23421172
0.047	0.3997	Carbohydrate	Pentose Metabolism	lyxonate	0.77	-0.37707
0.0479	0.4035	Xenobiotics	Drug - Analgesics, Anesthetics	lidocaine	0.48	-1.05889	3676
0.0496	0.4114	N/A	N/A	X-11612	3.22	1.68706
0.0501	0.4114	Cofactors and Vitamins	Ascorbate and Aldarate Metabolism	ascorbic acid 2-sulfate	0.76	-0.395929	54676864
0.0504	0.4114	Amino Acid	Alanine and Aspartate Metabolism	N-acetylaspartate (NAA)	0.76	-0.395929	65065
0.0508	0.4114	Lipid	Secondary Bile Acid Metabolism	deoxycholic acid glucuronide	2.11	1.07724
0.0522	0.4181	Amino Acid	Glutathione Metabolism	glutathione, reduced (GSH)	0.47	-1.08927	124886
0.0542	0.4225	Xenobiotics	Chemical	sulfate*	2.07	1.04963	5152822
0.0544	0.4225	N/A	N/A	X-24428	0.76	-0.395929
0.055	0.4225	Nucleotide	Pyrimidine Metabolism, Cytidine containing	cytidine 5'-monophosphate (5'-CMP)	0.49	-1.02915	6131
0.0557	0.4225	Lipid	Progestin Steroids	5alpha-pregnan-3beta,20alpha-diol disulfate	1.79	0.83996	118703093
0.056	0.4225	Peptide	Gamma-glutamyl Amino Acid	gamma-glutamylalanine	0.55	-0.862496	440103
0.0561	0.4225	Nucleotide	Dinucleotide	(3'-5')-uridylylcytidine*	0.5	-1	145459103
0.0563	0.4225	N/A	N/A	X-25271	0.62	-0.68966
0.0583	0.427	N/A	N/A	X-12127	2.39	1.25701
0.0584	0.427	Nucleotide	Pyrimidine Metabolism, Uracil containing	3-ureidopropionate	1.88	0.910733	111
0.0585	0.427	Lipid	Fatty Acid, Monohydroxy	3-hydroxyoleate*	1.62	0.695994
0.059	0.427	Cofactors and Vitamins	Tetrahydrobiopterin Metabolism	biopterin	1.77	0.823749	445040
0.0605	0.4341	Lipid	Plasmalogen	1-(1-enyl-stearoyl)-2-arachidonoyl-GPE (P-18:0/20:4)*	0.8	-0.321928	9547058
0.0623	0.4435	N/A	N/A	X-23665	0.58	-0.785875
0.0656	0.458	Amino Acid	Histidine Metabolism	1-methylhistamine	0.7	-0.514573	3614
0.0657	0.458	Lipid	Secondary Bile Acid Metabolism	taurodeoxycholate	0.42	-1.25154	2733768
0.066	0.458	Amino Acid	Polyamine Metabolism	spermine	0.58	-0.785875	1103
0.0675	0.4596	Lipid	Phosphatidylcholine (PC)	1-pentadecanoyl-2-arachidonoyl-GPC (15:0/20:4)*	0.71	-0.494109	52922330
0.0675	0.4596	Xenobiotics	Benzoate Metabolism	propyl 4-hydroxybenzoate sulfate	0.48	-1.05889	131838881
0.0681	0.4596	Lipid	Phosphatidylinositol (PI)	1-stearoyl-2-arachidonoyl-GPI (18:0/20:4)	0.83	-0.268817
0.0686	0.4596	Lipid	Pregnenolone Steroids	pregnenediol disulfate (C21H34O8S2)*	1.56	0.641546
0.0691	0.4596	Nucleotide	Purine Metabolism, Adenine containing	adenine	0.48	-1.05889	190
0.0721	0.4718	Xenobiotics	Food Component/Plant	3-hydroxyindolin-2-one	0.57	-0.810966	6097
0.0726	0.4718	Lipid	Sphingomyelins	palmitoyl sphingomyelin (d18:1/16:0)	0.88	-0.184425	9939941
0.0732	0.4718	Lipid	Lysoplasmalogen	1-(1-enyl-oleoyl)-2-linoleoyl-GPE (P-18:1/18:2)*	0.86	-0.217591	53480869
0.0734	0.4718	Lipid	Long Chain Saturated Fatty Acid	myristate (14:0)	1.56	0.641546	11005
0.0737	0.4718	Lipid	Phospholipid Metabolism	cytidine-5'-diphosphoethanolamine	0.71	-0.494109	123727
0.0753	0.4779	Lipid	Phosphatidylcholine (PC)	1-margaroyl-2-arachidonoyl-GPC (17:0/20:4)*	0.76	-0.395929
0.0765	0.482	Amino Acid	Leucine, Isoleucine and Valine Metabolism	alpha-hydroxyisocaproate	2.89	1.53107	92779;83697;439960
0.078	0.4862	Lipid	Eicosanoid	15-HETE	0.67	-0.577767	9966861
0.0788	0.4862	N/A	N/A	X-12798	0.66	-0.599462
0.0797	0.4862	Lipid	Phosphatidylcholine (PC)	1-stearoyl-2-arachidonoyl-GPC (18:0/20:4)	0.83	-0.268817	16219824
0.0802	0.4862	Peptide	Dipeptide	glycylvaline	0.63	-0.666576	2724807
0.0814	0.4862	Peptide	Dipeptide	lysylleucine	0.52	-0.943416	4682588
0.0816	0.4862	Nucleotide	Purine Metabolism, Adenine containing	N6-succinyladenosine	0.3	-1.73697	165243
0.0816	0.4862	N/A	N/A	X-25004	0.38	-1.39593
0.0825	0.4862	Amino Acid	Tyrosine Metabolism	o-tyrosine	0.71	-0.494109	91482
0.0829	0.4862	Lipid	Long Chain Polyunsaturated Fatty Acid (n3 and n6)	tetradecadienoate (14:2)*	1.67	0.739848	5312409
0.0832	0.4862	Lipid	Fatty Acid Metabolism (Acyl Carnitine, Hydroxy)	(S)-3-hydroxybutyrylcarnitine	0.7	-0.514573	71464477
0.0841	0.4862	N/A	N/A	X-24577	0.67	-0.577767
0.0843	0.4862	Amino Acid	Histidine Metabolism	histamine	0.72	-0.473931	774
0.0852	0.4862	Lipid	Fatty Acid, Monohydroxy	3-hydroxydecanoate	1.48	0.565597	26612
0.0856	0.4862	N/A	N/A	X-25244	0.36	-1.47393
0.086	0.4862	Lipid	Fatty Acid Metabolism (Acyl Carnitine, Monounsaturated)	5-dodecenoylcarnitine (C12:1)	1.7	0.765535	91825571
0.0878	0.4905	Amino Acid	Methionine, Cysteine, SAM and Taurine Metabolism	S-methylcysteine	0.79	-0.340075	88180;7058174;24417
0.0882	0.4905	N/A	N/A	X-24729	0.66	-0.599462
0.0885	0.4905	Lipid	Phosphatidylserine (PS)	1-palmitoyl-2-oleoyl-GPS (16:0/18:1)	0.83	-0.268817	5283499
0.0893	0.4915	N/A	N/A	X-21353	1.77	0.823749
0.0916	0.5006	Carbohydrate	Glycolysis, Gluconeogenesis, and Pyruvate Metabolism	glycerate	0.77	-0.37707	752;439194
0.0925	0.5021	Peptide	Dipeptide	leucylalanine	0.53	-0.915936	81721
0.0933	0.5032	Lipid	Lysophospholipid	1-eicosapentaenoyl-GPC (20:5)*	0.65	-0.621488
0.0939	0.5032	Lipid	Plasmalogen	1-(1-enyl-stearoyl)-2-docosahexaenoyl-GPE (P-18:0/22:6)*	0.8	-0.321928	42607458
0.095	0.5057	Lipid	Inositol Metabolism	chiro-inositol	0.53	-0.915936
0.0962	0.5091	Xenobiotics	Chemical	4-methylbenzenesulfonate	2.41	1.26903	85570
0.097	0.51	Lipid	Phosphatidylethanolamine (PE)	1-palmitoyl-2-arachidonoyl-GPE (16:0/20:4)*	0.86	-0.217591	9546800
0.0981	0.5126	Lipid	Sterol	7alpha-hydroxy-3-oxo-4-cholestenoate (7-Hoca)	1.82	0.863938	3081085
0.1	0.516	Peptide	Dipeptide	leucylglycine	0.52	-0.943416	79070
0.1004	0.516	N/A	N/A	X-21470	1.77	0.823749
0.1007	0.516	Lipid	Diacylglycerol	stearoyl-linoleoyl-glycerol (18:0/18:2) [2]*	0.9	-0.152003
0.1016	0.5172	N/A	N/A	X-16964	0.74	-0.434403
0.1035	0.5172	Xenobiotics	Food Component/Plant	ethyl beta-glucopyranoside	0.48	-1.05889	121667
0.1038	0.5172	Carbohydrate	Nucleotide Sugar	cytidine 5'-monophospho-N-acetylneuraminic acid	0.6	-0.736966	448209
0.1063	0.5172	Nucleotide	Pyrimidine Metabolism, Uracil containing	uridine-2',3'-cyclic monophosphate	0.58	-0.785875	439715
0.1069	0.5172	Nucleotide	Purine Metabolism, Guanine containing	guanine	0.46	-1.12029	135398634
0.1072	0.5172	Cofactors and Vitamins	Pantothenate and CoA Metabolism	phosphopantetheine	0.5	-1	987
0.1074	0.5172	Energy	TCA Cycle	2-methylcitrate/homocitrate	0.81	-0.304006	515;439459
0.1074	0.5172	Lipid	Fatty Acid, Dihydroxy	2S,3R-dihydroxybutyrate	1.35	0.432959	10964471
0.1077	0.5172	Xenobiotics	Food Component/Plant	quinate	1.1	0.137504	6508
0.109	0.5172	Peptide	Dipeptide	leucylglutamine*	0.64	-0.643856	4305457
0.1091	0.5172	Amino Acid	Alanine and Aspartate Metabolism	N,N-dimethylalanine	0.63	-0.666576	5488191
0.1095	0.5172	Partially Characterized Molecules	Partially Characterized Molecules	branched-chain, straight-chain, or cyclopropyl 12:1 fatty acid*	1.6	0.678072
0.1097	0.5172	Lipid	Sphingomyelins	lignoceroyl sphingomyelin (d18:1/24:0)	0.77	-0.37707
0.1102	0.5172	Xenobiotics	Chemical	thioproline	0.62	-0.68966	93176
0.1103	0.5172	Amino Acid	Phenylalanine Metabolism	phenyllactate (PLA)	2.69	1.42761	3848
0.1114	0.5172	N/A	N/A	X-12844	1.31	0.389567
0.1115	0.5172	Lipid	Primary Bile Acid Metabolism	glycochenodeoxycholate 3-sulfate	2	1	11954205;21125002;21116917
0.1141	0.521	Lipid	Phosphatidylethanolamine (PE)	1-stearoyl-2-dihomo-linolenoyl-GPE (18:0/20:3n3 or 6)*	0.81	-0.304006	52924903
0.1143	0.521	Lipid	Fatty Acid Metabolism (Acyl Carnitine, Polyunsaturated)	linolenoylcarnitine (C18:3)*	1.7	0.765535
0.1149	0.521	Lipid	Phosphatidylcholine (PC)	1-stearoyl-2-dihomo-linolenoyl-GPC (18:0/20:3n3 or 6)*	0.78	-0.358454
0.1155	0.521	Amino Acid	Glutamate Metabolism	glutamine	0.76	-0.395929	5961
0.1155	0.521	Lipid	Sterol	desmosterol	0.81	-0.304006	439577
0.1169	0.5231	Amino Acid	Leucine, Isoleucine and Valine Metabolism	2-hydroxy-3-methylvalerate	1.41	0.495695	164623
0.1177	0.5231	Lipid	Pregnenolone Steroids	pregnenetriol disulfate*	1.62	0.695994
0.1179	0.5231	Amino Acid	Lysine Metabolism	5-hydroxylysine	1.73	0.790772	3032849
0.1202	0.5286	N/A	N/A	X-25793	0.77	-0.37707
0.1226	0.5286	Amino Acid	Histidine Metabolism	formiminoglutamate	2.92	1.54597	439233
0.1232	0.5286	Lipid	Fatty Acid Metabolism (also BCAA Metabolism)	butyrylcarnitine (C4)	0.67	-0.577767	439829
0.1236	0.5286	Lipid	Medium Chain Fatty Acid	laurate (12:0)	1.31	0.389567	3893
0.1241	0.5286	Amino Acid	Lysine Metabolism	saccharopine	0.07	-3.8365	160556
0.1244	0.5286	Nucleotide	Purine Metabolism, Guanine containing	2'-deoxyguanosine	0.78	-0.358454	135398592
0.1247	0.5286	N/A	N/A	X-25950	1.64	0.713696
0.1248	0.5286	Peptide	Modified Peptides	pyroglutamylglycine	1.56	0.641546	152981
0.1258	0.5286	Amino Acid	Glutamate Metabolism	4-hydroxyglutamate	1.73	0.790772	439902
0.126	0.5286	Lipid	Fatty Acid Metabolism (Acyl Carnitine, Short Chain)	acetylcarnitine (C2)	0.73	-0.454032	7045767
0.1266	0.5286	Lipid	Phosphatidylserine (PS)	1-stearoyl-2-dihomo-linolenoyl-GPS (18:0/20:3n3 or 6)*	0.79	-0.340075
0.1268	0.5286	Lipid	Plasmalogen	1-(1-enyl-palmitoyl)-2-oleoyl-GPE (P-16:0/18:1)*	0.84	-0.251539	52925128
0.1275	0.5286	Peptide	Gamma-glutamyl Amino Acid	gamma-glutamylmethionine	0.66	-0.599462	7009567
0.1289	0.5321	Amino Acid	Tyrosine Metabolism	tyrosol	3.52	1.81558	10393
0.1307	0.5365	Lipid	Eicosanoid	prostaglandin E2	0.49	-1.02915	5280360
0.1334	0.5408	Lipid	Phospholipid Metabolism	phosphoethanolamine	0.75	-0.415037	1015
0.1336	0.5408	Amino Acid	Glutathione Metabolism	S-methylglutathione	0.73	-0.454032	115260
0.1337	0.5408	Peptide	Gamma-glutamyl Amino Acid	gamma-glutamylcitrulline*	0.77	-0.37707
0.1352	0.5423	N/A	N/A	X-11444	1.58	0.659925
0.1354	0.5423	Xenobiotics	Drug - Antibiotic	metronidazole	0.97	-0.0439433	4173
0.1363	0.5434	Lipid	Phosphatidylcholine (PC)	1-palmitoyl-2-docosahexaenoyl-GPC (16:0/22:6)	0.84	-0.251539	6441886
0.1384	0.5466	Peptide	Dipeptide	alanyllysine	0.7	-0.514573	4130575
0.1385	0.5466	Xenobiotics	Food Component/Plant	stachydrine	0.46	-1.12029	115244
0.1395	0.5466	Amino Acid	Lysine Metabolism	cadaverine	4.28	2.09761	273
0.1397	0.5466	Lipid	Fatty Acid Metabolism (Acyl Carnitine, Monounsaturated)	myristoleoylcarnitine (C14:1)*	2.09	1.0635	129691961
0.1416	0.5515	Lipid	Sphingomyelins	sphingomyelin (d18:1/17:0, d17:1/18:0, d19:1/16:0)	0.84	-0.251539	46891763
0.1428	0.5529	Amino Acid	Glutamate Metabolism	N-acetylglutamine	0.73	-0.454032	182230
0.1434	0.5529	Nucleotide	Pyrimidine Metabolism, Uracil containing	uridine 3'-monophosphate (3'-UMP)	0.55	-0.862496	101543
0.1443	0.5529	Amino Acid	Methionine, Cysteine, SAM and Taurine Metabolism	S-adenosylhomocysteine (SAH)	0.73	-0.454032	439155
0.1453	0.5529	Xenobiotics	Food Component/Plant	solanidine	0.47	-1.08927	65727
0.1455	0.5529	Amino Acid	Glutamate Metabolism	N-acetyl-aspartyl-glutamate (NAAG)	0.63	-0.666576	188803
0.1473	0.5529	N/A	N/A	X-22771	0.77	-0.37707
0.1475	0.5529	Nucleotide	Pyrimidine Metabolism, Uracil containing	5,6-dihydrouracil	1.66	0.731183	649
0.1481	0.5529	Lipid	Phosphatidylethanolamine (PE)	1-palmitoyl-2-stearoyl-GPE (16:0/18:0)*	0.77	-0.37707	5326793
0.1482	0.5529	Amino Acid	Leucine, Isoleucine and Valine Metabolism	3-methyl-2-oxovalerate	1.42	0.505891	440877;439286
0.1492	0.5529	Lipid	Fatty Acid, Dicarboxylate	hydroxy-CMPF*	1.41	0.495695
0.1494	0.5529	Amino Acid	Alanine and Aspartate Metabolism	aspartate	0.82	-0.286304	5960
0.1513	0.5529	Lipid	Phosphatidylethanolamine (PE)	1-oleoyl-2-arachidonoyl-GPE (18:1/20:4)*	0.87	-0.200913	348281223
0.1524	0.5529	Nucleotide	Pyrimidine Metabolism, Uracil containing	uridine 5'-triphosphate (UTP)	0.73	-0.454032	6133
0.1526	0.5529	Peptide	Dipeptide	alanylleucine	0.58	-0.785875	259583
0.1526	0.5529	Lipid	Phosphatidylethanolamine (PE)	1-linoleoyl-2-arachidonoyl-GPE (18:2/20:4)*	0.74	-0.434403	348279332
0.1527	0.5529	Peptide	Gamma-glutamyl Amino Acid	gamma-glutamylglycine	0.73	-0.454032	100099
0.1546	0.5564	Amino Acid	Leucine, Isoleucine and Valine Metabolism	alpha-hydroxyisovalerate	1.51	0.594549	99823
0.1557	0.5564	Lipid	Phosphatidylinositol (PI)	1-stearoyl-2-dihomo-linolenoyl-GPI (18:0/20:3n3 or 6)*	0.79	-0.340075
0.156	0.5564	Lipid	Dihydrosphingomyelins	sphingomyelin (d18:0/20:0, d16:0/22:0)*	0.76	-0.395929
0.1567	0.5564	N/A	N/A	X-21740	0.74	-0.434403
0.1572	0.5564	Amino Acid	Methionine, Cysteine, SAM and Taurine Metabolism	3-sulfo-alanine	0.71	-0.494109	72886
0.1578	0.5564	Carbohydrate	Nucleotide Sugar	guanosine 5'-diphospho-fucose	0.77	-0.37707
0.1584	0.5564	Cofactors and Vitamins	Ascorbate and Aldarate Metabolism	dehydroascorbate	0.78	-0.358454	440667
0.16	0.5593	Carbohydrate	Glycogen Metabolism	maltotetraose	0.49	-1.02915	439639
0.1606	0.5593	Lipid	Phosphatidylethanolamine (PE)	1-stearoyl-2-arachidonoyl-GPE (18:0/20:4)	0.85	-0.234465	5289133
0.1629	0.5649	Lipid	Dihydrosphingomyelins	behenoyl dihydrosphingomyelin (d18:0/22:0)*	0.69	-0.535332	44260132
0.1639	0.5661	Lipid	Pregnenolone Steroids	pregnenediol sulfate (C21H34O5S)*	1.72	0.782409	105074
0.1656	0.5661	Lipid	Dihydrosphingomyelins	sphingomyelin (d18:0/18:0, d19:0/17:0)*	0.79	-0.340075	44260130
0.1656	0.5661	N/A	N/A	X-23188	1.91	0.933573
0.1664	0.5661	Carbohydrate	Pentose Phosphate Pathway	ribulose 5-phosphate	0.78	-0.358454	439184
0.1674	0.5661	Peptide	Dipeptide	aspartylaspartate	0.8	-0.321928	332965
0.1674	0.5661	Lipid	Hexosylceramides (HCER)	glycosyl-N-stearoyl-sphingosine (d18:1/18:0)	0.81	-0.304006
0.1694	0.5661	Lipid	Phosphatidylserine (PS)	1-stearoyl-2-arachidonoyl-GPS (18:0/20:4)	0.83	-0.268817	24779545
0.1697	0.5661	Amino Acid	Leucine, Isoleucine and Valine Metabolism	methylsuccinate	0.6	-0.736966	10349
0.1705	0.5661	Amino Acid	Methionine, Cysteine, SAM and Taurine Metabolism	S-adenosylmethionine (SAM)	0.66	-0.599462	34755
0.1706	0.5661	N/A	N/A	X-23662	6.3	2.65535
0.1715	0.5661	Lipid	Phospholipid Metabolism	choline phosphate	0.72	-0.473931	1014
0.172	0.5661	Amino Acid	Methionine, Cysteine, SAM and Taurine Metabolism	taurine	0.74	-0.434403	1123
0.1722	0.5661	Lipid	Diacylglycerol	stearoyl-arachidonoyl-glycerol (18:0/20:4) [2]*	0.76	-0.395929	6438587
0.1732	0.5673	Carbohydrate	Pentose Metabolism	sedoheptulose	0.92	-0.120294	5459879
0.1748	0.569	Lipid	Androgenic Steroids	androstenediol (3beta,17beta) disulfate (2)	1.37	0.454176	87120982
0.1751	0.569	Nucleotide	Dinucleotide	(3'-5')-adenylylcytidine	0.54	-0.888969	10875494
0.1766	0.5715	N/A	N/A	X-12462	0.65	-0.621488
0.1774	0.572	Energy	TCA Cycle	alpha-ketoglutarate	1.46	0.545968	51
0.1781	0.572	Amino Acid	Tryptophan Metabolism	indolepropionate	0.66	-0.599462	3744
0.1794	0.572	Amino Acid	Methionine, Cysteine, SAM and Taurine Metabolism	lanthionine	1.41	0.495695	98504
0.18	0.572	Amino Acid	Histidine Metabolism	trans-urocanate	2.04	1.02857	736715
0.1802	0.572	Nucleotide	Purine Metabolism, Adenine containing	adenosine 3',5'-diphosphate	0.75	-0.415037	159296
0.1809	0.5721	Amino Acid	Methionine, Cysteine, SAM and Taurine Metabolism	cysteine	0.53	-0.915936	5862
0.1825	0.5724	Lipid	Sphingomyelins	sphingomyelin (d18:2/24:1, d18:1/24:2)*	0.8	-0.321928	85336023
0.1826	0.5724	Energy	TCA Cycle	fumarate	0.81	-0.304006	444972
0.1842	0.5724	Amino Acid	Lactoyl Amino Acid	N-lactoyl tyrosine	1.69	0.757023
0.1852	0.5724	Amino Acid	Methionine, Cysteine, SAM and Taurine Metabolism	5-methylthioribose**	1.23	0.298658	6419710
0.1854	0.5724	Cofactors and Vitamins	Pantothenate and CoA Metabolism	pantetheine	0.65	-0.621488	439322
0.1861	0.5724	Lipid	Primary Bile Acid Metabolism	beta-muricholate	0.37	-1.4344	5283853
0.1863	0.5724	Amino Acid	Polyamine Metabolism	5-methylthioadenosine (MTA)	0.62	-0.68966	439176
0.1868	0.5724	Amino Acid	Creatine Metabolism	guanidinoacetate	0.73	-0.454032	763
0.1873	0.5724	Lipid	Fatty Acid Metabolism (Acyl Carnitine, Monounsaturated)	palmitoleoylcarnitine (C16:1)*	1.81	0.85599	71464547
0.1881	0.5729	Xenobiotics	Benzoate Metabolism	3-(3-hydroxyphenyl)propionate	0.4	-1.32193	91
0.1909	0.5793	Lipid	Fatty Acid, Dicarboxylate	glutarate (C5-DC)	0.76	-0.395929	743;4418048
0.1925	0.5819	Peptide	Gamma-glutamyl Amino Acid	gamma-glutamylthreonine	0.88	-0.184425	76078708
0.1951	0.5876	N/A	N/A	X-24243	1.23	0.298658
0.1963	0.589	Lipid	Phosphatidylcholine (PC)	1-palmitoleoyl-2-linoleoyl-GPC (16:1/18:2)*	0.91	-0.136062	24778768
0.1984	0.5891	Lipid	Eicosanoid	thromboxane B2	0.52	-0.943416	5283137
0.1987	0.5891	Amino Acid	Histidine Metabolism	N-acetylhistidine	0.75	-0.415037	75619
0.1988	0.5891	Amino Acid	Glutathione Metabolism	S-(1,2-dicarboxyethyl)glutathione	0.7	-0.514573	9802383
0.1996	0.5891	Lipid	Diacylglycerol	stearoyl-arachidonoyl-glycerol (18:0/20:4) [1]*	0.81	-0.304006	6438587
0.2005	0.5891	Lipid	Lysophospholipid	1-palmitoyl-GPC (16:0)	0.74	-0.434403	86554
0.2006	0.5891	Amino Acid	Glutathione Metabolism	5-oxoproline	0.83	-0.268817	439685;7405
0.2015	0.5894	Lipid	Fatty Acid, Monohydroxy	3-hydroxystearate	1.3	0.378512	5282907
0.2028	0.5894	Lipid	Phosphatidylinositol (PI)	1-palmitoyl-2-arachidonoyl-GPI (16:0/20:4)*	0.86	-0.217591
0.2028	0.5894	Cofactors and Vitamins	Riboflavin Metabolism	flavin adenine dinucleotide (FAD)	0.76	-0.395929	643975
0.2049	0.5913	Lipid	Phosphatidylcholine (PC)	1-stearoyl-2-docosapentaenoyl-GPC (18:0/22:5n3)*	0.87	-0.200913	24778873
0.2058	0.5913	Amino Acid	Glutamate Metabolism	N-methyl-GABA	0.38	-1.39593	70703
0.2059	0.5913	N/A	N/A	X-25694	0.47	-1.08927
0.2064	0.5913	Peptide	Dipeptide	prolylalanine	0.84	-0.251539	6347578
0.2072	0.5913	Lipid	Phospholipid Metabolism	cytidine 5'-diphosphocholine	0.68	-0.556393	13804
0.2078	0.5913	N/A	N/A	X-10445	0.69	-0.535332
0.2089	0.5924	N/A	N/A	X-11787	0.83	-0.268817
0.2096	0.5924	Lipid	Sterol	cholesterol	0.87	-0.200913	6432564;11025495;5997
0.2106	0.5931	Nucleotide	Purine Metabolism, (Hypo)Xanthine/Inosine containing	N1-methylinosine	1.5	0.584963	650095
0.2117	0.5931	Nucleotide	Purine and Pyrimidine Metabolism	methylphosphate	0.83	-0.268817	13130
0.2147	0.5931	Nucleotide	Pyrimidine Metabolism, Cytidine containing	3-methylcytidine	1.91	0.933573	14237477
0.2158	0.5931	Peptide	Dipeptide	phenylalanylalanine	0.7	-0.514573	5488196
0.2162	0.5931	Lipid	Phosphatidylethanolamine (PE)	1-stearoyl-2-oleoyl-GPE (18:0/18:1)	0.86	-0.217591	9546742
0.2177	0.5931	Lipid	Phospholipid Metabolism	trimethylamine N-oxide	0.84	-0.251539	1145
0.2185	0.5931	Lipid	Fatty Acid, Monohydroxy	3-hydroxymyristate	1.73	0.790772	16064
0.2193	0.5931	Lipid	Inositol Metabolism	myo-inositol	0.83	-0.268817	892
0.22	0.5931	Lipid	Fatty Acid Metabolism (Acyl Carnitine, Monounsaturated)	undecenoylcarnitine (C11:1)	0.94	-0.0892673
0.22	0.5931	Cofactors and Vitamins	Hemoglobin and Porphyrin Metabolism	bilirubin (E,E)*	0.79	-0.340075	129320511
0.2201	0.5931	Peptide	Dipeptide	glycylisoleucine	0.83	-0.268817	259613
0.2202	0.5931	Nucleotide	Pyrimidine Metabolism, Orotate containing	N-carbamoylaspartate	0.71	-0.494109	93072
0.2203	0.5931	Lipid	Phosphatidylcholine (PC)	1,2-dilinoleoyl-GPC (18:2/18:2)	0.82	-0.286304	5288075
0.2208	0.5931	Lipid	Diacylglycerol	diacylglycerol (12:0/18:1, 14:0/16:1, 16:0/14:1) [2]*	1.14	0.189034	53478025;53477950
0.2219	0.5931	Lipid	Sphingomyelins	sphingomyelin (d18:1/14:0, d16:1/16:0)*	0.89	-0.168123	11433862
0.2223	0.5931	Lipid	Plasmalogen	1-palmityl-2-stearoyl-GPC (O-16:0/18:0)*	0.81	-0.304006	11803170
0.2227	0.5931	Carbohydrate	Glycolysis, Gluconeogenesis, and Pyruvate Metabolism	3-phosphoglycerate	1.3	0.378512	724
0.2231	0.5931	Lipid	Plasmalogen	1-(1-enyl-stearoyl)-2-linoleoyl-GPE (P-18:0/18:2)*	0.82	-0.286304
0.2235	0.5931	Amino Acid	Methionine, Cysteine, SAM and Taurine Metabolism	N-acetylmethionine	0.74	-0.434403	448580
0.225	0.5946	Xenobiotics	Xanthine Metabolism	1,7-dimethylurate	0.57	-0.810966	91611
0.2256	0.5946	Lipid	Plasmalogen	1-(1-enyl-palmitoyl)-2-arachidonoyl-GPE (P-16:0/20:4)*	0.89	-0.168123	52925126
0.2262	0.5946	N/A	N/A	X-25102	0.79	-0.340075
0.2273	0.5947	Lipid	Phosphatidylglycerol (PG)	1-stearoyl-2-oleoyl-GPG (18:0/18:1)	0.89	-0.168123	24779551
0.2277	0.5947	Lipid	Phosphatidylcholine (PC)	1-myristoyl-2-arachidonoyl-GPC (14:0/20:4)*	0.89	-0.168123	24778634
0.2291	0.5962	Amino Acid	Lysine Metabolism	N-acetyl-cadaverine	4.53	2.17951	10374713
0.2297	0.5962	Amino Acid	Histidine Metabolism	1-methyl-4-imidazoleacetate	1.78	0.831877	75810
0.2316	0.5966	Nucleotide	Pyrimidine Metabolism, Uracil containing	beta-alanine	0.84	-0.251539	239
0.2318	0.5966	Lipid	Secondary Bile Acid Metabolism	glycoursodeoxycholic acid sulfate (1)	1.76	0.815575
0.232	0.5966	N/A	N/A	X-12104	1.16	0.214125
0.2333	0.5979	Lipid	Sphingomyelins	sphingomyelin (d18:2/21:0, d16:2/23:0)*	1.24	0.31034
0.2367	0.6048	Nucleotide	Pyrimidine Metabolism, Cytidine containing	cytidine triphosphate	0.69	-0.535332	6176
0.2386	0.6077	Lipid	Monoacylglycerol	1-arachidonylglycerol (20:4)	1.83	0.871844	16019980;5282281
0.2404	0.6085	Xenobiotics	Chemical	trizma acetate	0.46	-1.12029	16218782
0.241	0.6085	Partially Characterized Molecules	Partially Characterized Molecules	glutamine conjugate of C7H12O2*	0.65	-0.621488
0.2412	0.6085	Amino Acid	Glutamate Metabolism	glutamate	0.81	-0.304006	33032
0.2418	0.6085	N/A	N/A	X-25779	0.76	-0.395929
0.2436	0.6097	Amino Acid	Methionine, Cysteine, SAM and Taurine Metabolism	S-methylcysteine sulfoxide	0.86	-0.217591	82142
0.2438	0.6097	N/A	N/A	X-25419	0.93	-0.104697
0.2451	0.6111	Nucleotide	Pyrimidine Metabolism, Cytidine containing	cytosine	1.28	0.356144	597
0.2458	0.6112	Lipid	Diacylglycerol	palmitoyl-arachidonoyl-glycerol (16:0/20:4) [2]*	0.84	-0.251539	9543736
0.2467	0.6114	Lipid	Fatty Acid, Branched	(16 or 17)-methylstearate (a19:0 or i19:0)	1.44	0.526069	3083779
0.2491	0.6156	Lipid	Lactosylceramides (LCER)	lactosyl-N-stearoyl-sphingosine (d18:1/18:0)*	0.83	-0.268817	10260120
0.2511	0.6186	Nucleotide	Purine Metabolism, (Hypo)Xanthine/Inosine containing	uric acid ribonucleoside*	1.73	0.790772	164933
0.2529	0.6195	Cofactors and Vitamins	Pantothenate and CoA Metabolism	coenzyme A	0.52	-0.943416	87642
0.2529	0.6195	Xenobiotics	Chemical	2,4-di-tert-butylphenol	0.79	-0.340075
0.254	0.6203	Lipid	Eicosanoid	prostaglandin D2	0.24	-2.05889	448457
0.2555	0.6207	Lipid	Fatty Acid, Monohydroxy	3-hydroxylaurate	1.84	0.879706	94216
0.2557	0.6207	N/A	N/A	X-23587	0.83	-0.268817
0.2567	0.6214	Partially Characterized Molecules	Partially Characterized Molecules	glutamine conjugate of C6H10O2 (1)*	0.66	-0.599462
0.2589	0.6229	Lipid	Diacylglycerol	palmitoyl-linolenoyl-glycerol (16:0/18:3) [2]*	0.76	-0.395929	348277338;348277337
0.2589	0.6229	Lipid	Secondary Bile Acid Metabolism	glycodeoxycholate 3-sulfate	3.04	1.60407	101602538
0.2596	0.6229	Amino Acid	Methionine, Cysteine, SAM and Taurine Metabolism	N-formylmethionine	0.87	-0.200913	439750
0.2627	0.6256	Lipid	Phosphatidylcholine (PC)	1-palmitoyl-2-linoleoyl-GPC (16:0/18:2)	0.92	-0.120294	5287971
0.2632	0.6256	Cofactors and Vitamins	Nicotinate and Nicotinamide Metabolism	adenosine 5'-diphosphoribose (ADP-ribose)	0.47	-1.08927	192
0.2637	0.6256	Amino Acid	Phenylalanine Metabolism	phenylpyruvate	1.58	0.659925	997
0.2644	0.6256	Amino Acid	Leucine, Isoleucine and Valine Metabolism	2-methylbutyrylcarnitine (C5)	0.79	-0.340075	6426901
0.2655	0.6256	Lipid	Fatty Acid, Monohydroxy	3-hydroxypalmitate	1.46	0.545968	15569776
0.2658	0.6256	Peptide	Dipeptide	glycylleucine	0.9	-0.152003	92843
0.2675	0.6256	Lipid	Phosphatidylcholine (PC)	1-palmitoyl-2-stearoyl-GPC (16:0/18:0)	0.9	-0.152003	24778686
0.2682	0.6256	Energy	TCA Cycle	aconitate [cis or trans]	0.76	-0.395929	643757;444212
0.2684	0.6256	Lipid	Plasmalogen	1-(1-enyl-stearoyl)-2-docosahexaenoyl-GPC (P-18:0/22:6)*	0.9	-0.152003	42607430
0.2686	0.6256	N/A	N/A	X-25009	1.85	0.887525
0.2691	0.6256	Carbohydrate	Glycogen Metabolism	maltotriose	0.53	-0.915936	439586
0.27	0.6259	Amino Acid	Glycine, Serine and Threonine Metabolism	glycine	0.86	-0.217591	750
0.272	0.6263	Lipid	Ceramides	ceramide (d18:1/17:0, d17:1/18:0)*	0.89	-0.168123
0.2738	0.6263	Lipid	Sphingomyelins	sphingomyelin (d18:2/14:0, d18:1/14:1)*	0.91	-0.136062
0.2755	0.6263	Cofactors and Vitamins	Ascorbate and Aldarate Metabolism	gulonate*	0.81	-0.304006	152304
0.2757	0.6263	Amino Acid	Tryptophan Metabolism	kynurenate	1.71	0.773996	3845
0.2758	0.6263	Peptide	Dipeptide Derivative	isoleucylhydroxyproline*	1.71	0.773996	61158802
0.2759	0.6263	Amino Acid	Urea cycle; Arginine and Proline Metabolism	homocitrulline	1.63	0.704872	65072
0.2764	0.6263	Lipid	Mevalonate Metabolism	3-hydroxy-3-methylglutarate	0.86	-0.217591	1662;5459993
0.2765	0.6263	N/A	N/A	X-12411	5.07	2.34199
0.2775	0.6263	Lipid	Diacylglycerol	palmitoyl-arachidonoyl-glycerol (16:0/20:4) [1]*	0.83	-0.268817	9543736
0.2789	0.6263	Nucleotide	Dinucleotide	(3'-5')-uridylyladenosine	0.8	-0.321928	92951
0.2798	0.6263	Energy	Oxidative Phosphorylation	phosphate	0.86	-0.217591	1061
0.2803	0.6263	Energy	TCA Cycle	malate	0.86	-0.217591	525
0.2813	0.6263	Lipid	Fatty Acid Metabolism (also BCAA Metabolism)	propionylcarnitine (C3)	0.52	-0.943416	107738
0.2813	0.6263	N/A	N/A	X-24581	0.68	-0.556393
0.2815	0.6263	Lipid	Androgenic Steroids	16alpha-hydroxy DHEA 3-sulfate	1.26	0.333424	20848950
0.2853	0.6276	Amino Acid	Lysine Metabolism	N,N,N-trimethyl-5-aminovalerate	0.77	-0.37707	14274897
0.2861	0.6276	Lipid	Sphingomyelins	sphingomyelin (d18:1/24:1, d18:2/24:0)*	0.84	-0.251539	44260126
0.2872	0.6276	Lipid	Lysophospholipid	1-dihomo-linoleoyl-GPC (20:2)*	0.64	-0.643856
0.2873	0.6276	Peptide	Dipeptide	valylleucine	0.64	-0.643856	352039
0.2876	0.6276	Peptide	Modified Peptides	N,N-dimethyl-pro-pro	0.83	-0.268817
0.2876	0.6276	Xenobiotics	Tobacco Metabolite	cotinine	1.18	0.238787	408
0.288	0.6276	Amino Acid	Alanine and Aspartate Metabolism	hydroxyasparagine**	0.9	-0.152003	15991574
0.2891	0.6276	Lipid	Phosphatidylglycerol (PG)	1-palmitoyl-2-oleoyl-GPG (16:0/18:1)	0.82	-0.286304	70789105
0.2903	0.6276	Amino Acid	Creatine Metabolism	creatine	0.84	-0.251539	586
0.2904	0.6276	Amino Acid	Glutamate Metabolism	beta-citrylglutamate	0.88	-0.184425	189741
0.2915	0.6276	Lipid	Phosphatidylcholine (PC)	1-linoleoyl-2-docosahexaenoyl-GPC (18:2/22:6)*	0.77	-0.37707	24778983
0.2925	0.6276	Lipid	Fatty Acid, Monohydroxy	3-hydroxyhexanoate	0.79	-0.340075	151492
0.2931	0.6276	Amino Acid	Urea cycle; Arginine and Proline Metabolism	trans-4-hydroxyproline	1.29	0.367371	5810
0.2934	0.6276	Lipid	Fatty Acid, Branched	(12 or 13)-methylmyristate (a15:0 or i15:0)	2.68	1.42223	151014
0.2938	0.6276	Lipid	Monoacylglycerol	1-palmitoylglycerol (16:0)	1.49	0.575312	14900
0.2947	0.6276	Amino Acid	Polyamine Metabolism	N-acetyl-isoputreanine	0.77	-0.37707	131802901
0.295	0.6276	Amino Acid	Histidine Metabolism	N-acetylhistamine	0.89	-0.168123	69602
0.2971	0.6286	Amino Acid	Methionine, Cysteine, SAM and Taurine Metabolism	cysteine sulfinic acid	1.54	0.62293	109
0.2977	0.6286	Lipid	Androgenic Steroids	androstenediol (3beta,17beta) monosulfate (1)	1.15	0.201634	13847309;129670631
0.2978	0.6286	Lipid	Sphingolipid Synthesis	sphingadienine	1.75	0.807355	6449795
0.2989	0.6293	N/A	N/A	X-24978	2.34	1.22651
0.3032	0.6333	Amino Acid	Glycine, Serine and Threonine Metabolism	N-acetylglycine	1.32	0.400538	10972
0.304	0.6333	Carbohydrate	Glycolysis, Gluconeogenesis, and Pyruvate Metabolism	1,5-anhydroglucitol (1,5-AG)	0.99	-0.0144996	64960
0.3046	0.6333	N/A	N/A	X-24972	1.33	0.411426
0.3053	0.6333	Partially Characterized Molecules	Partially Characterized Molecules	glutamine conjugate of C6H10O2 (2)*	0.55	-0.862496
0.3058	0.6333	N/A	N/A	X-11372	0.9	-0.152003
0.3065	0.6333	Lipid	Fatty Acid Metabolism (Acyl Carnitine, Monounsaturated)	cis-4-decenoylcarnitine (C10:1)	1.46	0.545968	57357170
0.307	0.6333	Amino Acid	Histidine Metabolism	3-methylhistidine	0.82	-0.286304	64969
0.307	0.6333	Lipid	Long Chain Saturated Fatty Acid	stearate (18:0)	1.32	0.400538	5281
0.3077	0.6333	Xenobiotics	Drug - Other	S-carboxymethyl-cysteine	0.81	-0.304006	193653
0.3099	0.6345	Nucleotide	Pyrimidine Metabolism, Uracil containing	5-methyluridine (ribothymidine)	1.01	0.0143553	445408
0.312	0.6345	Lipid	Plasmalogen	1-(1-enyl-palmitoyl)-2-docosahexaenoyl-GPE (P-16:0/22:6)*	0.9	-0.152003	5283497
0.3126	0.6345	Nucleotide	Pyrimidine Metabolism, Cytidine containing	cytidine	0.91	-0.136062	6175
0.3146	0.6345	Nucleotide	Purine Metabolism, Guanine containing	N2,N2-dimethylguanosine	2.21	1.14405	135501639
0.3149	0.6345	N/A	N/A	X-25790	0.6	-0.736966
0.3163	0.6345	Lipid	Phosphatidylcholine (PC)	1-palmitoyl-2-(hydroxylinoleoyl)-GPC (16:0/18:2(OH))*	0.71	-0.494109
0.3171	0.6345	Peptide	Dipeptide	lysylalanine	0.68	-0.556393	4106167
0.3179	0.6345	Amino Acid	Leucine, Isoleucine and Valine Metabolism	N-acetylleucine	1.55	0.632268	70912
0.3185	0.6345	Lipid	Phosphatidylcholine (PC)	1-arachidoyl-2-arachidonoyl-GPC (20:0/20:4)*	0.93	-0.104697	24779048
0.3185	0.6345	Xenobiotics	Xanthine Metabolism	1-methylxanthine	0.6	-0.736966	80220
0.3197	0.6345	Amino Acid	Methionine, Cysteine, SAM and Taurine Metabolism	N-acetylcysteine	0.85	-0.234465	12035
0.3212	0.6345	Amino Acid	Creatine Metabolism	creatinine	0.91	-0.136062	588
0.3216	0.6345	Lipid	Dihydrosphingomyelins	palmitoyl dihydrosphingomyelin (d18:0/16:0)*	0.78	-0.358454	9939965
0.322	0.6345	N/A	N/A	X-22918	0.94	-0.0892673
0.3227	0.6345	Lipid	Fatty Acid, Monohydroxy	2-hydroxybehenate	0.59	-0.761213	193484
0.3229	0.6345	Lipid	Plasmalogen	1-(1-enyl-palmitoyl)-2-palmitoyl-GPC (P-16:0/16:0)*	0.93	-0.104697	11146967
0.323	0.6345	Lipid	Ceramides	N-stearoyl-sphingosine (d18:1/18:0)*	1.1	0.137504	5283565
0.3231	0.6345	Lipid	Fatty Acid Metabolism (Acyl Carnitine, Monounsaturated)	oleoylcarnitine (C18:1)	1.56	0.641546	6441392
0.3234	0.6345	Amino Acid	Glutathione Metabolism	2-aminobutyrate	0.91	-0.136062	80283
0.3241	0.6345	Lipid	Lysophospholipid	1-linolenoyl-GPC (18:3)*	0.91	-0.136062
0.3251	0.6345	Nucleotide	Pyrimidine Metabolism, Thymine containing	thymine	1.16	0.214125	1135
0.3255	0.6345	Carbohydrate	Pentose Phosphate Pathway	6-phosphogluconate	0.56	-0.836501	91493
0.3263	0.6345	Lipid	Sphingomyelins	sphingomyelin (d18:2/16:0, d18:1/16:1)*	0.94	-0.0892673
0.3269	0.6345	Peptide	Gamma-glutamyl Amino Acid	gamma-glutamyltyrosine	0.83	-0.268817	94340
0.3288	0.6345	Lipid	Lysophospholipid	1-stearoyl-GPC (18:0)	0.77	-0.37707	497300
0.3311	0.6345	Lipid	Long Chain Saturated Fatty Acid	palmitate (16:0)	1.26	0.333424	985
0.3311	0.6345	Lipid	Glycerolipid Metabolism	glycerol	1.29	0.367371	753
0.3319	0.6345	Lipid	Diacylglycerol	oleoyl-oleoyl-glycerol (18:1/18:1) [1]*	1.38	0.464668	9543716
0.3332	0.6345	Amino Acid	Glycine, Serine and Threonine Metabolism	betaine aldehyde	1.06	0.0840643	249
0.3337	0.6345	N/A	N/A	X-16580	1.22	0.286881
0.3363	0.6345	Lipid	Secondary Bile Acid Metabolism	deoxycholate	0.18	-2.47393	222528;440355
0.3372	0.6345	Xenobiotics	Food Component/Plant	iodide*	0.68	-0.556393	807
0.338	0.6345	Amino Acid	Tyrosine Metabolism	tyramine O-sulfate	6.31	2.65764	153005
0.3385	0.6345	Amino Acid	Lysine Metabolism	6-oxopiperidine-2-carboxylate	0.85	-0.234465	3014237
0.3385	0.6345	Amino Acid	Phenylalanine Metabolism	N-acetylphenylalanine	1.82	0.863938	74839
0.3404	0.6345	Lipid	Fatty Acid Metabolism (Acyl Carnitine, Medium Chain)	laurylcarnitine (C12)	1.66	0.731183	168381
0.3429	0.6345	Peptide	Dipeptide	isoleucylglycine	0.74	-0.434403	342532
0.3437	0.6345	Peptide	Dipeptide	glutaminylleucine	0.65	-0.621488	44232492
0.3442	0.6345	Cofactors and Vitamins	Nicotinate and Nicotinamide Metabolism	N1-methyl-4-pyridone-3-carboxamide	1.34	0.422233	440810
0.3461	0.6345	Lipid	Sphingomyelins	hydroxypalmitoyl sphingomyelin (d18:1/16:0(OH))**	1.26	0.333424
0.3462	0.6345	Peptide	Dipeptide	valylglutamine	0.74	-0.434403	5253209
0.3463	0.6345	Nucleotide	Pyrimidine Metabolism, Thymine containing	3-aminoisobutyrate	0.81	-0.304006	64956
0.3468	0.6345	Cofactors and Vitamins	Hemoglobin and Porphyrin Metabolism	bilirubin (Z,Z)	0.9	-0.152003	5280352
0.3476	0.6345	Carbohydrate	Aminosugar Metabolism	N-acetyl-glucosamine 1-phosphate	0.99	-0.0144996	440364
0.3485	0.6345	Amino Acid	Lysine Metabolism	fructosyllysine	1.4	0.485427	9839580
0.3486	0.6345	Lipid	Fatty Acid Metabolism (Acyl Carnitine, Polyunsaturated)	tetracosadienoylcarnitine (C24:2)*	1.08	0.111031
0.3488	0.6345	Lipid	Fatty Acid Metabolism (Acyl Carnitine, Long Chain Saturated)	cerotoylcarnitine (C26)*	1.52	0.604071	53477828
0.3489	0.6345	Amino Acid	Glutamate Metabolism	S-1-pyrroline-5-carboxylate	0.74	-0.434403	11966181
0.3503	0.6345	Peptide	Fibrinogen Cleavage Peptide	fibrinopeptide A*	0.8	-0.321928	25081464
0.3503	0.6345	Lipid	Fatty Acid, Dicarboxylate	decadienedioic acid (C10:2-DC)**	0.92	-0.120294	17789717
0.3509	0.6345	Cofactors and Vitamins	Nicotinate and Nicotinamide Metabolism	nicotinate ribonucleoside	2.3	1.20163	161233
0.3518	0.6345	Lipid	Monoacylglycerol	1-myristoylglycerol (14:0)	2.12	1.08406	10957631
0.3522	0.6345	Carbohydrate	Aminosugar Metabolism	glucosamine 6-phosphate	0.69	-0.535332	440997
0.354	0.6345	Lipid	Ceramides	ceramide (d18:1/20:0, d16:1/22:0, d20:1/18:0)*	1.37	0.454176
0.3545	0.6345	Amino Acid	Alanine and Aspartate Metabolism	alanine	0.88	-0.184425	5950
0.3551	0.6345	Carbohydrate	Glycolysis, Gluconeogenesis, and Pyruvate Metabolism	glucose 6-phosphate	0.8	-0.321928	5958
0.3553	0.6345	Lipid	Long Chain Monounsaturated Fatty Acid	erucate (22:1n9)	1.75	0.807355	8216;5281116
0.3563	0.6345	Lipid	Fatty Acid Metabolism (Acyl Carnitine, Long Chain Saturated)	behenoylcarnitine (C22)*	1.17	0.226509	71464577
0.3568	0.6345	Lipid	Phosphatidylcholine (PC)	1-palmitoyl-2-oleoyl-GPC (16:0/18:1)	0.93	-0.104697	6436017
0.3573	0.6345	Amino Acid	Urea cycle; Arginine and Proline Metabolism	2-oxoarginine*	1.99	0.992768	558
0.3579	0.6345	Amino Acid	Lysine Metabolism	pipecolate	0.88	-0.184425
0.3582	0.6345	Amino Acid	Histidine Metabolism	1-methyl-5-imidazoleacetate	0.67	-0.577767	6451814
0.3588	0.6345	Lipid	Fatty Acid, Monohydroxy	2-hydroxyarachidate*	0.69	-0.535332	5225199
0.3593	0.6345	Lipid	Lysophospholipid	2-palmitoyl-GPC (16:0)*	0.77	-0.37707	15061532
0.36	0.6345	Amino Acid	Glutathione Metabolism	CoA-glutathione*	0.88	-0.184425	46873828
0.3602	0.6345	Lipid	Sphingomyelins	behenoyl sphingomyelin (d18:1/22:0)*	0.81	-0.304006	44260125
0.3608	0.6345	Amino Acid	Leucine, Isoleucine and Valine Metabolism	ethylmalonate	0.85	-0.234465	11756
0.3611	0.6345	Amino Acid	Glycine, Serine and Threonine Metabolism	N-acetylthreonine	0.88	-0.184425	152204
0.3616	0.6345	Lipid	Ceramides	N-(2-hydroxypalmitoyl)-sphingosine (d18:1/16:0(2OH))	0.97	-0.0439433	72715801
0.3621	0.6345	Lipid	Lysophospholipid	1-arachidonoyl-GPC (20:4n6)*	0.89	-0.168123	24779476
0.3655	0.6373	Nucleotide	Pyrimidine Metabolism, Uracil containing	2'-deoxyuridine	0.9	-0.152003	13712
0.366	0.6373	Lipid	Lysophospholipid	1-myristoyl-GPC (14:0)	0.89	-0.168123	460604
0.369	0.6373	Lipid	Phosphatidylinositol (PI)	1-stearoyl-2-docosahexaenoyl-GPI (18:0/22:6)*	0.83	-0.268817	52927465
0.3697	0.6373	Lipid	Phosphatidylcholine (PC)	1-pentadecanoyl-2-linoleoyl-GPC (15:0/18:2)*	0.91	-0.136062	24778664
0.3701	0.6373	Nucleotide	Pyrimidine Metabolism, Orotate containing	orotidine	0.68	-0.556393	92751
0.3705	0.6373	Lipid	Lysophospholipid	1-pentadecanoyl-GPC (15:0)*	0.84	-0.251539	24779458
0.3706	0.6373	Lipid	Sphingomyelins	sphingomyelin (d18:1/20:0, d16:1/22:0)*	0.77	-0.37707	44260124
0.3716	0.6373	Lipid	Lysophospholipid	1-linoleoyl-GPC (18:2)	0.94	-0.0892673	11988421
0.3719	0.6373	Xenobiotics	Food Component/Plant	tartronate (hydroxymalonate)	0.89	-0.168123	45
0.372	0.6373	Amino Acid	Lactoyl Amino Acid	N-lactoyl valine	1.61	0.687061
0.3727	0.6373	Lipid	Dihydrosphingomyelins	myristoyl dihydrosphingomyelin (d18:0/14:0)*	0.76	-0.395929	44260138
0.373	0.6373	Lipid	Lysophospholipid	1-linoleoyl-GPS (18:2)*	1.51	0.594549
0.3737	0.6373	Lipid	Phosphatidylcholine (PC)	1-linoleoyl-2-linolenoyl-GPC (18:2/18:3)*	0.85	-0.234465	52922731
0.3761	0.6375	Lipid	Glycerolipid Metabolism	glycerophosphoglycerol	0.86	-0.217591	54575349
0.3774	0.6375	Cofactors and Vitamins	Hemoglobin and Porphyrin Metabolism	I-urobilinogen	0.34	-1.55639	9548718
0.3774	0.6375	N/A	N/A	X-24576	0.59	-0.761213
0.3776	0.6375	Lipid	Phosphatidylinositol (PI)	1-oleoyl-2-arachidonoyl-GPI (18:1/20:4)*	0.96	-0.0588937
0.3778	0.6375	Amino Acid	Glutathione Metabolism	3'-dephospho-CoA-glutathione*	0.97	-0.0439433
0.3785	0.6375	Amino Acid	Alanine and Aspartate Metabolism	asparagine	0.91	-0.136062	6267
0.3794	0.6377	Amino Acid	Leucine, Isoleucine and Valine Metabolism	3-methylglutaconate	0.84	-0.251539	1551553
0.3816	0.6394	Carbohydrate	Glycolysis, Gluconeogenesis, and Pyruvate Metabolism	phosphoenolpyruvate (PEP)	1.29	0.367371	1005
0.3826	0.6394	N/A	N/A	X-12100	0.87	-0.200913
0.3834	0.6394	Lipid	Ceramides	N-palmitoyl-sphingosine (d18:1/16:0)	0.93	-0.104697	5283564
0.3836	0.6394	Lipid	Long Chain Saturated Fatty Acid	nonadecanoate (19:0)	1.42	0.505891	12591
0.3842	0.6394	Lipid	Fatty Acid Metabolism (Acyl Carnitine, Polyunsaturated)	docosapentaenoylcarnitine (C22:5n3)*	1.26	0.333424	71464594
0.3881	0.6445	Lipid	Hexosylceramides (HCER)	glycosyl-N-nervonoyl-sphingosine (d18:1/24:1)*	0.97	-0.0439433	53480656;20057357
0.3889	0.6445	N/A	N/A	X-25477	0.87	-0.200913
0.3897	0.6446	Lipid	Long Chain Saturated Fatty Acid	arachidate (20:0)	1.41	0.495695	10467
0.3917	0.6459	Lipid	Long Chain Polyunsaturated Fatty Acid (n3 and n6)	hexadecatrienoate (16:3n3)	1.61	0.687061	91820460
0.3921	0.6459	Lipid	Plasmalogen	1-(1-enyl-palmitoyl)-2-docosahexaenoyl-GPC (P-16:0/22:6)*	1.04	0.0565835	53480699
0.394	0.6466	Lipid	Fatty Acid Metabolism (Acyl Choline)	stearoylcholine*	2.61	1.38405	90111
0.394	0.6466	Lipid	Eicosanoid	12-HHTrE	0.57	-0.810966	5283141
0.3962	0.6473	Nucleotide	Pyrimidine Metabolism, Thymine containing	5,6-dihydrothymine	0.88	-0.184425	93556
0.397	0.6473	Lipid	Fatty Acid Metabolism (Acyl Carnitine, Monounsaturated)	nervonoylcarnitine (C24:1)*	1.41	0.495695
0.3987	0.6473	Lipid	Fatty Acid, Branched	(14 or 15)-methylpalmitate (a17:0 or i17:0)	1.4	0.485427	8181;17903417
0.3989	0.6473	Nucleotide	Purine Metabolism, (Hypo)Xanthine/Inosine containing	xanthine	1.37	0.454176	1188
0.3991	0.6473	Nucleotide	Purine Metabolism, (Hypo)Xanthine/Inosine containing	AICA ribonucleotide	0.98	-0.0291463	65110
0.3992	0.6473	Lipid	Sphingosines	hexadecasphingosine (d16:1)*	1.65	0.722466	14767871
0.4033	0.6473	Amino Acid	Urea cycle; Arginine and Proline Metabolism	urea	1.19	0.250962	1176
0.4054	0.6473	Nucleotide	Pyrimidine Metabolism, Uracil containing	3-(3-amino-3-carboxypropyl)uridine*	1.27	0.344828	171198
0.4066	0.6473	Lipid	Phosphatidylcholine (PC)	1-pentadecanoyl-2-docosahexaenoyl-GPC (15:0/22:6)*	0.89	-0.168123	52922342
0.4078	0.6473	Lipid	Primary Bile Acid Metabolism	glycocholate	1.61	0.687061	10140
0.4085	0.6473	Amino Acid	Glycine, Serine and Threonine Metabolism	sarcosine	0.81	-0.304006	1088
0.409	0.6473	Lipid	Fatty Acid Metabolism (Acyl Carnitine, Long Chain Saturated)	myristoylcarnitine (C14)	1.51	0.594549	6426854
0.4115	0.6473	Lipid	Diacylglycerol	diacylglycerol (14:0/18:1, 16:0/16:1) [2]*	1.18	0.238787
0.4119	0.6473	Peptide	Dipeptide	alpha-glutamylglutamate	0.76	-0.395929	439500
0.4122	0.6473	Carbohydrate	Glycolysis, Gluconeogenesis, and Pyruvate Metabolism	pyruvate	0.77	-0.37707	1060
0.4143	0.6473	Xenobiotics	Benzoate Metabolism	hippurate	0.64	-0.643856	464
0.416	0.6473	Lipid	Diacylglycerol	stearoyl-docosahexaenoyl-glycerol (18:0/22:6) [2]*	0.93	-0.104697
0.416	0.6473	Cofactors and Vitamins	Vitamin A Metabolism	carotene diol (1)	0.83	-0.268817
0.4166	0.6473	Carbohydrate	Glycolysis, Gluconeogenesis, and Pyruvate Metabolism	fructose 6-phosphate	0.78	-0.358454	440641
0.4175	0.6473	Lipid	Phosphatidylinositol (PI)	1-palmitoyl-2-oleoyl-GPI (16:0/18:1)*	0.92	-0.120294	71296232
0.418	0.6473	N/A	N/A	X-24035	1.07	0.0976108
0.4192	0.6473	N/A	N/A	X-25563	0.77	-0.37707
0.4198	0.6473	Amino Acid	Alanine and Aspartate Metabolism	N-acetylalanine	0.84	-0.251539	88064
0.4209	0.6473	Carbohydrate	Fructose, Mannose and Galactose Metabolism	fructose	1.59	0.669027	2723872
0.421	0.6473	Lipid	Fatty Acid Metabolism (Acyl Carnitine, Polyunsaturated)	linoleoylcarnitine (C18:2)*	1.62	0.695994	6450015
0.4218	0.6473	Lipid	Lysophospholipid	1-dihomo-linolenoyl-GPE (20:3n3 or 6)*	0.78	-0.358454
0.4225	0.6473	Carbohydrate	Disaccharides and Oligosaccharides	sucrose	0.75	-0.415037	5988
0.4231	0.6473	Lipid	Fatty Acid Metabolism (Acyl Carnitine, Long Chain Saturated)	margaroylcarnitine (C17)*	1.5	0.584963	53477803
0.4234	0.6473	N/A	N/A	X-12101	0.73	-0.454032
0.4263	0.6473	Lipid	Lysophospholipid	2-arachidonoyl-GPE (20:4)*	0.79	-0.340075	53480936
0.4273	0.6473	N/A	N/A	X-11615	2.65	1.40599
0.4282	0.6473	Cofactors and Vitamins	Tocopherol Metabolism	gamma-tocopherol/beta-tocopherol	1.78	0.831877
0.4284	0.6473	Amino Acid	Tryptophan Metabolism	indoleacetate	1.82	0.863938	802
0.4293	0.6473	Amino Acid	Methionine, Cysteine, SAM and Taurine Metabolism	cystine	1.13	0.176323	67678
0.4307	0.6473	N/A	N/A	X-11795	0.87	-0.200913
0.4312	0.6473	Amino Acid	Polyamine Metabolism	putrescine	1.28	0.356144	1045
0.4314	0.6473	Lipid	Lysophospholipid	2-arachidonoyl-GPC (20:4)*	0.89	-0.168123	52924038
0.4315	0.6473	Lipid	Phosphatidylethanolamine (PE)	1,2-dilinoleoyl-GPE (18:2/18:2)*	0.84	-0.251539	9546812
0.4323	0.6473	Lipid	Phosphatidylcholine (PC)	1,2-dipalmitoyl-GPC (16:0/16:0)	0.94	-0.0892673	452110
0.4332	0.6473	Lipid	Fatty Acid, Monohydroxy	4-hydroxybutyrate (GHB)	0.87	-0.200913	10413
0.4332	0.6473	N/A	N/A	X-25853	0.9	-0.152003
0.4333	0.6473	Amino Acid	Tyrosine Metabolism	p-cresol glucuronide*	0.68	-0.556393	154035
0.4337	0.6473	Amino Acid	Tyrosine Metabolism	dopamine 3-O-sulfate	0.67	-0.577767	122136
0.4338	0.6473	Amino Acid	Glutathione Metabolism	2-hydroxybutyrate/2-hydroxyisobutyrate	1.17	0.226509	4277439;440864
0.434	0.6473	Lipid	Diacylglycerol	oleoyl-arachidonoyl-glycerol (18:1/20:4) [2]*	0.93	-0.104697	9543786
0.4343	0.6473	Lipid	Long Chain Polyunsaturated Fatty Acid (n3 and n6)	hexadecadienoate (16:2n6)	1.94	0.956057	13932172
0.4347	0.6473	Amino Acid	Lactoyl Amino Acid	N-lactoyl phenylalanine	1.64	0.713696
0.435	0.6473	Xenobiotics	Drug - Antibiotic	trimethoprim	1.03	0.0426443	5578
0.435	0.6473	N/A	N/A	X-25785	1.43	0.516015
0.4375	0.6473	Cofactors and Vitamins	Nicotinate and Nicotinamide Metabolism	N1-methyl-2-pyridone-5-carboxamide	1.2	0.263034	69698
0.4383	0.6473	Amino Acid	Lactoyl Amino Acid	N-lactoyl histidine	1.24	0.31034
0.44	0.6473	Cofactors and Vitamins	Pantothenate and CoA Metabolism	3'-dephosphocoenzyme A	0.48	-1.05889	444485
0.4407	0.6473	Energy	TCA Cycle	succinylcarnitine (C4-DC)	0.74	-0.434403	71464481
0.4412	0.6473	Lipid	Sphingomyelins	sphingomyelin (d17:1/16:0, d18:1/15:0, d16:1/17:0)*	0.95	-0.0740006
0.443	0.6473	N/A	N/A	X-25511	0.29	-1.78588
0.4431	0.6473	Amino Acid	Glycine, Serine and Threonine Metabolism	dimethylglycine	1.25	0.321928	673
0.4444	0.6473	N/A	N/A	X-25422	1.34	0.422233
0.4445	0.6473	Amino Acid	Glycine, Serine and Threonine Metabolism	threonine	0.93	-0.104697	6288
0.4451	0.6473	Nucleotide	Dinucleotide	(3'-5')-cytidylylcytidine*	0.81	-0.304006	94237
0.4458	0.6473	N/A	N/A	X-23171	1.06	0.0840643
0.4462	0.6473	Lipid	Fatty Acid Synthesis	malonylcarnitine	0.83	-0.268817	22833583
0.4484	0.6473	Xenobiotics	Chemical	dimethyl sulfone	0.88	-0.184425	6213
0.4488	0.6473	Amino Acid	Methionine, Cysteine, SAM and Taurine Metabolism	methionine	0.94	-0.0892673	6137
0.4488	0.6473	N/A	N/A	X-21364	1.19	0.250962
0.4489	0.6473	N/A	N/A	X-24807	2.76	1.46467
0.449	0.6473	Lipid	Lysophospholipid	1-adrenoyl-GPC (22:4)*	0.86	-0.217591	52924039
0.4491	0.6473	Lipid	Ceramides	N-behenoyl-sphingadienine (d18:2/22:0)*	2.16	1.11103
0.4493	0.6473	Lipid	Medium Chain Fatty Acid	caprate (10:0)	0.84	-0.251539	2969
0.4495	0.6473	Lipid	Phosphatidylcholine (PC)	1,2-distearoyl-GPC (18:0/18:0)	0.94	-0.0892673	94190
0.4498	0.6473	Lipid	Sphingomyelins	sphingomyelin (d18:1/20:1, d18:2/20:0)*	1.05	0.0703893
0.4502	0.6473	Lipid	Long Chain Polyunsaturated Fatty Acid (n3 and n6)	arachidonate (20:4n6)	0.78	-0.358454	444899
0.452	0.6487	Xenobiotics	Food Component/Plant	3-formylindole	1.31	0.389567	10256
0.4538	0.6494	N/A	N/A	X-25594	1.29	0.367371
0.454	0.6494	Lipid	Plasmalogen	1-(1-enyl-palmitoyl)-2-oleoyl-GPC (P-16:0/18:1)*	0.95	-0.0740006	34779384
0.4558	0.6503	Amino Acid	Lysine Metabolism	N6-acetyllysine	0.89	-0.168123	92832
0.4569	0.6503	Lipid	Phosphatidylcholine (PC)	1-margaroyl-2-oleoyl-GPC (17:0/18:1)*	0.91	-0.136062
0.457	0.6503	Amino Acid	Urea cycle; Arginine and Proline Metabolism	N-acetylarginine	0.87	-0.200913	67427
0.4601	0.6509	Lipid	Lysophospholipid	1-cerotoyl-GPC (26:0)*	1.43	0.516015
0.4601	0.6509	Lipid	Lysophospholipid	1-oleoyl-GPS (18:1)	0.92	-0.120294	85036846
0.4603	0.6509	Lipid	Fatty Acid Metabolism (Acyl Choline)	palmitoylcholine	2.18	1.12433	151731
0.4605	0.6509	Amino Acid	Tryptophan Metabolism	C-glycosyltryptophan	0.97	-0.0439433	10981970
0.4647	0.6542	Lipid	Monoacylglycerol	2-palmitoylglycerol (16:0)	1.42	0.505891	123409
0.4655	0.6542	Carbohydrate	Pentose Metabolism	ribonate	0.93	-0.104697	5460677
0.4666	0.6542	Lipid	Ketone Bodies	3-hydroxybutyrate (BHBA)	0.76	-0.395929	441;94318;92135
0.4667	0.6542	Lipid	Lysoplasmalogen	1-(1-enyl-palmitoyl)-GPC (P-16:0)*	1.54	0.62293	10917802
0.4669	0.6542	Nucleotide	Pyrimidine Metabolism, Cytidine containing	N4-acetylcytidine	1.15	0.201634	107461
0.4685	0.6554	Lipid	Secondary Bile Acid Metabolism	glycolithocholate sulfate*	1.02	0.0285692	72222
0.4699	0.6562	Peptide	Gamma-glutamyl Amino Acid	gamma-glutamyltryptophan	0.88	-0.184425	3989307
0.4708	0.6564	Xenobiotics	Food Component/Plant	(S)-a-amino-omega-caprolactam	0.86	-0.217591	439823;440599
0.4723	0.657	Amino Acid	Histidine Metabolism	4-imidazoleacetate	1.11	0.15056	96215
0.4749	0.657	Amino Acid	Urea cycle; Arginine and Proline Metabolism	N,N,N-trimethyl-alanylproline betaine (TMAP)	0.93	-0.104697
0.4798	0.657	Lipid	Fatty Acid, Dihydroxy	2,4-dihydroxybutyrate	1.5	0.584963	192742
0.4799	0.657	Peptide	Dipeptide	prolylproline	1.21	0.275007	263469
0.4799	0.657	Lipid	Androgenic Steroids	androsterone sulfate	0.84	-0.251539	159663
0.4799	0.657	Cofactors and Vitamins	Nicotinate and Nicotinamide Metabolism	quinolinate	0.81	-0.304006	1066
0.4815	0.657	Nucleotide	Purine Metabolism, Adenine containing	adenosine-2',3'-cyclic monophosphate	1.75	0.807355	2024
0.4819	0.657	Lipid	Phosphatidylcholine (PC)	1-stearoyl-2-linoleoyl-GPC (18:0/18:2)*	0.94	-0.0892673	6441487
0.4823	0.657	Lipid	Long Chain Saturated Fatty Acid	margarate (17:0)	1.36	0.443607	10465
0.4837	0.657	N/A	N/A	X-24801	1.09	0.124328
0.4842	0.657	N/A	N/A	X-18921	0.69	-0.535332
0.4851	0.657	Nucleotide	Purine Metabolism, Guanine containing	N2-methylguanosine	2.16	1.11103	135501934
0.4869	0.657	Peptide	Gamma-glutamyl Amino Acid	gamma-glutamylhistidine	0.92	-0.120294	7017195
0.4872	0.657	Amino Acid	Glutathione Metabolism	glutathione, oxidized (GSSG)	0.91	-0.136062	65359
0.4872	0.657	Lipid	Phosphatidylcholine (PC)	1-margaroyl-2-linoleoyl-GPC (17:0/18:2)*	0.9	-0.152003	52922491
0.4882	0.657	Cofactors and Vitamins	Tocopherol Metabolism	alpha-tocopherol	1.16	0.214125	86472
0.4891	0.657	Peptide	Dipeptide	alanylproline	1.33	0.411426	83525
0.4891	0.657	Lipid	Sphingomyelins	sphingomyelin (d18:2/23:1)*	1.05	0.0703893
0.4893	0.657	Amino Acid	Glycine, Serine and Threonine Metabolism	serine	0.96	-0.0588937	5951
0.4895	0.657	Nucleotide	Dinucleotide	(3'-5')-cytidylyluridine*	0.76	-0.395929	145459097
0.4899	0.657	Lipid	Lactosylceramides (LCER)	lactosyl-N-palmitoyl-sphingosine (d18:1/16:0)	0.87	-0.200913	53477895
0.4901	0.657	Lipid	Endocannabinoid	arachidonoyl ethanolamide	1.53	0.613532	5281969
0.4919	0.657	Carbohydrate	Aminosugar Metabolism	N-acetylglucosamine 6-sulfate	1.94	0.956057	440235
0.4927	0.657	Nucleotide	Purine Metabolism, Adenine containing	N6-methyladenosine	3.07	1.61824	102175
0.4933	0.657	Lipid	Sphingolipid Synthesis	phytosphingosine	0.66	-0.599462	122121
0.4935	0.657	Xenobiotics	Food Component/Plant	saccharin	0.5	-1	5143
0.4937	0.657	N/A	N/A	X-11580	0.95	-0.0740006
0.4948	0.657	N/A	N/A	X-24246	3.72	1.8953
0.4952	0.657	N/A	N/A	X-24408	0.77	-0.37707
0.4958	0.657	Amino Acid	Leucine, Isoleucine and Valine Metabolism	isovalerylcarnitine (C5)	0.54	-0.888969	169235
0.4959	0.657	Carbohydrate	Glycolysis, Gluconeogenesis, and Pyruvate Metabolism	dihydroxyacetone phosphate (DHAP)	0.96	-0.0588937	668
0.4976	0.6574	Amino Acid	Methionine, Cysteine, SAM and Taurine Metabolism	cystathionine	0.63	-0.666576	439258
0.4985	0.6574	Peptide	Dipeptide	phenylalanylglycine	0.97	-0.0439433	6992304
0.5002	0.6574	Lipid	Primary Bile Acid Metabolism	taurocholate	0.32	-1.64386	46783527;6675
0.5008	0.6574	Peptide	Gamma-glutamyl Amino Acid	gamma-glutamylisoleucine*	1.06	0.0840643	22885096
0.5011	0.6574	Amino Acid	Glycine, Serine and Threonine Metabolism	N-acetylserine	0.99	-0.0144996	65249
0.5024	0.6574	Lipid	Sphingomyelins	sphingomyelin (d17:1/14:0, d16:1/15:0)*	0.93	-0.104697
0.5025	0.6574	Lipid	Fatty Acid Metabolism (Acyl Carnitine, Hydroxy)	(R)-3-hydroxybutyrylcarnitine	0.82	-0.286304	53481617
0.5028	0.6574	Amino Acid	Tyrosine Metabolism	tyrosine methyl ester	0.89	-0.168123	76957
0.5034	0.6574	Amino Acid	Polyamine Metabolism	N1,N12-diacetylspermine	2.39	1.25701	132680
0.5058	0.6583	Amino Acid	Tryptophan Metabolism	tryptophan betaine	2.44	1.28688	442106
0.5073	0.6583	Xenobiotics	Xanthine Metabolism	theophylline	3.78	1.91839	2153
0.5079	0.6583	Lipid	Phosphatidylcholine (PC)	1-palmitoyl-2-pentadecanoyl-GPC (16:0/15:0)*	0.93	-0.104697	24778680
0.5086	0.6583	N/A	N/A	X-12026	1.06	0.0840643
0.5091	0.6583	Lipid	Long Chain Polyunsaturated Fatty Acid (n3 and n6)	heneicosapentaenoate (21:5n3)	0.78	-0.358454	11998573
0.5098	0.6583	Lipid	Lysophospholipid	2-palmitoleoyl-GPC (16:1)*	1.47	0.555816	122164832
0.5107	0.6583	Xenobiotics	Food Component/Plant	methyl glucopyranoside (alpha + beta)	0.77	-0.37707	445238;3036743;2108
0.511	0.6583	Nucleotide	Purine Metabolism, (Hypo)Xanthine/Inosine containing	2'-deoxyinosine	0.92	-0.120294	135398593
0.5126	0.6583	Peptide	Gamma-glutamyl Amino Acid	gamma-glutamylvaline	0.98	-0.0291463	7015683
0.5129	0.6583	Amino Acid	Methionine, Cysteine, SAM and Taurine Metabolism	2,3-dihydroxy-5-methylthio-4-pentenoate (DMTPA)*	0.85	-0.234465
0.5129	0.6583	Lipid	Lysophospholipid	1-linoleoyl-GPG (18:2)*	1.04	0.0565835
0.5152	0.6589	Lipid	Monoacylglycerol	1-pentadecanoylglycerol (15:0)	1.41	0.495695	190750
0.5156	0.6589	Amino Acid	Urea cycle; Arginine and Proline Metabolism	arginine	0.92	-0.120294	6322
0.5157	0.6589	Nucleotide	Pyrimidine Metabolism, Uracil containing	pseudouridine	1.4	0.485427	15047
0.5175	0.6602	Lipid	Phosphatidylethanolamine (PE)	1-stearoyl-2-linoleoyl-GPE (18:0/18:2)*	0.89	-0.168123	9546749
0.5195	0.6617	Lipid	Fatty Acid Metabolism (Acyl Carnitine, Medium Chain)	hexanoylcarnitine (C6)	1	0	6426853
0.5223	0.6619	Lipid	Lysophospholipid	2-linoleoyl-GPC (18:2)*	0.86	-0.217591	71768169
0.5241	0.6619	Lipid	Docosanoid	14-HDoHE/17-HDoHE	1.13	0.176323	11566378;6439179
0.5253	0.6619	N/A	N/A	X-24546	1.43	0.516015
0.5255	0.6619	Nucleotide	Purine Metabolism, Guanine containing	guanosine 5'-diphosphate (GDP)	0.89	-0.168123	135398619
0.5258	0.6619	Lipid	Fatty Acid, Monohydroxy	2-hydroxynervonate*	0.96	-0.0588937	5312783
0.5261	0.6619	Lipid	Long Chain Saturated Fatty Acid	pentadecanoate (15:0)	1.33	0.411426	13849
0.5261	0.6619	Lipid	Fatty Acid, Dicarboxylate	3-hydroxydodecanedioate*	1.24	0.31034	16663321
0.5269	0.6619	Lipid	Long Chain Monounsaturated Fatty Acid	palmitoleate (16:1n7)	1.9	0.925999	445638
0.5274	0.6619	Lipid	Lysophospholipid	1-oleoyl-GPC (18:1)	0.87	-0.200913	16081932
0.5285	0.6619	Lipid	Fatty Acid Metabolism (Acyl Carnitine, Hydroxy)	3-hydroxyhexanoylcarnitine (1)	0.82	-0.286304
0.5293	0.6619	Lipid	Phosphatidylethanolamine (PE)	1-palmitoyl-2-docosahexaenoyl-GPE (16:0/22:6)*	1.02	0.0285692	9546799
0.5294	0.6619	Cofactors and Vitamins	Vitamin B6 Metabolism	pyridoxate	0.76	-0.395929	6723
0.5313	0.6619	Lipid	Monoacylglycerol	1-oleoylglycerol (18:1)	1.87	0.903038	5283468
0.5333	0.6619	Amino Acid	Urea cycle; Arginine and Proline Metabolism	N-delta-acetylornithine	0.88	-0.184425	9920500
0.5336	0.6619	Nucleotide	Pyrimidine Metabolism, Cytidine containing	2'-O-methylcytidine	1	0	150971
0.5341	0.6619	Amino Acid	Lysine Metabolism	5-aminovalerate	1.14	0.189034	138
0.5367	0.6619	Lipid	Monoacylglycerol	1-docosahexaenoylglycerol (22:6)	1.54	0.62293	53480995
0.5369	0.6619	N/A	N/A	X-11381	1.1	0.137504
0.5395	0.6619	Lipid	Sphingomyelins	sphingomyelin (d18:1/18:1, d18:2/18:0)	1.04	0.0565835	6443882
0.5397	0.6619	Lipid	Fatty Acid, Dicarboxylate	dodecadienoate (12:2)*	1.15	0.201634	25480
0.5414	0.6619	Lipid	Plasmalogen	1-palmityl-2-palmitoyl-GPC (O-16:0/16:0)*	0.94	-0.0892673	145911
0.5426	0.6619	Lipid	Phosphatidylcholine (PC)	1-oleoyl-2-docosahexaenoyl-GPC (18:1/22:6)*	0.9	-0.152003	24778955
0.5431	0.6619	Lipid	Lysoplasmalogen	1-(1-enyl-stearoyl)-GPC (P-18:0)*	1.46	0.545968	24779527
0.5434	0.6619	Amino Acid	Histidine Metabolism	histidine	0.97	-0.0439433	6274
0.5436	0.6619	N/A	N/A	X-16271	1.4	0.485427
0.5458	0.6619	Nucleotide	Purine Metabolism, (Hypo)Xanthine/Inosine containing	hypoxanthine	0.98	-0.0291463	790;135398638
0.5459	0.6619	Amino Acid	Alanine and Aspartate Metabolism	N-acetylasparagine	1.16	0.214125	99715
0.5465	0.6619	Amino Acid	Lactoyl Amino Acid	N-lactoyl leucine	1.42	0.505891
0.5477	0.6619	Lipid	Phosphatidylcholine (PC)	1-stearoyl-2-adrenoyl-GPC (18:0/22:4)*	0.93	-0.104697	24778868
0.5482	0.6619	Lipid	Sterol	cholesterol sulfate	0.94	-0.0892673	65076
0.5512	0.6619	Lipid	Fatty Acid Metabolism (Acyl Carnitine, Medium Chain)	cis-3,4-methyleneheptanoylcarnitine	0.97	-0.0439433
0.5518	0.6619	Lipid	Fatty Acid Metabolism (Acyl Carnitine, Hydroxy)	3-hydroxydecanoylcarnitine	1.02	0.0285692	121454166
0.552	0.6619	N/A	N/A	X-21442	0.71	-0.494109
0.5525	0.6619	Lipid	Short Chain Fatty Acid	valerate (5:0)	1.68	0.748461	7991
0.5528	0.6619	Peptide	Dipeptide	valylglycine	0.82	-0.286304	136487
0.5529	0.6619	Lipid	Sphingomyelins	stearoyl sphingomyelin (d18:1/18:0)	0.82	-0.286304	6453725
0.5536	0.6619	Lipid	Short Chain Fatty Acid	butyrate/isobutyrate (4:0)	0.85	-0.234465	264
0.5551	0.6619	Lipid	Fatty Acid Metabolism (Acyl Carnitine, Polyunsaturated)	docosahexaenoylcarnitine (C22:6)*	1.27	0.344828
0.5555	0.6619	Lipid	Phosphatidylserine (PS)	1-stearoyl-2-docosahexaenoyl-GPS (18:0/22:6)*	0.94	-0.0892673	24779546
0.5571	0.6619	N/A	N/A	X-21319	0.87	-0.200913
0.5572	0.6619	Lipid	Phosphatidylinositol (PI)	1-stearoyl-2-linoleoyl-GPI (18:0/18:2)	0.96	-0.0588937
0.5584	0.6619	Lipid	Phosphatidylethanolamine (PE)	1-palmitoyl-2-eicosapentaenoyl-GPE (16:0/20:5)*	0.9	-0.152003	52924919
0.5588	0.6619	N/A	N/A	X-11979	0.76	-0.395929
0.5595	0.6619	Lipid	Sphingosines	heptadecasphingosine (d17:1)	1.39	0.475085	5283557
0.5609	0.6619	Amino Acid	Glycine, Serine and Threonine Metabolism	allo-threonine	0.76	-0.395929	99289
0.5612	0.6619	Amino Acid	Histidine Metabolism	imidazole propionate	2.05	1.03562	70630
0.5626	0.6619	Carbohydrate	Aminosugar Metabolism	glucuronate	1.27	0.344828	441478;94715;23677976;65041;444791
0.5637	0.6619	N/A	N/A	X-25109	1.81	0.85599
0.5638	0.6619	Lipid	Diacylglycerol	palmitoyl-docosahexaenoyl-glycerol (16:0/22:6) [2]*	0.87	-0.200913	9543827
0.564	0.6619	Peptide	Dipeptide	glycylproline	1.22	0.286881	3013625
0.5641	0.6619	N/A	N/A	X-25855	0.91	-0.136062
0.5642	0.6619	Lipid	Lysophospholipid	2-oleoyl-GPI (18:1)*	1.04	0.0565835
0.5652	0.6619	N/A	N/A	X-23654	0.83	-0.268817
0.5658	0.6619	Lipid	Phosphatidylinositol (PI)	1-palmitoyl-2-linoleoyl-GPI (16:0/18:2)	0.94	-0.0892673	46891795
0.5661	0.6619	Lipid	Phosphatidylethanolamine (PE)	1-oleoyl-2-linoleoyl-GPE (18:1/18:2)*	0.9	-0.152003	9546753
0.5661	0.6619	Lipid	Phosphatidylethanolamine (PE)	1-oleoyl-2-docosahexaenoyl-GPE (18:1/22:6)*	0.97	-0.0439433	52922113
0.5681	0.6619	Amino Acid	Polyamine Metabolism	acisoga	0.91	-0.136062	129397
0.5682	0.6619	Amino Acid	Histidine Metabolism	1-methyl-5-imidazolelactate	0.65	-0.621488
0.5692	0.6619	Lipid	Diacylglycerol	diacylglycerol (16:1/18:2 [2], 16:0/18:3 [1])*	1.27	0.344828
0.5695	0.6619	Nucleotide	Pyrimidine Metabolism, Uracil containing	5,6-dihydrouridine	1.43	0.516015	94312
0.5698	0.6619	Amino Acid	Tyrosine Metabolism	tyrosine	0.96	-0.0588937	6057
0.5705	0.6619	N/A	N/A	X-25984	1.1	0.137504
0.5737	0.6619	Nucleotide	Purine Metabolism, Adenine containing	N6-carbamoylthreonyladenosine	1.53	0.613532	161466
0.5737	0.6619	Cofactors and Vitamins	Hemoglobin and Porphyrin Metabolism	heme	1.11	0.15056	26945
0.5742	0.6619	Lipid	Fatty Acid Metabolism (Acyl Carnitine, Monounsaturated)	erucoylcarnitine (C22:1)*	1.07	0.0976108
0.5752	0.6619	Lipid	Fatty Acid, Dicarboxylate	3-carboxy-4-methyl-5-propyl-2-furanpropanoate (CMPF)	1.26	0.333424	123979
0.5753	0.6619	Lipid	Long Chain Polyunsaturated Fatty Acid (n3 and n6)	dihomo-linolenate (20:3n3 or n6)	0.97	-0.0439433	5280581
0.5763	0.6619	N/A	N/A	X-24728	0.88	-0.184425
0.5768	0.6619	Lipid	Fatty Acid Metabolism (Acyl Choline)	palmitoloelycholine	1.91	0.933573
0.5782	0.6619	Lipid	Phosphatidylcholine (PC)	1-palmitoleoyl-2-linolenoyl-GPC (16:1/18:3)*	1.2	0.263034	52922452
0.5782	0.6619	Xenobiotics	Drug - Antibiotic	quinine	0.99	-0.0144996	3034034
0.5782	0.6619	Xenobiotics	Drug - Cardiovascular	warfarin	0.76	-0.395929	54678486
0.579	0.6619	Lipid	Sphingomyelins	tricosanoyl sphingomyelin (d18:1/23:0)*	0.95	-0.0740006
0.5797	0.6619	Lipid	Long Chain Polyunsaturated Fatty Acid (n3 and n6)	eicosapentaenoate (EPA; 20:5n3)	0.65	-0.621488	446284
0.5798	0.6619	Xenobiotics	Benzoate Metabolism	p-cresol sulfate	1.3	0.378512	4615423
0.5834	0.6619	Cofactors and Vitamins	Hemoglobin and Porphyrin Metabolism	L-urobilin	1.46	0.545968	5280818
0.5858	0.6619	Lipid	Lysophospholipid	1-palmitoleoyl-GPC (16:1)*	1.17	0.226509	24779461
0.5864	0.6619	Peptide	Gamma-glutamyl Amino Acid	gamma-glutamylphenylalanine	1.01	0.0143553	111299
0.5868	0.6619	Amino Acid	Histidine Metabolism	1-ribosyl-imidazoleacetate*	1.57	0.650765	440569
0.5884	0.6619	Amino Acid	Polyamine Metabolism	4-acetamidobutanoate	1.38	0.464668	18189
0.5888	0.6619	Amino Acid	Histidine Metabolism	histidine methyl ester	0.95	-0.0740006	92893
0.5891	0.6619	Lipid	Long Chain Monounsaturated Fatty Acid	eicosenoate (20:1)	1.74	0.799087	5282769;5282768;94159
0.5905	0.6619	Lipid	Carnitine Metabolism	carnitine	0.98	-0.0291463	288
0.592	0.6619	N/A	N/A	X-23656	1.73	0.790772
0.5929	0.6619	Lipid	Plasmalogen	1-(1-enyl-oleoyl)-2-docosahexaenoyl-GPE (P-18:1/22:6)*	0.96	-0.0588937	52925039
0.5939	0.6619	N/A	N/A	X-21258	1.14	0.189034
0.5952	0.6619	Lipid	Sphingolipid Synthesis	1-deoxysphinganine (m18:0)	1.51	0.594549	9925886
0.5964	0.6619	Amino Acid	Lactoyl Amino Acid	N-lactoyl isoleucine	1.47	0.555816
0.5967	0.6619	Lipid	Monoacylglycerol	1-heptadecenoylglycerol (17:1)*	2.01	1.0072
0.5968	0.6619	Peptide	Modified Peptides	pyroglutamylvaline	1	0	152416
0.5972	0.6619	Lipid	Lactosylceramides (LCER)	lactosyl-N-nervonoyl-sphingosine (d18:1/24:1)*	0.87	-0.200913
0.5973	0.6619	Amino Acid	Polyamine Metabolism	N-acetylputrescine	1.49	0.575312	122356
0.5996	0.6619	Peptide	Gamma-glutamyl Amino Acid	gamma-glutamylleucine	1.01	0.0143553	151023
0.5997	0.6619	Nucleotide	Pyrimidine Metabolism, Uracil containing	2'-O-methyluridine	1.55	0.632268	102212
0.6016	0.6619	Amino Acid	Tyrosine Metabolism	3-methoxytyrosine	0.88	-0.184425	9307
0.6018	0.6619	Lipid	Endocannabinoid	stearoyl ethanolamide	0.88	-0.184425	27902
0.6033	0.6619	Lipid	Androgenic Steroids	dehydroepiandrosterone sulfate (DHEA-S)	1.16	0.214125	12594
0.6036	0.6619	Lipid	Fatty Acid Metabolism (Acyl Carnitine, Medium Chain)	decanoylcarnitine (C10)	1.09	0.124328	10245190
0.6055	0.6619	Lipid	Fatty Acid Metabolism (Acyl Choline)	oleoylcholine	1.95	0.963474	59040790
0.6064	0.6619	Lipid	Fatty Acid Metabolism (Acyl Carnitine, Long Chain Saturated)	stearoylcarnitine (C18)	1.4	0.485427	3006797
0.6069	0.6619	Lipid	Lysophospholipid	2-stearoyl-GPG (18:0)*	1.15	0.201634	45479454
0.607	0.6619	Lipid	Ceramides	N-stearoyl-sphingadienine (d18:2/18:0)*	1.19	0.250962	132282053
0.6073	0.6619	Carbohydrate	Aminosugar Metabolism	erythronate*	0.96	-0.0588937	2781043
0.6075	0.6619	Amino Acid	Tryptophan Metabolism	indolelactate	1.37	0.454176	92904
0.6098	0.6619	Lipid	Secondary Bile Acid Metabolism	lithocholate	0.44	-1.18442	9903
0.6099	0.6619	Lipid	Ceramide PEs	palmitoyl-sphingosine-phosphoethanolamine (d18:1/16:0)	0.96	-0.0588937
0.6101	0.6619	Lipid	Fatty Acid, Dicarboxylate	3-carboxy-4-methyl-5-pentyl-2-furanpropionate (3-CMPFP)**	0.89	-0.168123	194501
0.6106	0.6619	Lipid	Lysophospholipid	2-docosahexaenoyl-GPE (22:6)*	0.9	-0.152003
0.6108	0.6619	Amino Acid	Glutamate Metabolism	gamma-carboxyglutamate	0.98	-0.0291463	40772
0.6118	0.6619	Lipid	Lysophospholipid	1-lignoceroyl-GPC (24:0)	1.22	0.286881	24779481
0.613	0.6619	Lipid	Eicosanoid	6-keto prostaglandin F1alpha	0.35	-1.51457	5280888
0.613	0.6619	Xenobiotics	Benzoate Metabolism	4-hydroxyhippurate	1.12	0.163499	151012
0.6135	0.6619	Lipid	Phosphatidylethanolamine (PE)	1-palmitoyl-2-palmitoleoyl-GPE (16:0/16:1)*	1.2	0.263034	52924925
0.6153	0.6619	N/A	N/A	X-26107	1.41	0.495695
0.6156	0.6619	Lipid	Pregnenolone Steroids	pregnenetriol sulfate*	1.48	0.565597	129671303
0.6163	0.6619	Lipid	Lysophospholipid	1-nonadecenoyl-GPC (19:1)*	0.91	-0.136062
0.6167	0.6619	Lipid	Sphingomyelins	sphingomyelin (d18:2/24:2)*	0.82	-0.286304
0.6168	0.6619	Amino Acid	Tryptophan Metabolism	3-indoxyl sulfate	1.01	0.0143553	10258
0.6183	0.6619	Xenobiotics	Food Component/Plant	ergothioneine	0.9	-0.152003	5351619
0.62	0.6619	Lipid	Fatty Acid, Dicarboxylate	2-hydroxyglutarate	1.04	0.0565835	43
0.621	0.6619	Lipid	Plasmalogen	1-(1-enyl-palmitoyl)-2-linoleoyl-GPC (P-16:0/18:2)*	0.93	-0.104697	24779386
0.6212	0.6619	Lipid	Long Chain Monounsaturated Fatty Acid	10-nonadecenoate (19:1n9)	1.34	0.422233	5312513
0.6215	0.6619	Cofactors and Vitamins	Thiamine Metabolism	thiamin (vitamin B1)	2.62	1.38957	1130
0.6216	0.6619	Cofactors and Vitamins	Vitamin B6 Metabolism	pyridoxamine	1.44	0.526069	1052
0.6224	0.6619	Lipid	Fatty Acid Metabolism (Acyl Carnitine, Medium Chain)	octanoylcarnitine (C8)	1.23	0.298658	11953814;123701
0.6226	0.6619	Amino Acid	Lysine Metabolism	N6-methyllysine	1.11	0.15056	164795
0.623	0.6619	Lipid	Sphingosines	sphingosine 1-phosphate	1.06	0.0840643	5283560
0.6233	0.6619	Lipid	Lysophospholipid	1-eicosenoyl-GPC (20:1)*	0.91	-0.136062	52924051
0.624	0.6619	Lipid	Diacylglycerol	oleoyl-arachidonoyl-glycerol (18:1/20:4) [1]*	0.95	-0.0740006	9543786
0.6247	0.6619	Lipid	Fatty Acid Metabolism (Acyl Carnitine, Hydroxy)	3-hydroxyoleoylcarnitine	1.44	0.526069	129637446
0.6266	0.6619	Amino Acid	Polyamine Metabolism	diacetylspermidine*	3.22	1.68706	132680
0.6281	0.6619	Lipid	Sphingomyelins	sphingomyelin (d17:2/16:0, d18:2/15:0)*	1.18	0.238787
0.6287	0.6619	Amino Acid	Urea cycle; Arginine and Proline Metabolism	argininosuccinate	1.1	0.137504	60150382
0.6312	0.6619	Carbohydrate	Glycolysis, Gluconeogenesis, and Pyruvate Metabolism	glucose	0.84	-0.251539	5793
0.6317	0.6619	Amino Acid	Tryptophan Metabolism	kynurenine	1	0	161166
0.632	0.6619	Amino Acid	Lysine Metabolism	N6,N6-dimethyllysine	0.96	-0.0588937	193344
0.6339	0.6619	Lipid	Sphingolipid Synthesis	sphinganine	1.32	0.400538	3126
0.6343	0.6619	Lipid	Lysophospholipid	2-oleoyl-GPG (18:1)*	0.81	-0.304006
0.6354	0.6619	Lipid	Primary Bile Acid Metabolism	glycochenodeoxycholate	1.32	0.400538	12544
0.6354	0.6619	Xenobiotics	Food Component/Plant	mannonate*	1.13	0.176323	3246006
0.6355	0.6619	Lipid	Lysophospholipid	1-arachidonoyl-GPI (20:4)*	0.96	-0.0588937	121596217
0.6362	0.6619	Peptide	Acetylated Peptides	phenylacetylglutamine	1.13	0.176323	92258
0.6367	0.6619	Peptide	Gamma-glutamyl Amino Acid	gamma-glutamyl-alpha-lysine	0.88	-0.184425	65254
0.6379	0.6619	Carbohydrate	Glycogen Metabolism	maltose	0.6	-0.736966	10991489
0.6381	0.6619	Amino Acid	Leucine, Isoleucine and Valine Metabolism	isoleucine	0.99	-0.0144996	6306
0.6384	0.6619	Lipid	Plasmalogen	1-(1-enyl-palmitoyl)-2-arachidonoyl-GPC (P-16:0/20:4)*	0.93	-0.104697
0.639	0.6619	Carbohydrate	Aminosugar Metabolism	N-acetylglucosaminylasparagine	1.04	0.0565835	123826
0.6401	0.6619	Lipid	Secondary Bile Acid Metabolism	ursodeoxycholate	0.97	-0.0439433	31401
0.6402	0.6619	N/A	N/A	X-25406	1.04	0.0565835
0.6412	0.6619	Lipid	Lysophospholipid	1-oleoyl-GPI (18:1)	1.09	0.124328	86289645
0.6423	0.6619	Lipid	Primary Bile Acid Metabolism	cholate	0.24	-2.05889	221493
0.643	0.6619	Lipid	Fatty Acid Metabolism (Acyl Carnitine, Long Chain Saturated)	palmitoylcarnitine (C16)	1.3	0.378512	461
0.643	0.6619	Lipid	Lysophospholipid	2-stearoyl-GPE (18:0)*	0.94	-0.0892673	90658453;53480667
0.6431	0.6619	Lipid	Long Chain Polyunsaturated Fatty Acid (n3 and n6)	docosatrienoate (22:3n3)	0.89	-0.168123	5312556
0.6439	0.6619	Lipid	Fatty Acid, Dicarboxylate	2-hydroxyadipate	1.08	0.111031	193530
0.6448	0.662	N/A	N/A	X-22772	0.92	-0.120294
0.6458	0.6621	Carbohydrate	Fructose, Mannose and Galactose Metabolism	mannose	0.94	-0.0892673	185698;82308;18950;439680
0.6491	0.6629	Lipid	Phosphatidylethanolamine (PE)	1-stearoyl-2-adrenoyl-GPE (18:0/22:4)*	0.92	-0.120294	52924901
0.65	0.6629	Partially Characterized Molecules	Partially Characterized Molecules	branched-chain, straight-chain, or cyclopropyl 10:1 fatty acid (1)*	1.03	0.0426443
0.6502	0.6629	Amino Acid	Tryptophan Metabolism	N-formylkynurenine	0.78	-0.358454	910
0.6503	0.6629	Amino Acid	Leucine, Isoleucine and Valine Metabolism	beta-hydroxyisovaleroylcarnitine	9.62	3.26604
0.6506	0.6629	Cofactors and Vitamins	Nicotinate and Nicotinamide Metabolism	nicotinamide ribonucleotide (NMN)	1.02	0.0285692	14180
0.6514	0.6629	Lipid	Fatty Acid Metabolism (Acyl Carnitine, Polyunsaturated)	adrenoylcarnitine (C22:4)*	1.34	0.422233
0.6546	0.6647	N/A	N/A	X-17010	1.06	0.0840643
0.6557	0.6647	Lipid	Long Chain Polyunsaturated Fatty Acid (n3 and n6)	docosadienoate (22:2n6)	1.73	0.790772	5282807
0.6563	0.6647	Lipid	Fatty Acid Metabolism (Acyl Carnitine, Polyunsaturated)	docosadienoylcarnitine (C22:2)*	1.01	0.0143553	71464511
0.6566	0.6647	Lipid	Lysophospholipid	1-oleoyl-GPG (18:1)*	1.12	0.163499
0.6587	0.6647	Lipid	Lysophospholipid	2-arachidonoyl-GPI (20:4)*	0.96	-0.0588937
0.6588	0.6647	Lipid	Corticosteroids	cortisol	1.29	0.367371	5754
0.6589	0.6647	Lipid	Fatty Acid, Dicarboxylate	octadecenedioate (C18:1-DC)	1.09	0.124328	9543674
0.6614	0.6647	Lipid	Fatty Acid Metabolism (Acyl Carnitine, Long Chain Saturated)	lignoceroylcarnitine (C24)*	1.34	0.422233
0.6617	0.6647	Xenobiotics	Food Component/Plant	2-piperidinone	1.44	0.526069	12665
0.6619	0.6647	Lipid	Fatty Acid Metabolism (Acyl Carnitine, Hydroxy)	3-hydroxyhexanoylcarnitine (2)	0.76	-0.395929
0.662	0.6647	Lipid	Long Chain Polyunsaturated Fatty Acid (n3 and n6)	docosapentaenoate (n3 DPA; 22:5n3)	0.71	-0.494109	6441454
0.6635	0.665	Lipid	Endocannabinoid	oleoyl ethanolamide	0.93	-0.104697	5283454
0.6647	0.665	Nucleotide	Purine Metabolism, (Hypo)Xanthine/Inosine containing	xanthosine	1.26	0.333424	64959
0.6648	0.665	N/A	N/A	X-15161	1.52	0.604071
0.6666	0.6653	Cofactors and Vitamins	Riboflavin Metabolism	flavin mononucleotide (FMN)	1.18	0.238787	643976
0.6685	0.6653	Lipid	Lysophospholipid	1-oleoyl-GPE (18:1)	1.05	0.0703893	9547071
0.6688	0.6653	Amino Acid	Polyamine Metabolism	N(1)-acetylspermine	1.03	0.0426443	496;916
0.669	0.6653	N/A	N/A	X-18345	0.82	-0.286304
0.6707	0.6653	Xenobiotics	Drug - Cardiovascular	metoprolol acid metabolite*	0.83	-0.268817	62936
0.6713	0.6653	Lipid	Phosphatidylethanolamine (PE)	1,2-dipalmitoyl-GPE (16:0/16:0)*	0.94	-0.0892673	445468
0.6727	0.6653	Lipid	Monoacylglycerol	2-oleoylglycerol (18:1)	1.84	0.879706	5319879
0.6728	0.6653	N/A	N/A	X-25047	1.31	0.389567
0.6731	0.6653	Lipid	Lysophospholipid	1-nonadecanoyl-GPC (19:0)	0.94	-0.0892673
0.6738	0.6653	Amino Acid	Creatine Metabolism	creatine phosphate	0.98	-0.0291463	587;9548602
0.6759	0.6653	Nucleotide	Pyrimidine Metabolism, Uracil containing	uridine 2'-monophosphate (2'-UMP)*	0.81	-0.304006	101609
0.6775	0.6653	Lipid	Lysoplasmalogen	1-(1-enyl-stearoyl)-GPE (P-18:0)*	0.88	-0.184425
0.6785	0.6653	Amino Acid	Urea cycle; Arginine and Proline Metabolism	ornithine	1.51	0.594549	6262
0.6787	0.6653	Cofactors and Vitamins	Nicotinate and Nicotinamide Metabolism	nicotinamide adenine dinucleotide reduced (NADH)	0.46	-1.12029	439153
0.6791	0.6653	Carbohydrate	Pentose Phosphate Pathway	xylulose 5-phosphate	1.02	0.0285692	439190
0.6812	0.6653	Lipid	Sphingomyelins	sphingomyelin (d18:2/18:1)*	1.23	0.298658	52931155
0.6818	0.6653	Nucleotide	Dinucleotide	(3'-5')-adenylylguanosine*	0.75	-0.415037	135508729
0.6821	0.6653	Lipid	Lysophospholipid	1-erucoyl-GPC (22:1)*	0.93	-0.104697	53480471
0.6844	0.6653	Amino Acid	Leucine, Isoleucine and Valine Metabolism	3-methyl-2-oxobutyrate	1.2	0.263034	49
0.6861	0.6653	Xenobiotics	Chemical	glycerol 2-phosphate	1.02	0.0285692	2526;3611397
0.6876	0.6653	Lipid	Secondary Bile Acid Metabolism	taurolithocholate 3-sulfate	1.15	0.201634	440071
0.6893	0.6653	Lipid	Long Chain Polyunsaturated Fatty Acid (n3 and n6)	stearidonate (18:4n3)	1.18	0.238787	5312508
0.6903	0.6653	N/A	N/A	X-22770	1.75	0.807355
0.6914	0.6653	N/A	N/A	X-24431	1.04	0.0565835
0.6916	0.6653	Lipid	Fatty Acid Metabolism (Acyl Carnitine, Long Chain Saturated)	pentadecanoylcarnitine (C15)*	1.22	0.286881	123132011
0.6916	0.6653	Lipid	Endocannabinoid	palmitoyl ethanolamide	1	0	4671
0.6916	0.6653	Lipid	Androgenic Steroids	epiandrosterone sulfate	0.9	-0.152003	9929317
0.693	0.6653	Lipid	Lysoplasmalogen	1-(1-enyl-oleoyl)-GPC (P-18:1)*	2.34	1.22651	52923882
0.693	0.6653	N/A	N/A	X-11850	0.62	-0.68966
0.6939	0.6653	Lipid	Lysoplasmalogen	1-palmityl-GPE (O-16:0)*	1.34	0.422233
0.6941	0.6653	Lipid	Fatty Acid Metabolism (Acyl Carnitine, Polyunsaturated)	dihomo-linolenoylcarnitine (C20:3n3 or 6)*	1.26	0.333424
0.6951	0.6653	Lipid	Phosphatidylethanolamine (PE)	1-palmitoyl-2-oleoyl-GPE (16:0/18:1)	0.98	-0.0291463	5283496
0.6954	0.6653	Cofactors and Vitamins	Tetrahydrobiopterin Metabolism	dihydrobiopterin	0.94	-0.0892673	135402011
0.6956	0.6653	Amino Acid	Polyamine Metabolism	(N(1) + N(8))-acetylspermidine	1.73	0.790772	123689;496
0.6958	0.6653	Lipid	Fatty Acid, Monohydroxy	13-HODE + 9-HODE	1.02	0.0285692	5312830;1424;5282947;5282944;5282945
0.6962	0.6653	Amino Acid	Histidine Metabolism	carnosine	1.47	0.555816	439224
0.6962	0.6653	N/A	N/A	X-25955	0.99	-0.0144996
0.6965	0.6653	Lipid	Fatty Acid, Dihydroxy	2R,3R-dihydroxybutyrate	1.15	0.201634	13120901
0.6967	0.6653	Lipid	Phosphatidylcholine (PC)	phosphatidylcholine (18:0/20:2, 20:0/18:2)*	1.01	0.0143553
0.6973	0.6653	Lipid	Fatty Acid Metabolism (Acyl Carnitine, Monounsaturated)	eicosenoylcarnitine (C20:1)*	1.27	0.344828
0.7004	0.6675	N/A	N/A	X-11478	0.82	-0.286304
0.7022	0.6683	N/A	N/A	X-23593	1.03	0.0426443
0.7035	0.6683	Lipid	Fatty Acid Metabolism (Acyl Carnitine, Monounsaturated)	ximenoylcarnitine (C26:1)*	1.45	0.536053
0.7036	0.6683	Lipid	Lysoplasmalogen	1-stearyl-GPE (O-18:0)*	1.32	0.400538	46891690
0.7058	0.6689	Lipid	Long Chain Monounsaturated Fatty Acid	10-heptadecenoate (17:1n7)	1.62	0.695994	5312435
0.7065	0.6689	Lipid	Ceramides	ceramide (d18:2/24:1, d18:1/24:2)*	1.2	0.263034
0.7067	0.6689	Amino Acid	Histidine Metabolism	imidazole lactate	0.91	-0.136062	793
0.7094	0.6697	Lipid	Monoacylglycerol	1-linoleoylglycerol (18:2)	1.68	0.748461	5283469
0.713	0.6697	Lipid	Carnitine Metabolism	deoxycarnitine	1.06	0.0840643	22620
0.7137	0.6697	Amino Acid	Lysine Metabolism	N6,N6,N6-trimethyllysine	0.99	-0.0144996	440120
0.714	0.6697	Xenobiotics	Benzoate Metabolism	methyl-4-hydroxybenzoate sulfate	0.76	-0.395929	10657183
0.7141	0.6697	Carbohydrate	Nucleotide Sugar	glucuronate 1-phosphate*	1.01	0.0143553	16126791
0.7141	0.6697	N/A	N/A	X-25948	1.5	0.584963
0.7145	0.6697	Amino Acid	Glutamate Metabolism	N-acetylglutamate	1.56	0.641546	70914
0.7145	0.6697	Lipid	Long Chain Polyunsaturated Fatty Acid (n3 and n6)	nisinate (24:6n3)	0.88	-0.184425	11792612
0.7159	0.6697	Lipid	Sphingomyelins	sphingomyelin (d18:1/21:0, d17:1/22:0, d16:1/23:0)*	1.01	0.0143553
0.716	0.6697	Lipid	Fatty Acid Metabolism (Acyl Carnitine, Long Chain Saturated)	arachidoylcarnitine (C20)*	1.13	0.176323	53477833
0.7175	0.6697	Lipid	Diacylglycerol	palmitoyl-oleoyl-glycerol (16:0/18:1) [1]*	1.29	0.367371	5282283
0.7177	0.6697	Lipid	Diacylglycerol	linoleoyl-linoleoyl-glycerol (18:2/18:2) [1]*	1.05	0.0703893	9543729
0.7188	0.6697	Amino Acid	Urea cycle; Arginine and Proline Metabolism	3-amino-2-piperidone	0.83	-0.268817	5200225
0.7189	0.6697	Carbohydrate	Pentose Metabolism	ribitol	1.13	0.176323	6912
0.7199	0.6699	Lipid	Lysoplasmalogen	1-oleyl-GPC (O-18:1)*	1.38	0.464668
0.7216	0.6704	Lipid	Lysophospholipid	2-linoleoyl-GPE (18:2)*	0.76	-0.395929
0.7221	0.6704	Lipid	Phospholipid Metabolism	choline	1.02	0.0285692	305
0.7233	0.6707	N/A	N/A	X-24578	0.98	-0.0291463
0.7252	0.6713	Lipid	Primary Bile Acid Metabolism	chenodeoxycholate	0.34	-1.55639	10133
0.7255	0.6713	Lipid	Lysophospholipid	1-behenoyl-GPC (22:0)	1.28	0.356144	24779479
0.7267	0.6716	N/A	N/A	X-23240	0.89	-0.168123
0.7329	0.6754	Lipid	Lysophospholipid	1-arachidonoyl-GPE (20:4n6)*	0.85	-0.234465	42607465
0.7345	0.6754	Lipid	Phosphatidylethanolamine (PE)	1-palmitoyl-2-linoleoyl-GPE (16:0/18:2)	1.09	0.124328	9546747
0.7349	0.6754	Nucleotide	Purine Metabolism, Adenine containing	adenosine 3'-monophosphate (3'-AMP)	1.13	0.176323	41211
0.7357	0.6754	Nucleotide	Purine Metabolism, Guanine containing	N1-methylguanosine	1.76	0.815575	96373
0.7361	0.6754	Partially Characterized Molecules	Partially Characterized Molecules	glutamine_degradant*	0.91	-0.136062
0.7362	0.6754	Lipid	Lysophospholipid	2-stearoyl-GPI (18:0)*	1.11	0.15056	131770413
0.7365	0.6754	Lipid	Phosphatidylcholine (PC)	1-stearoyl-2-oleoyl-GPC (18:0/18:1)	1	0	24778825
0.7388	0.6767	Lipid	Sphingosines	sphingosine	0.99	-0.0144996	5280335
0.7408	0.6778	Lipid	Dihydroceramides	N-palmitoyl-sphinganine (d18:0/16:0)	1.01	0.0143553	5283572
0.7424	0.6778	Cofactors and Vitamins	Pterin Metabolism	pterin	0.93	-0.104697	135398660
0.7427	0.6778	Lipid	Long Chain Polyunsaturated Fatty Acid (n3 and n6)	docosahexaenoate (DHA; 22:6n3)	0.8	-0.321928	445580
0.7431	0.6778	Lipid	Endocannabinoid	docosahexaenoyl ethanolamide	1.19	0.250962	5283451
0.7456	0.6792	N/A	N/A	X-14939	1.08	0.111031
0.7487	0.6813	Carbohydrate	Glycolysis, Gluconeogenesis, and Pyruvate Metabolism	lactate	1.03	0.0426443	612
0.7539	0.6851	N/A	N/A	X-25957	0.29	-1.78588
0.7551	0.6851	Amino Acid	Lysine Metabolism	lysine	1.02	0.0285692	5962
0.7558	0.6851	Lipid	Fatty Acid, Monohydroxy	2-hydroxystearate	0.8	-0.321928	69417;439885;439887
0.7562	0.6851	N/A	N/A	X-12851	1.72	0.782409
0.7592	0.6869	Peptide	Gamma-glutamyl Amino Acid	gamma-glutamyl-epsilon-lysine	0.95	-0.0740006	7015685
0.7604	0.6869	Amino Acid	Phenylalanine Metabolism	phenylalanine	1.03	0.0426443	6140
0.7612	0.6869	Lipid	Neurotransmitter	acetylcholine	0.91	-0.136062	187
0.7617	0.6869	Lipid	Diacylglycerol	stearoyl-docosahexaenoyl-glycerol (18:0/22:6) [1]*	1	0
0.7623	0.6869	Lipid	Fatty Acid Metabolism (Acyl Choline)	linoleoylcholine*	1.4	0.485427	53481656
0.7639	0.6876	Lipid	Lysophospholipid	1-stearoyl-GPI (18:0)	0.89	-0.168123	71581135;42607495
0.767	0.6889	Lipid	Lysophospholipid	1-eicosapentaenoyl-GPE (20:5)*	0.66	-0.599462	53480938
0.7674	0.6889	Lipid	Diacylglycerol	linoleoyl-docosahexaenoyl-glycerol (18:2/22:6) [2]*	0.82	-0.286304	9543899
0.7679	0.6889	Amino Acid	Leucine, Isoleucine and Valine Metabolism	leucine	1.01	0.0143553	6106
0.7694	0.6889	Lipid	Lysophospholipid	1-palmitoleoyl-GPE (16:1)*	1.38	0.464668	53480923
0.7695	0.6889	Lipid	Lysophospholipid	1-docosahexaenoyl-GPC (22:6)*	1.14	0.189034	10415542
0.7714	0.6892	Lipid	Diacylglycerol	linoleoyl-arachidonoyl-glycerol (18:2/20:4) [1]*	0.76	-0.395929	9543796
0.7716	0.6892	Peptide	Modified Peptides	pyroglutamylalanine*	1.01	0.0143553	159907
0.775	0.6915	Amino Acid	Guanidino and Acetamido Metabolism	guanidinosuccinate	1.05	0.0703893	439918
0.7761	0.6917	Lipid	Fatty Acid Metabolism (Acyl Carnitine, Polyunsaturated)	dihomo-linoleoylcarnitine (C20:2)*	1.2	0.263034
0.7784	0.6923	Lipid	Fatty Acid Metabolism (Acyl Choline)	arachidonoylcholine	1.61	0.687061	122198216
0.7813	0.6923	N/A	N/A	X-24432	1.08	0.111031
0.7814	0.6923	Carbohydrate	Fructose, Mannose and Galactose Metabolism	galactose 1-phosphate	0.93	-0.104697	123912
0.7824	0.6923	Carbohydrate	Aminosugar Metabolism	N-acetylglucosamine 6-phosphate	1.15	0.201634	439219
0.7825	0.6923	Nucleotide	Pyrimidine Metabolism, Cytidine containing	cytidine 2' or 3'-monophosphate (2' or 3'-CMP)	1.08	0.111031	53481031;66535
0.7826	0.6923	Xenobiotics	Food Component/Plant	homostachydrine*	1.18	0.238787	441447
0.785	0.6923	Lipid	Lysophospholipid	2-oleoyl-GPE (18:1)*	1.15	0.201634
0.7861	0.6923	Lipid	Lysophospholipid	2-oleoyl-GPS (18:1)*	0.93	-0.104697
0.7864	0.6923	Lipid	Lysophospholipid	1-stearoyl-GPS (18:0)*	1.18	0.238787	74819135
0.787	0.6923	Lipid	Plasmalogen	1-(1-enyl-oleoyl)-2-docosahexaenoyl-GPC (P-18:1/22:6)*	1.3	0.378512	53480839;53480781
0.7875	0.6923	N/A	N/A	X-25810	1.42	0.505891
0.7876	0.6923	Lipid	Lysoplasmalogen	1-(1-enyl-oleoyl)-GPE (P-18:1)*	1.08	0.111031
0.7886	0.6923	Lipid	Lysophospholipid	1-palmitoleoyl-GPI (16:1)*	1.52	0.604071
0.789	0.6923	Lipid	Phospholipid Metabolism	glycerophosphoinositol*	0.93	-0.104697	167572
0.7897	0.6923	Lipid	Diacylglycerol	palmitoleoyl-linoleoyl-glycerol (16:1/18:2) [1]*	1.29	0.367371	9543699
0.7902	0.6923	N/A	N/A	X-25420	1.28	0.356144
0.7919	0.6924	Nucleotide	Pyrimidine Metabolism, Uracil containing	uracil	1.06	0.0840643	1174
0.7929	0.6924	Lipid	Endocannabinoid	N-oleoyltaurine	0.99	-0.0144996	6437033
0.7932	0.6924	Nucleotide	Purine Metabolism, Guanine containing	7-methylguanine	1.3	0.378512	135398679
0.7936	0.6924	Lipid	Phosphatidylcholine (PC)	1-stearoyl-2-docosapentaenoyl-GPC (18:0/22:5n6)*	0.97	-0.0439433	24778871
0.7956	0.693	Lipid	Ceramides	ceramide (d16:1/24:1, d18:1/22:1)*	1.61	0.687061
0.7963	0.693	Lipid	Lysoplasmalogen	1-(1-enyl-palmitoyl)-GPE (P-16:0)*	1.11	0.15056
0.7968	0.693	Lipid	Fatty Acid, Amino	2-aminoheptanoate	1	0	227939
0.7976	0.693	Lipid	Lysophospholipid	1-stearoyl-GPE (18:0)	0.93	-0.104697	9547068
0.7986	0.6931	Lipid	Phosphatidylglycerol (PG)	1,2-dioleoyl-GPG (18:1/18:1)	0.94	-0.0892673	11846228
0.8003	0.6938	Lipid	Fatty Acid Metabolism (Acyl Glutamine)	hexanoylglutamine	0.98	-0.0291463
0.804	0.6949	Lipid	Fatty Acid Metabolism (Acyl Carnitine, Hydroxy)	3-hydroxyoctanoylcarnitine (2)	0.75	-0.415037
0.8042	0.6949	Lipid	Long Chain Polyunsaturated Fatty Acid (n3 and n6)	docosatrienoate (22:3n6)*	2.13	1.09085	75955220
0.8088	0.6949	Lipid	Dihydroceramides	N-stearoyl-sphinganine (d18:0/18:0)*	1.4	0.485427	5283573
0.8091	0.6949	Lipid	Phosphatidylcholine (PC)	1,2-dioleoyl-GPC (18:1/18:1)	1	0	10350317
0.8092	0.6949	Amino Acid	Urea cycle; Arginine and Proline Metabolism	citrulline	1.15	0.201634	9750
0.8095	0.6949	Peptide	Dipeptide	N-acetylmethionylphenylalanine	1.22	0.286881
0.8115	0.6949	Xenobiotics	Drug - Cardiovascular	metoprolol	1.13	0.176323	4171
0.8119	0.6949	Lipid	Lysophospholipid	2-oleoyl-GPC (18:1)*	0.96	-0.0588937	24779494
0.8124	0.6949	N/A	N/A	X-12544	1.05	0.0703893
0.8125	0.6949	Xenobiotics	Chemical	phenol red	1.42	0.505891	4766
0.8126	0.6949	Lipid	Lysoplasmalogen	1-stearyl-GPC (O-18:0)*	1.74	0.799087	2733532
0.8149	0.6949	Lipid	Long Chain Polyunsaturated Fatty Acid (n3 and n6)	docosapentaenoate (n6 DPA; 22:5n6)	0.93	-0.104697	6441454
0.8154	0.6949	Lipid	Fatty Acid Metabolism (Acyl Carnitine, Polyunsaturated)	arachidonoylcarnitine (C20:4)	1.66	0.731183	136212424
0.8166	0.6949	Nucleotide	Purine Metabolism, Adenine containing	adenosine 2'-monophosphate (2'-AMP)	1.33	0.411426	94136
0.817	0.6949	N/A	N/A	X-25936	0.97	-0.0439433
0.8171	0.6949	Xenobiotics	Food Component/Plant	beta-guanidinopropanoate	0.78	-0.358454	67701
0.8178	0.6949	Lipid	Lysophospholipid	1-linoleoyl-GPI (18:2)*	1.22	0.286881	11124828
0.8179	0.6949	Amino Acid	Lysine Metabolism	2-aminoadipate	0.99	-0.0144996	92136
0.8181	0.6949	Lipid	Lysophospholipid	1-arachidoyl-GPC (20:0)	1.04	0.0565835	24779473
0.8188	0.6949	Peptide	Dipeptide	prolylglycine	1.14	0.189034	6426709
0.8207	0.6949	Amino Acid	Glutathione Metabolism	cysteine-glutathione disulfide	0.91	-0.136062	3080690
0.8214	0.6949	Lipid	Endocannabinoid	N-stearoyltaurine	1.01	0.0143553	168274
0.8214	0.6949	Lipid	Dihydroceramides	N-palmitoyl-phytosphingosine (t18:0/16:0)	0.68	-0.556393	10506988
0.8218	0.6949	Amino Acid	Tyrosine Metabolism	3-(4-hydroxyphenyl)lactate	1.34	0.422233	9378
0.8234	0.6956	N/A	N/A	X-15608	0.74	-0.434403
0.8246	0.6959	Lipid	Phosphatidylcholine (PC)	1-stearoyl-2-meadoyl-GPC (18:0/20:3n9)*	0.98	-0.0291463	24778855
0.8257	0.6962	Lipid	Monoacylglycerol	1-dihomo-linolenylglycerol (20:3)	1.97	0.978196
0.829	0.6976	Xenobiotics	Drug - Neurological	rocuronium	1.01	0.0143553	441290
0.8291	0.6976	Peptide	Dipeptide	tyrosylglycine	1.21	0.275007	7021854
0.8306	0.6981	Lipid	Lysoplasmalogen	1-palmityl-GPC (O-16:0)	1.83	0.871844	3983
0.8322	0.6987	Amino Acid	Tryptophan Metabolism	serotonin	0.6	-0.736966	5202
0.8343	0.6998	Cofactors and Vitamins	Nicotinate and Nicotinamide Metabolism	nicotinamide riboside	1.86	0.895303	439924
0.8375	0.7018	Carbohydrate	Pentose Metabolism	ribose	1.08	0.111031	5779
0.8409	0.7039	Lipid	Lysophospholipid	1-palmitoyl-GPE (16:0)	0.92	-0.120294	9547069
0.8423	0.7044	Lipid	Glycerolipid Metabolism	glycerol 3-phosphate	0.82	-0.286304	754
0.8455	0.7063	Lipid	Androgenic Steroids	androstenediol (3beta,17beta) disulfate (1)	0.91	-0.136062	87120982
0.847	0.7068	Xenobiotics	Food Component/Plant	4-allylphenol sulfate	1.11	0.15056	66633409
0.8486	0.7069	Amino Acid	Tryptophan Metabolism	N-acetyltryptophan	1.04	0.0565835	439917;700653
0.8537	0.7069	Amino Acid	Tryptophan Metabolism	oxindolylalanine	0.97	-0.0439433	20977764
0.8546	0.7069	Lipid	Plasmalogen	1-stearyl-2-arachidonoyl-GPC (O-18:0/20:4)*	1.13	0.176323
0.8547	0.7069	N/A	N/A	X-25055	1.38	0.464668
0.8556	0.7069	Cofactors and Vitamins	Vitamin A Metabolism	carotene diol (2)	1.03	0.0426443
0.8563	0.7069	Amino Acid	Guanidino and Acetamido Metabolism	4-guanidinobutanoate	1.24	0.31034	500
0.8568	0.7069	N/A	N/A	X-15220	1.11	0.15056
0.8579	0.7069	Amino Acid	Tyrosine Metabolism	4-hydroxyphenylpyruvate	0.84	-0.251539	979
0.8595	0.7069	Amino Acid	Methionine, Cysteine, SAM and Taurine Metabolism	N-acetyltaurine	0.9	-0.152003	159864
0.8598	0.7069	Carbohydrate	Advanced Glycation End-product	N6-carboxymethyllysine	0.93	-0.104697	123800
0.8604	0.7069	Lipid	Diacylglycerol	palmitoyl-oleoyl-glycerol (16:0/18:1) [2]*	1.04	0.0565835	5282283
0.862	0.7069	Lipid	Lysophospholipid	1-stearoyl-GPG (18:0)	1.46	0.545968
0.8646	0.7069	N/A	N/A	X-11308	0.93	-0.104697
0.8647	0.7069	N/A	N/A	X-21815	1.22	0.286881
0.8656	0.7069	Lipid	Monoacylglycerol	2-linoleoylglycerol (18:2)	1.45	0.536053	5365676
0.8666	0.7069	Lipid	Monoacylglycerol	1-palmitoleoylglycerol (16:1)*	3.05	1.60881
0.8671	0.7069	Lipid	Diacylglycerol	oleoyl-linoleoyl-glycerol (18:1/18:2) [2]	1.11	0.15056	71433693
0.8675	0.7069	Lipid	Diacylglycerol	linoleoyl-arachidonoyl-glycerol (18:2/20:4) [2]*	1.16	0.214125	9543796
0.8677	0.7069	Cofactors and Vitamins	Nicotinate and Nicotinamide Metabolism	nicotinate	1.12	0.163499	938
0.8683	0.7069	Lipid	Eicosanoid	prostaglandin F2alpha	0.49	-1.02915	5283078
0.8683	0.7069	Lipid	Lysophospholipid	2-myristoyl-GPC (14:0)*	1.1	0.137504	460604
0.8689	0.7069	Lipid	Fatty Acid Metabolism (Acyl Carnitine, Hydroxy)	3-hydroxypalmitoylcarnitine	1.3	0.378512	126456228
0.8695	0.7069	Lipid	Endocannabinoid	linoleoyl ethanolamide	1.15	0.201634	5283446
0.8695	0.7069	Lipid	Plasmalogen	1-(1-enyl-palmitoyl)-2-palmitoleoyl-GPC (P-16:0/16:1)*	1.33	0.411426	52923882
0.8699	0.7069	N/A	N/A	X-14056	1.05	0.0703893
0.8702	0.7069	Cofactors and Vitamins	Vitamin A Metabolism	retinol (vitamin A)	1.07	0.0976108	445354
0.8703	0.7069	Xenobiotics	Food Component/Plant	gluconate	1.13	0.176323	3085666;10690
0.8728	0.7069	Lipid	Phosphatidylcholine (PC)	1-stearoyl-2-docosahexaenoyl-GPC (18:0/22:6)	1.03	0.0426443	24778876
0.8731	0.7069	Amino Acid	Leucine, Isoleucine and Valine Metabolism	3-hydroxy-2-ethylpropionate	0.99	-0.0144996	188979
0.8734	0.7069	Lipid	Phosphatidylserine (PS)	1-stearoyl-2-linoleoyl-GPS (18:0/18:2)	0.99	-0.0144996	9547091
0.8737	0.7069	Nucleotide	Pyrimidine Metabolism, Uracil containing	N-acetyl-beta-alanine	1	0	76406
0.8745	0.7069	Lipid	Diacylglycerol	palmitoyl-linoleoyl-glycerol (16:0/18:2) [2]*	1.12	0.163499	131801744
0.8762	0.7076	Lipid	Long Chain Monounsaturated Fatty Acid	oleate/vaccenate (18:1)	1.25	0.321928	637517;445639;5281127;5282761
0.878	0.7078	Lipid	Long Chain Polyunsaturated Fatty Acid (n3 and n6)	linolenate [alpha or gamma; (18:3n3 or 6)]	1.25	0.321928	5280933;5280934
0.8787	0.7078	Lipid	Sphingomyelins	sphingomyelin (d18:1/22:2, d18:2/22:1, d16:1/24:2)*	0.88	-0.184425
0.8791	0.7078	Cofactors and Vitamins	Hemoglobin and Porphyrin Metabolism	protoporphyrin IX	1.1	0.137504	4971
0.884	0.7111	Lipid	Long Chain Polyunsaturated Fatty Acid (n3 and n6)	dihomo-linoleate (20:2n6)	1.28	0.356144	6439848
0.8852	0.7114	Lipid	Lysophospholipid	1-linoleoyl-GPE (18:2)*	1.05	0.0703893	52925130
0.8887	0.7135	Carbohydrate	Aminosugar Metabolism	N-acetylglucosamine/N-acetylgalactosamine	1.03	0.0426443	84265;439174
0.8908	0.7141	Lipid	Hexosylceramides (HCER)	glycosyl ceramide (d18:2/24:1, d18:1/24:2)*	1.04	0.0565835
0.8921	0.7141	Carbohydrate	Fructose, Mannose and Galactose Metabolism	mannitol/sorbitol	2.02	1.01436	6251;5780
0.8933	0.7141	Lipid	Lysophospholipid	1-docosahexaenoyl-GPE (22:6)*	0.97	-0.0439433
0.8935	0.7141	Amino Acid	Tyrosine Metabolism	phenol sulfate	1.22	0.286881	74426
0.8938	0.7141	Energy	TCA Cycle	succinate	1.05	0.0703893	1110
0.8947	0.7141	Amino Acid	Leucine, Isoleucine and Valine Metabolism	N-acetylvaline	1.25	0.321928	66789
0.8957	0.7143	Amino Acid	Urea cycle; Arginine and Proline Metabolism	proline	1.1	0.137504	145742;614;8988
0.897	0.7146	Cofactors and Vitamins	Riboflavin Metabolism	riboflavin (vitamin B2)	1.09	0.124328	493570
0.9001	0.7148	Lipid	Lysophospholipid	1-margaroyl-GPE (17:0)*	0.87	-0.200913	52925149
0.9015	0.7148	Nucleotide	Pyrimidine Metabolism, Orotate containing	orotate	1.06	0.0840643	967
0.9016	0.7148	Lipid	Dihydroceramides	N-palmitoyl-deoxysphinganine (m18:0/16:0)	0.96	-0.0588937	10118967
0.9016	0.7148	N/A	N/A	X-26106	1.13	0.176323
0.9023	0.7148	Lipid	Phospholipid Metabolism	glycerophosphoethanolamine	1.07	0.0976108	123874
0.9024	0.7148	Lipid	Diacylglycerol	palmitoyl-docosahexaenoyl-glycerol (16:0/22:6) [1]*	0.96	-0.0588937	9543827
0.9057	0.7158	Xenobiotics	Chemical	O-sulfo-tyrosine	1.18	0.238787	514186
0.9061	0.7158	Lipid	Diacylglycerol	oleoyl-linoleoyl-glycerol (18:1/18:2) [1]	1.19	0.250962	14275396
0.9063	0.7158	Amino Acid	Methionine, Cysteine, SAM and Taurine Metabolism	homocysteine	1.29	0.367371	778
0.91	0.7179	Lipid	Lysophospholipid	1-eicosenoyl-GPI (20:1)*	1.16	0.214125
0.9107	0.7179	Lipid	Long Chain Polyunsaturated Fatty Acid (n3 and n6)	adrenate (22:4n6)	1.23	0.298658	5497181;5282844
0.9176	0.7199	Lipid	Lysophospholipid	1-palmitoyl-GPG (16:0)*	0.89	-0.168123	3300276
0.9177	0.7199	Amino Acid	Glycine, Serine and Threonine Metabolism	betaine	1.08	0.111031	247
0.9177	0.7199	Xenobiotics	Benzoate Metabolism	3-(4-hydroxyphenyl)propionate	2.85	1.51096	10394
0.9187	0.7199	Lipid	Phosphatidylethanolamine (PE)	1-stearoyl-2-docosahexaenoyl-GPE (18:0/22:6)*	1.07	0.0976108	9546798
0.9196	0.7199	Lipid	Eicosanoid	5-HETE	0.91	-0.136062	5280733
0.9208	0.7199	Lipid	Fatty Acid, Dihydroxy	3,4-dihydroxybutyrate	1.05	0.0703893	150929
0.9208	0.7199	Lipid	Phosphatidylcholine (PC)	1-palmitoyl-2-palmitoleoyl-GPC (16:0/16:1)*	1.03	0.0426443	6443788
0.9209	0.7199	Carbohydrate	Glycolysis, Gluconeogenesis, and Pyruvate Metabolism	fructose 1,6-diphosphate/glucose 1,6-diphosphate/myo-inositol diphosphates	1.1	0.137504	10404962;3934;90658350;124383956;4453;445557;718;82400
0.9217	0.7199	Lipid	Androgenic Steroids	5alpha-androstan-3beta,17beta-diol disulfate	0.92	-0.120294	90186325
0.924	0.7199	Lipid	Fatty Acid, Dicarboxylate	azelate (C9-DC)	0.93	-0.104697	2266
0.924	0.7199	Lipid	Sphingomyelins	sphingomyelin (d18:2/23:0, d18:1/23:1, d17:1/24:1)*	1.03	0.0426443	134757653
0.9248	0.7199	Xenobiotics	Benzoate Metabolism	4-methylcatechol sulfate	3.1	1.63227	54104170
0.9249	0.7199	N/A	N/A	X-17653	0.94	-0.0892673
0.9255	0.7199	Lipid	Lysophospholipid	1-palmitoyl-GPS (16:0)*	0.79	-0.340075	9547100
0.9286	0.7217	Lipid	Long Chain Polyunsaturated Fatty Acid (n3 and n6)	linoleate (18:2n6)	1.07	0.0976108	5280450
0.9305	0.7225	Lipid	Diacylglycerol	oleoyl-oleoyl-glycerol (18:1/18:1) [2]*	1.09	0.124328	9543716
0.933	0.723	Lipid	Phosphatidylcholine (PC)	1-myristoyl-2-palmitoyl-GPC (14:0/16:0)	1.04	0.0565835	129657
0.9331	0.723	N/A	N/A	X-26108	1.3	0.378512
0.9339	0.723	Lipid	Primary Bile Acid Metabolism	taurochenodeoxycholate	1.22	0.286881	387316
0.9358	0.7233	Nucleotide	Purine Metabolism, (Hypo)Xanthine/Inosine containing	urate	1.03	0.0426443	1175
0.9366	0.7233	N/A	N/A	X-13007	0.79	-0.340075
0.9368	0.7233	Lipid	Ceramides	N-palmitoyl-sphingadienine (d18:2/16:0)*	1.22	0.286881
0.9399	0.7246	Lipid	Phospholipid Metabolism	glycerophosphorylcholine (GPC)	1.06	0.0840643	71920
0.9404	0.7246	Carbohydrate	Pentose Phosphate Pathway	ribose 5-phosphate	1.05	0.0703893	439167
0.9438	0.7246	N/A	N/A	X-22162	1.04	0.0565835
0.9445	0.7246	Lipid	Ceramides	ceramide (d18:1/14:0, d16:1/16:0)*	1.29	0.367371
0.945	0.7246	Nucleotide	Purine Metabolism, Adenine containing	N1-methyladenosine	1.43	0.516015	27476
0.9457	0.7246	Amino Acid	Tryptophan Metabolism	5-hydroxyindoleacetate	2.31	1.20789	1826
0.9462	0.7246	Lipid	Diacylglycerol	linoleoyl-linoleoyl-glycerol (18:2/18:2) [2]*	1.11	0.15056	9543729
0.9463	0.7246	Lipid	Inositol Metabolism	inositol 1-phosphate (I1P)	1.45	0.536053	440194
0.9466	0.7246	Carbohydrate	Glycolysis, Gluconeogenesis, and Pyruvate Metabolism	2,3-diphosphoglycerate	1.01	0.0143553	186004
0.9476	0.7246	Lipid	Fatty Acid, Monohydroxy	2-hydroxypalmitate	0.97	-0.0439433	12575964;92836;11065598
0.9481	0.7246	Lipid	Hexosylceramides (HCER)	glycosyl-N-palmitoyl-sphingosine (d18:1/16:0)	1.23	0.298658
0.9493	0.7248	Lipid	Lactosylceramides (LCER)	lactosyl-N-behenoyl-sphingosine (d18:1/22:0)*	1	0	44260143
0.9516	0.7253	Amino Acid	Lysine Metabolism	5-(galactosylhydroxy)-lysine	1.08	0.111031	66995551
0.9517	0.7253	N/A	N/A	X-23974	0.94	-0.0892673
0.9526	0.7253	Lipid	Phosphatidylinositol (PI)	1-stearoyl-2-oleoyl-GPI (18:0/18:1)*	1.06	0.0840643
0.9538	0.7256	Amino Acid	Methionine, Cysteine, SAM and Taurine Metabolism	cysteine s-sulfate	0.93	-0.104697	115015
0.9568	0.7272	Amino Acid	Leucine, Isoleucine and Valine Metabolism	tiglylcarnitine (C5:1-DC)	1.21	0.275007	22833596
0.9592	0.7276	Lipid	Fatty Acid Metabolism (Acyl Carnitine, Hydroxy)	3-hydroxyoctanoylcarnitine (1)	0.86	-0.217591
0.9599	0.7276	N/A	N/A	X-15461	1.2	0.263034
0.96	0.7276	Lipid	Plasmalogen	1-palmityl-2-linoleoyl-GPC (O-16:0/18:2)*	1	0	6443157
0.9625	0.7288	Cofactors and Vitamins	Nicotinate and Nicotinamide Metabolism	1-methylnicotinamide	1.15	0.201634	457
0.9648	0.7299	Lipid	Secondary Bile Acid Metabolism	glycodeoxycholate	1.11	0.15056	3035026
0.9689	0.7304	Lipid	Sphingomyelins	sphingomyelin (d18:1/19:0, d19:1/18:0)*	0.91	-0.136062
0.9696	0.7304	Amino Acid	Urea cycle; Arginine and Proline Metabolism	dimethylarginine (SDMA + ADMA)	1.53	0.613532	123831;169148
0.9696	0.7304	Nucleotide	Dinucleotide	(3'-5')-guanylylcytidine	0.67	-0.577767	145459099
0.9701	0.7304	Lipid	Fatty Acid Metabolism (Acyl Carnitine, Polyunsaturated)	docosatrienoylcarnitine (C22:3)*	1	0
0.971	0.7304	Lipid	Lysophospholipid	1-nervonoyl-GPC (24:1n9)*	1.13	0.176323	53480477
0.973	0.7304	Lipid	Plasmalogen	1-(1-enyl-palmitoyl)-2-linoleoyl-GPE (P-16:0/18:2)*	1.01	0.0143553	52925127
0.9733	0.7304	Carbohydrate	Aminosugar Metabolism	N-acetylneuraminate	1.04	0.0565835	439197
0.9737	0.7304	Lipid	Long Chain Polyunsaturated Fatty Acid (n3 and n6)	mead acid (20:3n9)	1.37	0.454176	5312531
0.9748	0.7304	Cofactors and Vitamins	Hemoglobin and Porphyrin Metabolism	biliverdin	1.05	0.0703893	5280353
0.9758	0.7304	Amino Acid	Methionine, Cysteine, SAM and Taurine Metabolism	methionine sulfoxide	1.08	0.111031	158980
0.9773	0.7304	Lipid	Phospholipid Metabolism	glycerophosphoserine*	1.04	0.0565835	3081457
0.9774	0.7304	Amino Acid	Tryptophan Metabolism	tryptophan	1.07	0.0976108	6305
0.9776	0.7304	Lipid	Hexosylceramides (HCER)	glycosyl-N-(2-hydroxynervonoyl)-sphingosine (d18:1/24:1(2OH))*	1.08	0.111031
0.9782	0.7304	Amino Acid	Methionine, Cysteine, SAM and Taurine Metabolism	N-acetylmethionine sulfoxide	1.11	0.15056	11902949
0.9797	0.7304	Amino Acid	Histidine Metabolism	1-methylhistidine	1.06	0.0840643	92105
0.9798	0.7304	Nucleotide	Pyrimidine Metabolism, Orotate containing	dihydroorotate	0.88	-0.184425	648
0.9806	0.7304	Lipid	Lysophospholipid	1-eicosenoyl-GPE (20:1)*	1.35	0.432959	52925139
0.987	0.7336	Lipid	Sphingomyelins	sphingomyelin (d18:1/22:1, d18:2/22:0, d16:1/24:1)*	0.98	-0.0291463
0.9888	0.7336	N/A	N/A	X-14904	0.84	-0.251539
0.989	0.7336	N/A	N/A	X-23782	1.03	0.0426443
0.9902	0.7336	Amino Acid	Lysine Metabolism	hydroxy-N6,N6,N6-trimethyllysine*	1.11	0.15056
0.9902	0.7336	Amino Acid	Leucine, Isoleucine and Valine Metabolism	valine	1.1	0.137504	6287
0.9902	0.7336	Carbohydrate	Fructose, Mannose and Galactose Metabolism	galactonate	1.18	0.238787	12310779;128869
0.9912	0.7338	Carbohydrate	Pentose Metabolism	arabitol/xylitol	1.14	0.189034	6912;94154
0.9926	0.7341	Lipid	Ceramides	N-palmitoyl-heptadecasphingosine (d17:1/16:0)*	1.31	0.389567
0.994	0.7345	N/A	N/A	X-22767	1.13	0.176323
0.9959	0.7348	Amino Acid	Leucine, Isoleucine and Valine Metabolism	isovalerate (i5:0)	1.28	0.356144	10430
0.9962	0.7348	Lipid	Lysophospholipid	1-palmitoyl-GPI (16:0)	0.9	-0.152003	71296207
0.9986	0.7359	Lipid	Lysophospholipid	1-arachidoyl-GPE (20:0)*	1.16	0.214125
NA	NA	Xenobiotics	Drug - Analgesics, Anesthetics	naproxen	1	0	156391
NA	NA	Xenobiotics	Drug - Antibiotic	clindamycin	1	0	446598
NA	NA	Xenobiotics	Drug - Cardiovascular	diltiazem	1	0	39186
NA	NA	Xenobiotics	Drug - Cardiovascular	furosemide	1	0	3440
NA	NA	Xenobiotics	Drug - Gastrointestinal	ranitidine	1	0	3001055
NA	NA	Xenobiotics	Drug - Respiratory	pseudoephedrine	1	0	7028

## Sheet: results_excluding_IBD_CRCs
P-value	Q-value	Super pathway	Sub pathway	Chemical name	Original fold change	log2(Fold change)	PubChem ID
0.001	0.6921	Cofactors and Vitamins	Thiamine Metabolism	thiamin monophosphate	0.6	-0.736966	1131;3382778
0.0018	0.6921	Nucleotide	Pyrimidine Metabolism, Uracil containing	2'-deoxyuridine 5'-monophosphate	0.4	-1.32193	65063
0.003	0.6921	N/A	N/A	X-23639	0.57	-0.810966
0.0036	0.6921	Amino Acid	Urea cycle; Arginine and Proline Metabolism	pro-hydroxy-pro	2.46	1.29866	11902893
0.0041	0.6921	Nucleotide	Pyrimidine Metabolism, Cytidine containing	cytidine diphosphate	0.35	-1.51457	6132
0.0042	0.6921	N/A	N/A	X-24422	0.52	-0.943416
0.0043	0.6921	Peptide	Dipeptide Derivative	leucylhydroxyproline*	3.08	1.62293	20847829
0.0056	0.7231	Nucleotide	Pyrimidine Metabolism, Uracil containing	uridine	0.64	-0.643856	6029
0.0058	0.7231	Nucleotide	Purine Metabolism, (Hypo)Xanthine/Inosine containing	xanthosine 5'-monophosphate (xmp)	0.4	-1.32193	73323
0.0066	0.7363	Nucleotide	Purine Metabolism, Adenine containing	adenylosuccinate	0.29	-1.78588	440122
0.0085	0.8083	Xenobiotics	Xanthine Metabolism	caffeine	0.37	-1.4344	2519
0.0087	0.8083	Nucleotide	Purine Metabolism, (Hypo)Xanthine/Inosine containing	inosine 5'-monophosphate (IMP)	0.28	-1.8365	8582
0.0121	0.9943	Lipid	Fatty Acid Metabolism (Acyl Carnitine, Dicarboxylate)	adipoylcarnitine (C6-DC)	1.59	0.669027	71296139
0.0124	0.9943	Cofactors and Vitamins	Pantothenate and CoA Metabolism	pantothenate	0.48	-1.05889	6613
0.0152	0.9949	N/A	N/A	X-22776	1.63	0.704872
0.0169	0.9949	Amino Acid	Leucine, Isoleucine and Valine Metabolism	beta-hydroxyisovalerate	2.22	1.15056	69362
0.0173	0.9949	Nucleotide	Pyrimidine Metabolism, Thymine containing	thymidine	0.29	-1.78588	5789
0.0195	0.9949	Xenobiotics	Drug - Topical Agents	salicylate	1.39	0.475085	338
0.0202	0.9949	Amino Acid	Methionine, Cysteine, SAM and Taurine Metabolism	hypotaurine	0.48	-1.05889	107812
0.0206	0.9949	Peptide	Gamma-glutamyl Amino Acid	gamma-glutamylalanine	0.5	-1	440103
0.0221	0.9949	Lipid	Corticosteroids	tetrahydrocortisol glucuronide	2.67	1.41684
0.0224	0.9949	Nucleotide	Dinucleotide	(3'-5')-adenylyladenosine*	0.47	-1.08927	94231
0.0225	0.9949	Lipid	Plasmalogen	1-(1-enyl-stearoyl)-2-oleoyl-GPE (P-18:0/18:1)	0.73	-0.454032	42607457
0.0232	0.9949	Cofactors and Vitamins	Nicotinate and Nicotinamide Metabolism	trigonelline (N'-methylnicotinate)	0.51	-0.971431	5570
0.0234	0.9949	Cofactors and Vitamins	Vitamin B6 Metabolism	pyridoxamine phosphate	0.47	-1.08927	1053
0.0238	0.9949	Xenobiotics	Food Component/Plant	quinate	0.8	-0.321928	6508
0.0279	0.9949	Carbohydrate	Nucleotide Sugar	UDP-glucose	0.58	-0.785875	8629
0.0329	0.9949	Carbohydrate	Pentose Metabolism	arabonate/xylonate	0.68	-0.556393	122045;6602431
0.035	0.9949	Xenobiotics	Xanthine Metabolism	5-acetylamino-6-amino-3-methyluracil	0.5	-1	88299
0.0352	0.9949	Amino Acid	Methionine, Cysteine, SAM and Taurine Metabolism	S-methylcysteine	0.67	-0.577767	88180;7058174;24417
0.0366	0.9949	Amino Acid	Glutathione Metabolism	cysteinylglycine	0.49	-1.02915	439498
0.0389	0.9949	Xenobiotics	Benzoate Metabolism	benzoate	1.62	0.695994	243
0.039	0.9949	Carbohydrate	Nucleotide Sugar	UDP-N-acetylglucosamine/galactosamine	0.45	-1.152	44576;1167
0.0396	0.9949	Nucleotide	Pyrimidine Metabolism, Uracil containing	uridine 5'-diphosphate (UDP)	0.51	-0.971431	6031
0.0405	0.9949	Peptide	Gamma-glutamyl Amino Acid	gamma-glutamylglutamine	0.57	-0.810966	150914
0.0415	0.9949	Lipid	Plasmalogen	1-(1-enyl-palmitoyl)-2-oleoyl-GPE (P-16:0/18:1)*	0.78	-0.358454	52925128
0.0428	0.9949	Nucleotide	Dinucleotide	(3'-5')-adenylyluridine	0.45	-1.152	145459093
0.0431	0.9949	Lipid	Plasmalogen	1-(1-enyl-stearoyl)-2-linoleoyl-GPE (P-18:0/18:2)*	0.75	-0.415037
0.0462	0.9949	Carbohydrate	Nucleotide Sugar	UDP-galactose	0.53	-0.915936	18068
0.0462	0.9949	Nucleotide	Purine Metabolism, Adenine containing	adenosine 5'-monophosphate (AMP)	0.44	-1.18442	6083
0.0464	0.9949	Lipid	Lysophospholipid	1-dihomo-linolenoyl-GPC (20:3n3 or 6)*	0.7	-0.514573	52924055
0.0472	0.9949	Cofactors and Vitamins	Ascorbate and Aldarate Metabolism	2-O-methylascorbic acid	0.66	-0.599462	54726398
0.0473	0.9949	Nucleotide	Pyrimidine Metabolism, Uracil containing	uridine 5'-monophosphate (UMP)	0.41	-1.2863	6030
0.0496	0.9949	Amino Acid	Methionine, Cysteine, SAM and Taurine Metabolism	5-methylthioribose**	1.32	0.400538	6419710
0.0503	0.9949	Amino Acid	Glutamate Metabolism	carboxyethyl-GABA	0.36	-1.47393	2572
0.0505	0.9949	N/A	N/A	X-21441	1.7	0.765535
0.0506	0.9949	Nucleotide	Dinucleotide	(3'-5')-uridylyluridine	0.39	-1.35845	145459105
0.0524	0.9949	N/A	N/A	X-16964	0.65	-0.621488
0.0535	0.9949	Peptide	Gamma-glutamyl Amino Acid	gamma-glutamylglycine	0.56	-0.836501	100099
0.0558	0.9949	Energy	TCA Cycle	citrate	0.68	-0.556393	311
0.0567	0.9949	Lipid	Lysoplasmalogen	1-(1-enyl-oleoyl)-2-linoleoyl-GPE (P-18:1/18:2)*	0.83	-0.268817	53480869
0.0568	0.9949	Lipid	Progestin Steroids	5alpha-pregnan-3beta,20alpha-diol disulfate	1.98	0.9855	118703093
0.0578	0.9949	N/A	N/A	X-22771	0.67	-0.577767
0.0581	0.9949	Nucleotide	Purine Metabolism, Adenine containing	adenosine 5'-diphosphate (ADP)	0.65	-0.621488	6022
0.0582	0.9949	N/A	N/A	X-11612	3.61	1.852
0.0588	0.9949	Lipid	Pregnenolone Steroids	21-hydroxypregnenolone disulfate	1.56	0.641546	134595
0.0603	0.9949	N/A	N/A	X-17808	0.33	-1.59946
0.0643	0.9949	N/A	N/A	X-10445	0.54	-0.888969
0.0654	0.9949	Cofactors and Vitamins	Nicotinate and Nicotinamide Metabolism	nicotinamide adenine dinucleotide (NAD+)	5.82	2.54102	5892
0.066	0.9949	Nucleotide	Pyrimidine Metabolism, Cytidine containing	cytidine 2',3'-cyclic monophosphate	0.59	-0.761213	23421172
0.066	0.9949	Xenobiotics	Xanthine Metabolism	theobromine	0.59	-0.761213	5429
0.0671	0.9949	Xenobiotics	Chemical	perfluorooctanesulfonate (PFOS)	1.63	0.704872	74483
0.0674	0.9949	N/A	N/A	X-24257	0.82	-0.286304
0.0681	0.9949	Nucleotide	Pyrimidine Metabolism, Cytidine containing	cytidine triphosphate	0.63	-0.666576	6176
0.0691	0.9949	N/A	N/A	X-21740	0.65	-0.621488
0.0692	0.9949	Cofactors and Vitamins	Ascorbate and Aldarate Metabolism	ascorbic acid 2-sulfate	0.69	-0.535332	54676864
0.0698	0.9949	Nucleotide	Dinucleotide	(3'-5')-guanylyluridine	0.5	-1	145459101
0.0705	0.9949	Partially Characterized Molecules	Partially Characterized Molecules	pentose acid*	0.63	-0.666576	7991
0.0717	0.9949	Carbohydrate	Pentose Phosphate Pathway	ribose 1-phosphate	0.67	-0.577767	439236
0.0718	0.9949	Nucleotide	Purine Metabolism, (Hypo)Xanthine/Inosine containing	allantoin	1.41	0.495695	204;439714;439713
0.0718	0.9949	Cofactors and Vitamins	Nicotinate and Nicotinamide Metabolism	nicotinamide	0.68	-0.556393	936
0.0746	0.9949	Amino Acid	Urea cycle; Arginine and Proline Metabolism	2-oxoarginine*	2.78	1.47508	558
0.0775	0.9949	Nucleotide	Purine Metabolism, Adenine containing	adenosine	0.68	-0.556393	60961
0.0776	0.9949	Nucleotide	Pyrimidine Metabolism, Uracil containing	2'-deoxyuridine	0.62	-0.68966	13712
0.0776	0.9949	Cofactors and Vitamins	Tetrahydrobiopterin Metabolism	biopterin	1.89	0.918386	445040
0.081	0.9949	Cofactors and Vitamins	Ascorbate and Aldarate Metabolism	threonate	0.69	-0.535332	5460407;151152
0.0817	0.9949	Amino Acid	Glutamate Metabolism	glutamate, gamma-methyl ester	0.43	-1.21759	68662
0.0817	0.9949	N/A	N/A	X-21796	1.63	0.704872
0.0831	0.9949	Nucleotide	Purine Metabolism, (Hypo)Xanthine/Inosine containing	inosine	0.74	-0.434403	6021
0.0837	0.9949	Nucleotide	Purine Metabolism, Adenine containing	adenine	0.41	-1.2863	190
0.0907	0.9949	Nucleotide	Pyrimidine Metabolism, Cytidine containing	cytidine 5'-monophosphate (5'-CMP)	0.44	-1.18442	6131
0.0913	0.9949	Amino Acid	Leucine, Isoleucine and Valine Metabolism	ethylmalonate	0.67	-0.577767	11756
0.0916	0.9949	Nucleotide	Purine Metabolism, Adenine containing	N6-succinyladenosine	0.3	-1.73697	165243
0.0944	0.9949	N/A	N/A	X-12462	0.54	-0.888969
0.0949	0.9949	Nucleotide	Purine Metabolism, Adenine containing	adenosine 3',5'-cyclic monophosphate (cAMP)	0.69	-0.535332	6076
0.0955	0.9949	Nucleotide	Purine Metabolism, Guanine containing	guanosine 5'-monophosphate (5'-GMP)	0.37	-1.4344	6804
0.0959	0.9949	Nucleotide	Purine Metabolism, Adenine containing	adenosine 3',5'-diphosphate	0.67	-0.577767	159296
0.0966	0.9949	N/A	N/A	X-18921	0.48	-1.05889
0.0967	0.9949	Carbohydrate	Nucleotide Sugar	UDP-glucuronate	0.54	-0.888969	17473
0.0979	0.9949	Amino Acid	Methionine, Cysteine, SAM and Taurine Metabolism	taurine	0.63	-0.666576	1123
0.0979	0.9949	N/A	N/A	X-10457	0.75	-0.415037
0.0982	0.9949	Cofactors and Vitamins	Ascorbate and Aldarate Metabolism	ascorbate (vitamin C)	0.52	-0.943416	54670067
0.0998	0.9949	Amino Acid	Glutathione Metabolism	cysteine-glutathione disulfide	0.72	-0.473931	3080690
0.1003	0.9949	Lipid	Phosphatidylcholine (PC)	1-palmitoyl-2-eicosapentaenoyl-GPC (16:0/20:5)*	0.75	-0.415037	24778723
0.1015	0.9949	Amino Acid	Methionine, Cysteine, SAM and Taurine Metabolism	S-adenosylmethionine (SAM)	0.54	-0.888969	34755
0.104	0.9949	Peptide	Gamma-glutamyl Amino Acid	gamma-glutamyl-alpha-lysine	0.65	-0.621488	65254
0.1045	0.9949	Amino Acid	Methionine, Cysteine, SAM and Taurine Metabolism	cysteine	0.38	-1.39593	5862
0.1052	0.9949	Lipid	Medium Chain Fatty Acid	pelargonate (9:0)	1.26	0.333424	8158
0.1055	0.9949	Amino Acid	Histidine Metabolism	1-methylhistamine	0.67	-0.577767	3614
0.1062	0.9949	N/A	N/A	X-12798	0.7	-0.514573
0.109	0.9949	Nucleotide	Pyrimidine Metabolism, Cytidine containing	2'-O-methylcytidine	0.77	-0.37707	150971
0.1111	0.9949	Nucleotide	Pyrimidine Metabolism, Uracil containing	3-(3-amino-3-carboxypropyl)uridine*	1.55	0.632268	171198
0.1111	0.9949	N/A	N/A	X-12844	1.58	0.659925
0.1112	0.9949	Nucleotide	Pyrimidine Metabolism, Uracil containing	uridine 5'-triphosphate (UTP)	0.62	-0.68966	6133
0.1134	0.9949	Xenobiotics	Chemical	2,2'-methylenebis(6-tert-butyl-p-cresol)	2.54	1.34483	8398
0.1139	0.9949	Lipid	Medium Chain Fatty Acid	cis-4-decenoate (10:1n6)*	1.45	0.536053	5282726
0.1145	0.9949	Lipid	Fatty Acid Metabolism (Acyl Carnitine, Hydroxy)	(S)-3-hydroxybutyrylcarnitine	0.6	-0.736966	71464477
0.115	0.9949	Cofactors and Vitamins	Pantothenate and CoA Metabolism	phosphopantetheine	0.43	-1.21759	987
0.1175	0.9949	Amino Acid	Methionine, Cysteine, SAM and Taurine Metabolism	methionine sulfone	0.7	-0.514573	69961
0.1179	0.9949	Lipid	Phosphatidylcholine (PC)	1-palmitoyl-2-linoleoyl-GPC (16:0/18:2)	0.86	-0.217591	5287971
0.1189	0.9949	Lipid	Phospholipid Metabolism	choline phosphate	0.58	-0.785875	1014
0.1193	0.9949	Lipid	Sterol	4-cholesten-3-one	1.42	0.505891	91477
0.1202	0.9949	Peptide	Gamma-glutamyl Amino Acid	gamma-glutamyltyrosine	0.7	-0.514573	94340
0.1202	0.9949	Lipid	Lysophospholipid	1-eicosapentaenoyl-GPC (20:5)*	0.77	-0.37707
0.1275	0.9949	Amino Acid	Methionine, Cysteine, SAM and Taurine Metabolism	S-adenosylhomocysteine (SAH)	0.65	-0.621488	439155
0.1279	0.9949	Carbohydrate	Glycolysis, Gluconeogenesis, and Pyruvate Metabolism	3-phosphoglycerate	1.53	0.613532	724
0.1281	0.9949	Amino Acid	Leucine, Isoleucine and Valine Metabolism	4-methyl-2-oxopentanoate	1.36	0.443607	70
0.1296	0.9949	Amino Acid	Tryptophan Metabolism	tryptophan betaine	4.41	2.14078	442106
0.1307	0.9949	Xenobiotics	Food Component/Plant	2-piperidinone	6.52	2.70487	12665
0.1308	0.9949	Lipid	Sphingomyelins	sphingomyelin (d18:2/21:0, d16:2/23:0)*	1.26	0.333424
0.1313	0.9949	Amino Acid	Methionine, Cysteine, SAM and Taurine Metabolism	S-methylcysteine sulfoxide	0.71	-0.494109	82142
0.1317	0.9949	Lipid	Secondary Bile Acid Metabolism	taurodeoxycholate	0.41	-1.2863	2733768
0.134	0.9949	Peptide	Gamma-glutamyl Amino Acid	gamma-glutamylvaline	0.74	-0.434403	7015683
0.1359	0.9949	Xenobiotics	Drug - Other	S-carboxymethyl-cysteine	0.69	-0.535332	193653
0.1363	0.9949	Amino Acid	Tyrosine Metabolism	phenol sulfate	3.52	1.81558	74426
0.1393	0.9949	N/A	N/A	X-12127	2.08	1.05658
0.1394	0.9949	Cofactors and Vitamins	Nicotinate and Nicotinamide Metabolism	nicotinamide ribonucleotide (NMN)	0.73	-0.454032	14180
0.1404	0.9949	Peptide	Gamma-glutamyl Amino Acid	gamma-glutamylmethionine	0.62	-0.68966	7009567
0.142	0.9949	Nucleotide	Pyrimidine Metabolism, Uracil containing	5-methyluridine (ribothymidine)	0.76	-0.395929	445408
0.1421	0.9949	Lipid	Sterol	7alpha-hydroxy-3-oxo-4-cholestenoate (7-Hoca)	1.79	0.83996	3081085
0.1424	0.9949	Nucleotide	Pyrimidine Metabolism, Uracil containing	uridine 3'-monophosphate (3'-UMP)	0.54	-0.888969	101543
0.1433	0.9949	Amino Acid	Glutamate Metabolism	N-methyl-GABA	0.27	-1.88897	70703
0.1442	0.9949	Peptide	Gamma-glutamyl Amino Acid	gamma-glutamylthreonine	0.81	-0.304006	76078708
0.1444	0.9949	N/A	N/A	X-25779	0.67	-0.577767
0.1451	0.9949	Amino Acid	Polyamine Metabolism	5-methylthioadenosine (MTA)	0.52	-0.943416	439176
0.1466	0.9949	Lipid	Phosphatidylcholine (PC)	1-palmitoyl-2-arachidonoyl-GPC (16:0/20:4n6)	0.88	-0.184425	10747814
0.1472	0.9949	N/A	N/A	X-11615	7.75	2.9542
0.1493	0.9949	Nucleotide	Dinucleotide	(3'-5')-adenylylguanosine*	0.55	-0.862496	135508729
0.1494	0.9949	Amino Acid	Leucine, Isoleucine and Valine Metabolism	methylsuccinate	0.49	-1.02915	10349
0.1531	0.9949	N/A	N/A	X-23665	0.67	-0.577767
0.1536	0.9949	Lipid	Sphingomyelins	sphingomyelin (d18:1/21:0, d17:1/22:0, d16:1/23:0)*	1.17	0.226509
0.1547	0.9949	Lipid	Phosphatidylcholine (PC)	1-palmitoleoyl-2-linoleoyl-GPC (16:1/18:2)*	0.8	-0.321928	24778768
0.1547	0.9949	Xenobiotics	Food Component/Plant	2-keto-3-deoxy-gluconate	1.41	0.495695	161227
0.1547	0.9949	N/A	N/A	X-25244	0.61	-0.713119
0.1569	0.9949	Peptide	Dipeptide Derivative	isoleucylhydroxyproline*	1.96	0.970854	61158802
0.1574	0.9949	N/A	N/A	X-25793	0.77	-0.37707
0.1577	0.9949	Peptide	Dipeptide	lysylleucine	0.71	-0.494109	4682588
0.1582	0.9949	Lipid	Secondary Bile Acid Metabolism	glycocholenate sulfate*	1.68	0.748461
0.1592	0.9949	Lipid	Phospholipid Metabolism	phosphoethanolamine	0.74	-0.434403	1015
0.1601	0.9949	Lipid	Fatty Acid, Dihydroxy	2S,3R-dihydroxybutyrate	1.32	0.400538	10964471
0.1619	0.9949	Energy	TCA Cycle	succinylcarnitine (C4-DC)	0.65	-0.621488	71464481
0.1622	0.9949	Carbohydrate	Nucleotide Sugar	cytidine 5'-monophospho-N-acetylneuraminic acid	0.52	-0.943416	448209
0.1629	0.9949	N/A	N/A	X-25950	1.58	0.659925
0.163	0.9949	Amino Acid	Methionine, Cysteine, SAM and Taurine Metabolism	N-formylmethionine	0.73	-0.454032	439750
0.1635	0.9949	Lipid	Phosphatidylcholine (PC)	1-linoleoyl-2-linolenoyl-GPC (18:2/18:3)*	0.69	-0.535332	52922731
0.1637	0.9949	Lipid	Dihydrosphingomyelins	palmitoyl dihydrosphingomyelin (d18:0/16:0)*	0.64	-0.643856	9939965
0.1641	0.9949	Peptide	Gamma-glutamyl Amino Acid	gamma-glutamylhistidine	0.75	-0.415037	7017195
0.1643	0.9949	Lipid	Sphingomyelins	tricosanoyl sphingomyelin (d18:1/23:0)*	1.22	0.286881
0.1644	0.9949	Peptide	Dipeptide	glycylvaline	0.67	-0.577767	2724807
0.1652	0.9949	Lipid	Phosphatidylcholine (PC)	1-linoleoyl-2-arachidonoyl-GPC (18:2/20:4n6)*	0.79	-0.340075	24778979
0.1659	0.9949	Amino Acid	Guanidino and Acetamido Metabolism	4-guanidinobutanoate	1.56	0.641546	500
0.1674	0.9949	Lipid	Sphingomyelins	sphingomyelin (d18:2/14:0, d18:1/14:1)*	0.82	-0.286304
0.1686	0.9949	Peptide	Gamma-glutamyl Amino Acid	gamma-glutamylisoleucine*	0.84	-0.251539	22885096
0.172	0.9949	Amino Acid	Lysine Metabolism	N,N,N-trimethyl-5-aminovalerate	0.68	-0.556393	14274897
0.1721	0.9949	Amino Acid	Glutathione Metabolism	5-oxoproline	0.76	-0.395929	439685;7405
0.1743	0.9949	Xenobiotics	Chemical	thioproline	0.6	-0.736966	93176
0.175	0.9949	Amino Acid	Tyrosine Metabolism	dopamine 3-O-sulfate	0.49	-1.02915	122136
0.1766	0.9949	Amino Acid	Creatine Metabolism	guanidinoacetate	0.7	-0.514573	763
0.1776	0.9949	Lipid	Lysophospholipid	1-cerotoyl-GPC (26:0)*	2.13	1.09085
0.1795	0.9949	Nucleotide	Pyrimidine Metabolism, Cytidine containing	cytosine	1.33	0.411426	597
0.18	0.9949	N/A	N/A	X-24428	0.82	-0.286304
0.1803	0.9949	Nucleotide	Pyrimidine Metabolism, Uracil containing	3-ureidopropionate	1.46	0.545968	111
0.1807	0.9949	Xenobiotics	Chemical	4-methylbenzenesulfonate	2.25	1.16993	85570
0.1827	0.9949	Peptide	Gamma-glutamyl Amino Acid	gamma-glutamyltryptophan	0.82	-0.286304	3989307
0.183	0.9949	N/A	N/A	X-24729	0.79	-0.340075
0.1831	0.9949	Lipid	Secondary Bile Acid Metabolism	deoxycholic acid glucuronide	1.8	0.847997
0.1833	0.9949	Amino Acid	Polyamine Metabolism	spermidine	0.6	-0.736966	1102
0.1877	0.9949	Lipid	Phosphatidylcholine (PC)	1-palmitoyl-2-(hydroxylinoleoyl)-GPC (16:0/18:2(OH))*	0.55	-0.862496
0.1881	0.9949	Nucleotide	Pyrimidine Metabolism, Thymine containing	thymine	0.86	-0.217591	1135
0.1883	0.9949	Xenobiotics	Chemical	sulfate*	1.84	0.879706	5152822
0.1883	0.9949	N/A	N/A	X-11580	0.8	-0.321928
0.189	0.9949	Nucleotide	Purine Metabolism, Guanine containing	guanosine	0.77	-0.37707	6802
0.1895	0.9949	Lipid	Phosphatidylcholine (PC)	1,2-dilinoleoyl-GPC (18:2/18:2)	0.73	-0.454032	5288075
0.1936	0.9949	Lipid	Medium Chain Fatty Acid	(2 or 3)-decenoate (10:1n7 or n8)	1.24	0.31034
0.1937	0.9949	Lipid	Plasmalogen	1-(1-enyl-palmitoyl)-2-linoleoyl-GPC (P-16:0/18:2)*	0.78	-0.358454	24779386
0.1939	0.9949	Nucleotide	Pyrimidine Metabolism, Thymine containing	3-aminoisobutyrate	0.72	-0.473931	64956
0.1945	0.9949	Lipid	Fatty Acid Metabolism (Acyl Carnitine, Hydroxy)	(R)-3-hydroxybutyrylcarnitine	0.6	-0.736966	53481617
0.1947	0.9949	Amino Acid	Glutathione Metabolism	glutathione, reduced (GSH)	0.48	-1.05889	124886
0.1947	0.9949	Xenobiotics	Drug - Antibiotic	metronidazole	0.89	-0.168123	4173
0.1958	0.9949	Lipid	Fatty Acid Metabolism (also BCAA Metabolism)	butyrylcarnitine (C4)	0.63	-0.666576	439829
0.1958	0.9949	Lipid	Pregnenolone Steroids	pregnenetriol disulfate*	1.54	0.62293
0.1961	0.9949	Xenobiotics	Drug - Analgesics, Anesthetics	lidocaine	0.64	-0.643856	3676
0.1984	0.9949	Xenobiotics	Chemical	dimethyl sulfone	0.77	-0.37707	6213
0.1991	0.9949	Nucleotide	Pyrimidine Metabolism, Uracil containing	5,6-dihydrouracil	1.76	0.815575	649
0.1994	0.9949	Lipid	Phosphatidylethanolamine (PE)	1-linoleoyl-2-arachidonoyl-GPE (18:2/20:4)*	0.76	-0.395929	348279332
0.1998	0.9949	Peptide	Gamma-glutamyl Amino Acid	gamma-glutamylcysteine	0.48	-1.05889	123938
0.2003	0.9949	Xenobiotics	Chemical	2,4-di-tert-butylphenol	0.61	-0.713119
0.2027	0.9949	Amino Acid	Lysine Metabolism	5-hydroxylysine	1.73	0.790772	3032849
0.2029	0.9949	Amino Acid	Phenylalanine Metabolism	phenylpyruvate	2.2	1.1375	997
0.2056	0.9949	Xenobiotics	Drug - Cardiovascular	metoprolol acid metabolite*	0.66	-0.599462	62936
0.2061	0.9949	Nucleotide	Purine Metabolism, (Hypo)Xanthine/Inosine containing	uric acid ribonucleoside*	1.73	0.790772	164933
0.2073	0.9949	N/A	N/A	X-11444	1.71	0.773996
0.2079	0.9949	Lipid	Sphingomyelins	sphingomyelin (d18:2/23:1)*	1.17	0.226509
0.2096	0.9949	N/A	N/A	X-25009	1.85	0.887525
0.2105	0.9949	Carbohydrate	Pentose Metabolism	lyxonate	0.86	-0.217591
0.211	0.9949	Nucleotide	Purine Metabolism, Guanine containing	2'-deoxyguanosine	0.75	-0.415037	135398592
0.2134	0.9949	Peptide	Gamma-glutamyl Amino Acid	gamma-glutamylleucine	0.84	-0.251539	151023
0.215	0.9949	Partially Characterized Molecules	Partially Characterized Molecules	branched-chain, straight-chain, or cyclopropyl 10:1 fatty acid (1)*	1.58	0.659925
0.2154	0.9949	Lipid	Sphingomyelins	palmitoyl sphingomyelin (d18:1/16:0)	0.9	-0.152003	9939941
0.2156	0.9949	Cofactors and Vitamins	Riboflavin Metabolism	flavin adenine dinucleotide (FAD)	0.69	-0.535332	643975
0.2161	0.9949	Carbohydrate	Fructose, Mannose and Galactose Metabolism	fructose	1.75	0.807355	2723872
0.2162	0.9949	Amino Acid	Glutathione Metabolism	ophthalmate	0.61	-0.713119	7018721
0.2172	0.9949	Lipid	Phospholipid Metabolism	cytidine-5'-diphosphoethanolamine	0.76	-0.395929	123727
0.218	0.9949	N/A	N/A	X-22772	0.77	-0.37707
0.2182	0.9949	Peptide	Dipeptide	prolylalanine	0.76	-0.395929	6347578
0.2204	0.9949	Lipid	Sphingomyelins	sphingomyelin (d18:1/18:1, d18:2/18:0)	1.17	0.226509	6443882
0.2207	0.9949	Amino Acid	Creatine Metabolism	creatine phosphate	1.43	0.516015	587;9548602
0.2217	0.9949	Carbohydrate	Glycolysis, Gluconeogenesis, and Pyruvate Metabolism	phosphoenolpyruvate (PEP)	1.51	0.594549	1005
0.222	0.9949	Amino Acid	Methionine, Cysteine, SAM and Taurine Metabolism	lanthionine	1.31	0.389567	98504
0.2225	0.9949	Lipid	Phosphatidylethanolamine (PE)	1-oleoyl-2-linoleoyl-GPE (18:1/18:2)*	0.75	-0.415037	9546753
0.2231	0.9949	Lipid	Pregnenolone Steroids	pregnenediol disulfate (C21H34O8S2)*	1.33	0.411426
0.2249	0.9949	Lipid	Plasmalogen	1-stearyl-2-arachidonoyl-GPC (O-18:0/20:4)*	1.35	0.432959
0.2267	0.9949	Nucleotide	Dinucleotide	(3'-5')-adenylylcytidine	0.59	-0.761213	10875494
0.227	0.9949	Nucleotide	Dinucleotide	(3'-5')-uridylylcytidine*	0.66	-0.599462	145459103
0.2282	0.9949	Nucleotide	Pyrimidine Metabolism, Uracil containing	uridine-2',3'-cyclic monophosphate	0.57	-0.810966	439715
0.2286	0.9949	Cofactors and Vitamins	Hemoglobin and Porphyrin Metabolism	bilirubin (E,E)*	0.71	-0.494109	129320511
0.2287	0.9949	Amino Acid	Glycine, Serine and Threonine Metabolism	glycine	0.78	-0.358454	750
0.2298	0.9949	Peptide	Gamma-glutamyl Amino Acid	gamma-glutamylphenylalanine	0.82	-0.286304	111299
0.2302	0.9949	N/A	N/A	X-22770	1.3	0.378512
0.2303	0.9949	N/A	N/A	X-21353	1.57	0.650765
0.2319	0.9949	Lipid	Dihydrosphingomyelins	behenoyl dihydrosphingomyelin (d18:0/22:0)*	0.66	-0.599462	44260132
0.2321	0.9949	Amino Acid	Histidine Metabolism	histamine	0.75	-0.415037	774
0.2333	0.9949	Lipid	Phosphatidylethanolamine (PE)	1-stearoyl-2-linoleoyl-GPE (18:0/18:2)*	0.78	-0.358454	9546749
0.2341	0.9949	Lipid	Phosphatidylethanolamine (PE)	1,2-dilinoleoyl-GPE (18:2/18:2)*	0.7	-0.514573	9546812
0.2344	0.9949	Amino Acid	Alanine and Aspartate Metabolism	hydroxyasparagine**	0.84	-0.251539	15991574
0.2352	0.9949	Lipid	Sphingomyelins	sphingomyelin (d18:2/23:0, d18:1/23:1, d17:1/24:1)*	1.18	0.238787	134757653
0.2363	0.9949	N/A	N/A	X-25477	0.81	-0.304006
0.2368	0.9949	N/A	N/A	X-25563	0.74	-0.434403
0.2369	0.9949	Lipid	Fatty Acid, Dicarboxylate	2-hydroxyadipate	1.34	0.422233	193530
0.2379	0.9949	Peptide	Dipeptide	glycylisoleucine	0.78	-0.358454	259613
0.2392	0.9949	Lipid	Inositol Metabolism	chiro-inositol	0.49	-1.02915
0.2392	0.9949	N/A	N/A	X-17010	1.32	0.400538
0.2403	0.9949	Lipid	Corticosteroids	cortisol	1.66	0.731183	5754
0.2406	0.9949	Cofactors and Vitamins	Pantothenate and CoA Metabolism	coenzyme A	0.37	-1.4344	87642
0.241	0.9949	N/A	N/A	X-21319	0.74	-0.434403
0.2431	0.9949	Lipid	Phosphatidylcholine (PC)	1-pentadecanoyl-2-linoleoyl-GPC (15:0/18:2)*	0.77	-0.37707	24778664
0.2437	0.9949	Amino Acid	Urea cycle; Arginine and Proline Metabolism	urea	1.3	0.378512	1176
0.2443	0.9949	Amino Acid	Tyrosine Metabolism	tyrosol	2.96	1.5656	10393
0.2445	0.9949	Amino Acid	Polyamine Metabolism	N-acetyl-isoputreanine	0.76	-0.395929	131802901
0.2451	0.9949	Amino Acid	Glutathione Metabolism	S-methylglutathione	0.72	-0.473931	115260
0.2458	0.9949	Xenobiotics	Tobacco Metabolite	cotinine	1.24	0.31034	408
0.2468	0.9949	Amino Acid	Glutamate Metabolism	4-hydroxyglutamate	1.59	0.669027	439902
0.2475	0.9949	Amino Acid	Phenylalanine Metabolism	phenyllactate (PLA)	2.4	1.26303	3848
0.2475	0.9949	Lipid	Fatty Acid Metabolism (Acyl Carnitine, Short Chain)	acetylcarnitine (C2)	0.75	-0.415037	7045767
0.2485	0.9949	Carbohydrate	Glycogen Metabolism	maltotriose	0.63	-0.666576	439586
0.2487	0.9949	Cofactors and Vitamins	Nicotinate and Nicotinamide Metabolism	adenosine 5'-diphosphoribose (ADP-ribose)	0.44	-1.18442	192
0.2501	0.9949	Cofactors and Vitamins	Pantothenate and CoA Metabolism	pantetheine	0.65	-0.621488	439322
0.2514	0.9949	Partially Characterized Molecules	Partially Characterized Molecules	glutamine conjugate of C7H12O2*	0.8	-0.321928
0.2517	0.9949	Lipid	Lysophospholipid	2-palmitoyl-GPC (16:0)*	0.63	-0.666576	15061532
0.2521	0.9949	Lipid	Lysophospholipid	2-arachidonoyl-GPI (20:4)*	0.8	-0.321928
0.2541	0.9949	Amino Acid	Alanine and Aspartate Metabolism	N,N-dimethylalanine	0.77	-0.37707	5488191
0.2542	0.9949	Lipid	Secondary Bile Acid Metabolism	taurocholenate sulfate*	1.67	0.739848
0.2549	0.9949	Partially Characterized Molecules	Partially Characterized Molecules	bilirubin degradation product, C17H18N2O4 (2)**	1.1	0.137504
0.2555	0.9949	Lipid	Phosphatidylserine (PS)	1-stearoyl-2-oleoyl-GPS (18:0/18:1)	0.89	-0.168123	9547087
0.2564	0.9949	N/A	N/A	X-12101	0.69	-0.535332
0.2569	0.9949	Lipid	Sphingomyelins	sphingomyelin (d18:1/19:0, d19:1/18:0)*	1.13	0.176323
0.257	0.9949	Lipid	Dihydrosphingomyelins	myristoyl dihydrosphingomyelin (d18:0/14:0)*	0.6	-0.736966	44260138
0.2578	0.9949	Cofactors and Vitamins	Tocopherol Metabolism	gamma-tocopherol/beta-tocopherol	2.01	1.0072
0.2585	0.9949	Amino Acid	Leucine, Isoleucine and Valine Metabolism	alpha-hydroxyisovalerate	1.35	0.432959	99823
0.2595	0.9949	Lipid	Diacylglycerol	stearoyl-linoleoyl-glycerol (18:0/18:2) [2]*	0.91	-0.136062
0.2597	0.9949	Lipid	Fatty Acid, Monohydroxy	3-hydroxyhexanoate	0.77	-0.37707	151492
0.2612	0.9949	Lipid	Medium Chain Fatty Acid	caprate (10:0)	1.18	0.238787	2969
0.2616	0.9949	Lipid	Eicosanoid	6-keto prostaglandin F1alpha	1.71	0.773996	5280888
0.2616	0.9949	N/A	N/A	X-25271	0.73	-0.454032
0.2618	0.9949	Amino Acid	Glutathione Metabolism	CoA-glutathione*	0.74	-0.434403	46873828
0.2631	0.9949	Lipid	Lysophospholipid	2-oleoyl-GPG (18:1)*	0.64	-0.643856
0.2652	0.9949	Peptide	Gamma-glutamyl Amino Acid	gamma-glutamylglutamate	0.77	-0.37707	92865
0.2654	0.9949	Lipid	Lysophospholipid	1-palmitoyl-GPC (16:0)	0.72	-0.473931	86554
0.2655	0.9949	Lipid	Fatty Acid, Monohydroxy	3-hydroxydecanoate	1.36	0.443607	26612
0.2655	0.9949	N/A	N/A	X-11381	0.89	-0.168123
0.2665	0.9949	N/A	N/A	X-24243	1.21	0.275007
0.2698	0.9949	Lipid	Lysophospholipid	2-linoleoyl-GPC (18:2)*	0.71	-0.494109	71768169
0.271	0.9949	Peptide	Dipeptide	phenylalanylalanine	0.77	-0.37707	5488196
0.2711	0.9949	Peptide	Dipeptide	leucylalanine	0.72	-0.473931	81721
0.2715	0.9949	Lipid	Neurotransmitter	acetylcholine	2.45	1.29278	187
0.2718	0.9949	Cofactors and Vitamins	Pantothenate and CoA Metabolism	3'-dephosphocoenzyme A	0.37	-1.4344	444485
0.2723	0.9949	N/A	N/A	X-25422	1.52	0.604071
0.2731	0.9949	Lipid	Endocannabinoid	N-oleoyltaurine	0.75	-0.415037	6437033
0.2743	0.9949	Xenobiotics	Food Component/Plant	gluconate	1.21	0.275007	3085666;10690
0.2784	0.9949	Lipid	Phosphatidylethanolamine (PE)	1-stearoyl-2-oleoyl-GPE (18:0/18:1)	0.87	-0.200913	9546742
0.2788	0.9949	Amino Acid	Guanidino and Acetamido Metabolism	guanidinosuccinate	1.36	0.443607	439918
0.2796	0.9949	Peptide	Acetylated Peptides	phenylacetylglutamine	2.06	1.04264	92258
0.2802	0.9949	Lipid	Phosphatidylethanolamine (PE)	1-oleoyl-2-arachidonoyl-GPE (18:1/20:4)*	0.88	-0.184425	348281223
0.2818	0.9949	Carbohydrate	Nucleotide Sugar	guanosine 5'-diphospho-fucose	0.75	-0.415037
0.2824	0.9949	Amino Acid	Histidine Metabolism	4-imidazoleacetate	0.88	-0.184425	96215
0.2843	0.9949	Nucleotide	Pyrimidine Metabolism, Cytidine containing	N4-acetylcytidine	1.33	0.411426	107461
0.2847	0.9949	Lipid	Plasmalogen	1-(1-enyl-stearoyl)-2-docosahexaenoyl-GPE (P-18:0/22:6)*	0.85	-0.234465	42607458
0.2867	0.9949	N/A	N/A	X-21258	3.19	1.67356
0.2889	0.9949	Lipid	Pregnenolone Steroids	pregnenediol sulfate (C21H34O5S)*	1.61	0.687061	105074
0.2909	0.9949	Lipid	Hexosylceramides (HCER)	glycosyl ceramide (d18:2/24:1, d18:1/24:2)*	1.25	0.321928
0.2912	0.9949	Peptide	Dipeptide	glycylleucine	0.82	-0.286304	92843
0.2944	0.9949	Carbohydrate	Disaccharides and Oligosaccharides	sucrose	0.62	-0.68966	5988
0.2952	0.9949	Amino Acid	Glutathione Metabolism	S-(1,2-dicarboxyethyl)glutathione	0.62	-0.68966	9802383
0.2955	0.9949	N/A	N/A	X-25419	0.82	-0.286304
0.2958	0.9949	Lipid	Sterol	cholesterol sulfate	0.78	-0.358454	65076
0.2959	0.9949	Lipid	Phosphatidylcholine (PC)	1-palmitoleoyl-2-linolenoyl-GPC (16:1/18:3)*	0.92	-0.120294	52922452
0.2962	0.9949	Amino Acid	Tryptophan Metabolism	indolepropionate	0.53	-0.915936	3744
0.297	0.9949	Lipid	Phospholipid Metabolism	cytidine 5'-diphosphocholine	0.64	-0.643856	13804
0.2973	0.9949	Amino Acid	Urea cycle; Arginine and Proline Metabolism	N-methylproline	0.26	-1.94342	643474
0.2987	0.9949	Lipid	Medium Chain Fatty Acid	5-dodecenoate (12:1n7)	1.38	0.464668	5312378
0.2995	0.9949	Lipid	Phosphatidylinositol (PI)	1-stearoyl-2-dihomo-linolenoyl-GPI (18:0/20:3n3 or 6)*	0.81	-0.304006
0.2996	0.9949	Amino Acid	Alanine and Aspartate Metabolism	N-acetylaspartate (NAA)	0.89	-0.168123	65065
0.2999	0.9949	Amino Acid	Tryptophan Metabolism	N-acetyltryptophan	1.41	0.495695	439917;700653
0.3014	0.9949	Lipid	Eicosanoid	5-HETE	1.54	0.62293	5280733
0.3029	0.9949	Lipid	Lysophospholipid	1-lignoceroyl-GPC (24:0)	1.43	0.516015	24779481
0.3035	0.9949	Lipid	Phosphatidylcholine (PC)	1-stearoyl-2-docosapentaenoyl-GPC (18:0/22:5n6)*	1.4	0.485427	24778871
0.3046	0.9949	Partially Characterized Molecules	Partially Characterized Molecules	branched-chain, straight-chain, or cyclopropyl 12:1 fatty acid*	1.3	0.378512
0.3055	0.9949	Amino Acid	Urea cycle; Arginine and Proline Metabolism	trans-4-hydroxyproline	1.27	0.344828	5810
0.3067	0.9949	Amino Acid	Histidine Metabolism	1-methyl-4-imidazoleacetate	1.67	0.739848	75810
0.3068	0.9949	Amino Acid	Glutamate Metabolism	glutamine	0.78	-0.358454	5961
0.3072	0.9949	Peptide	Dipeptide	leucylglycine	0.75	-0.415037	79070
0.3074	0.9949	N/A	N/A	X-12411	5.03	2.33056
0.3074	0.9949	N/A	N/A	X-25004	0.5	-1
0.3082	0.9949	Lipid	Eicosanoid	prostaglandin F2alpha	2.48	1.31034	5283078
0.3105	0.9949	Lipid	Sphingomyelins	sphingomyelin (d18:1/20:1, d18:2/20:0)*	1.07	0.0976108
0.3117	0.9949	Lipid	Fatty Acid, Amino	2-aminoheptanoate	0.78	-0.358454	227939
0.3117	0.9949	Lipid	Inositol Metabolism	myo-inositol	0.87	-0.200913	892
0.3124	0.9949	Amino Acid	Glycine, Serine and Threonine Metabolism	allo-threonine	0.63	-0.666576	99289
0.313	0.9949	Carbohydrate	Glycolysis, Gluconeogenesis, and Pyruvate Metabolism	glycerate	0.83	-0.268817	752;439194
0.3143	0.9949	N/A	N/A	X-11478	0.62	-0.68966
0.3154	0.9949	Lipid	Sphingomyelins	sphingomyelin (d18:1/14:0, d16:1/16:0)*	0.87	-0.200913	11433862
0.3183	0.9949	Xenobiotics	Food Component/Plant	ethyl beta-glucopyranoside	0.46	-1.12029	121667
0.3189	0.9949	Nucleotide	Pyrimidine Metabolism, Cytidine containing	cytidine	1	0	6175
0.3197	0.9949	Lipid	Lysophospholipid	2-oleoyl-GPS (18:1)*	0.73	-0.454032
0.3212	0.9949	Cofactors and Vitamins	Ascorbate and Aldarate Metabolism	dehydroascorbate	0.97	-0.0439433	440667
0.3219	0.9949	Carbohydrate	Fructose, Mannose and Galactose Metabolism	galactose 1-phosphate	1.39	0.475085	123912
0.3229	0.9949	Lipid	Fatty Acid Metabolism (Acyl Carnitine, Monounsaturated)	cis-4-decenoylcarnitine (C10:1)	1.36	0.443607	57357170
0.3238	0.9949	Nucleotide	Purine Metabolism, (Hypo)Xanthine/Inosine containing	AICA ribonucleotide	0.79	-0.340075	65110
0.3255	0.9949	Xenobiotics	Drug - Antibiotic	quinine	0.98	-0.0291463	3034034
0.3255	0.9949	Xenobiotics	Drug - Cardiovascular	warfarin	0.61	-0.713119	54678486
0.3261	0.9949	Lipid	Fatty Acid Metabolism (Acyl Carnitine, Hydroxy)	3-hydroxyhexanoylcarnitine (1)	0.57	-0.810966
0.3289	0.9949	Lipid	Plasmalogen	1-(1-enyl-palmitoyl)-2-oleoyl-GPC (P-16:0/18:1)*	0.87	-0.200913	34779384
0.3298	0.9949	Peptide	Dipeptide	leucylglutamine*	0.77	-0.37707	4305457
0.3306	0.9949	Lipid	Lysophospholipid	1-pentadecanoyl-GPC (15:0)*	0.76	-0.395929	24779458
0.3314	0.9949	Xenobiotics	Drug - Analgesics, Anesthetics	N-ethylglycinexylidide	0.69	-0.535332	24415
0.3314	0.9949	N/A	N/A	X-24728	0.62	-0.68966
0.3316	0.9949	Lipid	Lysophospholipid	1-myristoyl-GPC (14:0)	0.77	-0.37707	460604
0.3321	0.9949	Lipid	Long Chain Monounsaturated Fatty Acid	myristoleate (14:1n5)	1.37	0.454176	5281119
0.3322	0.9949	N/A	N/A	X-12026	1.01	0.0143553
0.3337	0.9949	Amino Acid	Glycine, Serine and Threonine Metabolism	betaine aldehyde	0.84	-0.251539	249
0.3342	0.9949	Lipid	Fatty Acid, Monohydroxy	3-hydroxyoleate*	1.44	0.526069
0.3385	0.9949	Peptide	Dipeptide	alanyllysine	0.75	-0.415037	4130575
0.3392	0.9949	Partially Characterized Molecules	Partially Characterized Molecules	glutamine conjugate of C6H10O2 (2)*	0.69	-0.535332
0.3393	0.9949	N/A	N/A	X-11979	0.68	-0.556393
0.3424	0.9949	Amino Acid	Phenylalanine Metabolism	N-acetylphenylalanine	1.79	0.83996	74839
0.3427	0.9949	Nucleotide	Purine Metabolism, (Hypo)Xanthine/Inosine containing	N1-methylinosine	1.48	0.565597	650095
0.3428	0.9949	Lipid	Fatty Acid Metabolism (Acyl Choline)	linoleoylcholine*	0.92	-0.120294	53481656
0.3449	0.9949	Lipid	Phosphatidylcholine (PC)	1-pentadecanoyl-2-arachidonoyl-GPC (15:0/20:4)*	0.84	-0.251539	52922330
0.3459	0.9949	N/A	N/A	X-25511	0.17	-2.55639
0.3465	0.9949	Lipid	Carnitine Metabolism	carnitine	0.83	-0.268817	288
0.3468	0.9949	Amino Acid	Alanine and Aspartate Metabolism	alanine	0.83	-0.268817	5950
0.3474	0.9949	Lipid	Fatty Acid Metabolism (Acyl Carnitine, Long Chain Saturated)	cerotoylcarnitine (C26)*	1.59	0.669027	53477828
0.3476	0.9949	Lipid	Monoacylglycerol	1-arachidonylglycerol (20:4)	1.48	0.565597	16019980;5282281
0.3489	0.9949	Amino Acid	Polyamine Metabolism	spermine	0.91	-0.136062	1103
0.35	0.9949	Xenobiotics	Xanthine Metabolism	1,7-dimethylurate	0.58	-0.785875	91611
0.3507	0.9949	Amino Acid	Methionine, Cysteine, SAM and Taurine Metabolism	N-acetylmethionine	0.73	-0.454032	448580
0.3515	0.9949	Lipid	Fatty Acid Synthesis	malonylcarnitine	0.72	-0.473931	22833583
0.3521	0.9949	Xenobiotics	Drug - Neurological	rocuronium	1.19	0.250962	441290
0.3528	0.9949	Nucleotide	Purine Metabolism, Adenine containing	adenosine-2',3'-cyclic monophosphate	1.55	0.632268	2024
0.3539	0.9949	Xenobiotics	Chemical	trizma acetate	0.39	-1.35845	16218782
0.3572	0.9949	Lipid	Eicosanoid	12-HHTrE	1.96	0.970854	5283141
0.3575	0.9949	Lipid	Phosphatidylinositol (PI)	1-palmitoyl-2-linoleoyl-GPI (16:0/18:2)	0.83	-0.268817	46891795
0.3585	0.9949	Lipid	Fatty Acid, Monohydroxy	13-HODE + 9-HODE	1.49	0.575312	5312830;1424;5282947;5282944;5282945
0.359	0.9949	Carbohydrate	Glycolysis, Gluconeogenesis, and Pyruvate Metabolism	fructose 6-phosphate	1.38	0.464668	440641
0.359	0.9949	Carbohydrate	Aminosugar Metabolism	N-acetylglucosamine 6-sulfate	2.29	1.19535	440235
0.3609	0.9949	Xenobiotics	Food Component/Plant	beta-guanidinopropanoate	0.65	-0.621488	67701
0.364	0.9949	Lipid	Sphingolipid Synthesis	phytosphingosine	0.55	-0.862496	122121
0.3643	0.9949	Lipid	Fatty Acid, Dicarboxylate	hydroxy-CMPF*	1.49	0.575312
0.3643	0.9949	Lipid	Ketone Bodies	3-hydroxybutyrate (BHBA)	0.84	-0.251539	441;94318;92135
0.367	0.9949	Xenobiotics	Food Component/Plant	stachydrine	0.57	-0.810966	115244
0.3708	0.9949	Cofactors and Vitamins	Hemoglobin and Porphyrin Metabolism	biliverdin	0.83	-0.268817	5280353
0.3718	0.9949	Xenobiotics	Food Component/Plant	solanidine	0.51	-0.971431	65727
0.3725	0.9949	Lipid	Dihydrosphingomyelins	sphingomyelin (d18:0/18:0, d19:0/17:0)*	0.84	-0.251539	44260130
0.3726	0.9949	Carbohydrate	Pentose Phosphate Pathway	sedoheptulose-7-phosphate	0.91	-0.136062	616
0.3734	0.9949	Nucleotide	Pyrimidine Metabolism, Uracil containing	beta-alanine	0.82	-0.286304	239
0.3771	0.9949	Lipid	Fatty Acid Metabolism (Acyl Carnitine, Long Chain Saturated)	behenoylcarnitine (C22)*	1.05	0.0703893	71464577
0.3794	0.9949	Lipid	Plasmalogen	1-(1-enyl-stearoyl)-2-docosahexaenoyl-GPC (P-18:0/22:6)*	0.9	-0.152003	42607430
0.3808	0.9949	Lipid	Dihydroceramides	N-palmitoyl-phytosphingosine (t18:0/16:0)	0.48	-1.05889	10506988
0.3818	0.9949	Nucleotide	Purine Metabolism, Guanine containing	guanine	0.59	-0.761213	135398634
0.3827	0.9949	Amino Acid	Histidine Metabolism	histidine	0.92	-0.120294	6274
0.3838	0.9949	Energy	TCA Cycle	aconitate [cis or trans]	0.81	-0.304006	643757;444212
0.3852	0.9949	Lipid	Primary Bile Acid Metabolism	beta-muricholate	0.35	-1.51457	5283853
0.3855	0.9949	Lipid	Androgenic Steroids	androstenediol (3beta,17beta) monosulfate (1)	1.03	0.0426443	13847309;129670631
0.3856	0.9949	Lipid	Phosphatidylglycerol (PG)	1-palmitoyl-2-oleoyl-GPG (16:0/18:1)	0.76	-0.395929	70789105
0.3865	0.9949	Lipid	Eicosanoid	thromboxane B2	1.34	0.422233	5283137
0.3865	0.9949	Lipid	Lysophospholipid	1-linoleoyl-GPC (18:2)	0.97	-0.0439433	11988421
0.3877	0.9949	N/A	N/A	X-13007	1.83	0.871844
0.3891	0.9949	Cofactors and Vitamins	Hemoglobin and Porphyrin Metabolism	bilirubin (Z,Z)	0.8	-0.321928	5280352
0.39	0.9949	Lipid	Fatty Acid Metabolism (Acyl Carnitine, Hydroxy)	3-hydroxyhexanoylcarnitine (2)	0.54	-0.888969
0.3904	0.9949	Lipid	Phosphatidylcholine (PC)	1-palmitoyl-2-docosahexaenoyl-GPC (16:0/22:6)	0.9	-0.152003	6441886
0.3913	0.9949	Peptide	Dipeptide	alpha-glutamylglutamate	0.82	-0.286304	439500
0.3927	0.9949	Peptide	Gamma-glutamyl Amino Acid	gamma-glutamylcitrulline*	0.82	-0.286304
0.3935	0.9949	Lipid	Medium Chain Fatty Acid	laurate (12:0)	1.23	0.298658	3893
0.394	0.9949	Amino Acid	Histidine Metabolism	trans-urocanate	1.8	0.847997	736715
0.394	0.9949	Amino Acid	Glutathione Metabolism	3'-dephospho-CoA-glutathione*	0.88	-0.184425
0.394	0.9949	Lipid	Fatty Acid Metabolism (Acyl Carnitine, Monounsaturated)	5-dodecenoylcarnitine (C12:1)	1.38	0.464668	91825571
0.3977	0.9949	Nucleotide	Dinucleotide	(3'-5')-uridylyladenosine	0.82	-0.286304	92951
0.3978	0.9949	Carbohydrate	Aminosugar Metabolism	N-acetyl-glucosamine 1-phosphate	1	0	440364
0.3982	0.9949	Xenobiotics	Chemical	glycerol 2-phosphate	0.86	-0.217591	2526;3611397
0.4015	0.9949	Lipid	Lactosylceramides (LCER)	lactosyl-N-nervonoyl-sphingosine (d18:1/24:1)*	1.68	0.748461
0.4021	0.9949	Nucleotide	Pyrimidine Metabolism, Uracil containing	pseudouridine	1.44	0.526069	15047
0.4025	0.9949	Amino Acid	Leucine, Isoleucine and Valine Metabolism	N-acetylleucine	1.46	0.545968	70912
0.4035	0.9949	Amino Acid	Tyrosine Metabolism	o-tyrosine	0.81	-0.304006	91482
0.404	0.9949	Lipid	Ceramides	N-(2-hydroxypalmitoyl)-sphingosine (d18:1/16:0(2OH))	1.09	0.124328	72715801
0.4041	0.9949	Lipid	Plasmalogen	1-(1-enyl-palmitoyl)-2-linoleoyl-GPE (P-16:0/18:2)*	0.89	-0.168123	52925127
0.4068	0.9949	N/A	N/A	X-25694	0.39	-1.35845
0.4075	0.9949	Amino Acid	Lysine Metabolism	5-(galactosylhydroxy)-lysine	1.39	0.475085	66995551
0.4084	0.9949	N/A	N/A	X-11795	0.8	-0.321928
0.4091	0.9949	Lipid	Sphingomyelins	sphingomyelin (d18:2/16:0, d18:1/16:1)*	0.93	-0.104697
0.4093	0.9949	Amino Acid	Histidine Metabolism	N-acetylhistamine	0.82	-0.286304	69602
0.4102	0.9949	Lipid	Phosphatidylcholine (PC)	1-palmitoyl-2-oleoyl-GPC (16:0/18:1)	0.91	-0.136062	6436017
0.4115	0.9949	Lipid	Lysophospholipid	2-arachidonoyl-GPE (20:4)*	0.75	-0.415037	53480936
0.4135	0.9949	Amino Acid	Tryptophan Metabolism	3-indoxyl sulfate	2.07	1.04963	10258
0.4139	0.9949	Carbohydrate	Pentose Metabolism	ribonate	0.86	-0.217591	5460677
0.4147	0.9949	Amino Acid	Tyrosine Metabolism	4-hydroxyphenylpyruvate	1.67	0.739848	979
0.4149	0.9949	Lipid	Long Chain Polyunsaturated Fatty Acid (n3 and n6)	eicosapentaenoate (EPA; 20:5n3)	0.71	-0.494109	446284
0.4157	0.9949	Xenobiotics	Food Component/Plant	3-hydroxystachydrine*	0.42	-1.25154	46173781
0.4159	0.9949	Lipid	Phosphatidylcholine (PC)	1-stearoyl-2-adrenoyl-GPC (18:0/22:4)*	1.3	0.378512	24778868
0.4178	0.9949	Lipid	Fatty Acid Metabolism (Acyl Carnitine, Medium Chain)	cis-3,4-methyleneheptanoylcarnitine	0.83	-0.268817
0.4182	0.9949	Lipid	Diacylglycerol	oleoyl-oleoyl-glycerol (18:1/18:1) [1]*	1.17	0.226509	9543716
0.4193	0.9949	Amino Acid	Tryptophan Metabolism	serotonin	0.47	-1.08927	5202
0.4215	0.9949	Amino Acid	Leucine, Isoleucine and Valine Metabolism	3-methyl-2-oxovalerate	1.19	0.250962	440877;439286
0.4216	0.9949	Lipid	Phospholipid Metabolism	glycerophosphoethanolamine	1.29	0.367371	123874
0.4218	0.9949	Carbohydrate	Glycolysis, Gluconeogenesis, and Pyruvate Metabolism	dihydroxyacetone phosphate (DHAP)	1.49	0.575312	668
0.4218	0.9949	Lipid	Androgenic Steroids	dehydroepiandrosterone sulfate (DHEA-S)	1.15	0.201634	12594
0.4224	0.9949	Carbohydrate	Pentose Phosphate Pathway	ribose 5-phosphate	1.25	0.321928	439167
0.4227	0.9949	N/A	N/A	X-25594	1.28	0.356144
0.4241	0.9949	Amino Acid	Polyamine Metabolism	putrescine	1.14	0.189034	1045
0.4245	0.9949	Lipid	Phosphatidylethanolamine (PE)	1-stearoyl-2-adrenoyl-GPE (18:0/22:4)*	1.15	0.201634	52924901
0.4256	0.9949	Lipid	Androgenic Steroids	androstenediol (3beta,17beta) disulfate (2)	1.17	0.226509	87120982
0.4259	0.9949	Lipid	Secondary Bile Acid Metabolism	7-ketodeoxycholate	0.5	-1	188292
0.4266	0.9949	Lipid	Lysophospholipid	1-eicosapentaenoyl-GPE (20:5)*	0.63	-0.666576	53480938
0.4287	0.9949	Amino Acid	Leucine, Isoleucine and Valine Metabolism	isovalerate (i5:0)	1.49	0.575312	10430
0.4321	0.9949	Amino Acid	Methionine, Cysteine, SAM and Taurine Metabolism	cystine	1.37	0.454176	67678
0.4329	0.9949	N/A	N/A	X-25853	0.88	-0.184425
0.4348	0.9949	Peptide	Dipeptide	phenylalanylglycine	0.97	-0.0439433	6992304
0.4353	0.9949	Carbohydrate	Pentose Metabolism	ribose	1.2	0.263034	5779
0.4394	0.9949	Lipid	Phosphatidylserine (PS)	1-palmitoyl-2-oleoyl-GPS (16:0/18:1)	0.92	-0.120294	5283499
0.4398	0.9949	Amino Acid	Polyamine Metabolism	N-acetylputrescine	1.13	0.176323	122356
0.4401	0.9949	Lipid	Fatty Acid Metabolism (Acyl Carnitine, Medium Chain)	octanoylcarnitine (C8)	1.59	0.669027	11953814;123701
0.4402	0.9949	Amino Acid	Glutamate Metabolism	N-acetylglutamate	1.7	0.765535	70914
0.4407	0.9949	Carbohydrate	Glycogen Metabolism	maltotetraose	0.78	-0.358454	439639
0.4408	0.9949	N/A	N/A	X-23662	4.92	2.29866
0.4429	0.9949	Lipid	Lysophospholipid	1-linoleoyl-GPI (18:2)*	1	0	11124828
0.443	0.9949	Lipid	Phosphatidylinositol (PI)	1-stearoyl-2-docosahexaenoyl-GPI (18:0/22:6)*	0.82	-0.286304	52927465
0.4435	0.9949	Lipid	Phosphatidylcholine (PC)	1-stearoyl-2-docosahexaenoyl-GPC (18:0/22:6)	1.21	0.275007	24778876
0.4438	0.9949	Amino Acid	Leucine, Isoleucine and Valine Metabolism	alpha-hydroxyisocaproate	1.67	0.739848	92779;83697;439960
0.4448	0.9949	Lipid	Sphingolipid Synthesis	sphingadienine	1.75	0.807355	6449795
0.4462	0.9949	Lipid	Sphingosines	sphingosine 1-phosphate	1.12	0.163499	5283560
0.4474	0.9949	Lipid	Lysoplasmalogen	1-(1-enyl-palmitoyl)-GPC (P-16:0)*	1.46	0.545968	10917802
0.4484	0.9949	Lipid	Lysophospholipid	1-arachidonoyl-GPI (20:4)*	0.9	-0.152003	121596217
0.4495	0.9949	N/A	N/A	X-11372	0.93	-0.104697
0.4495	0.9949	N/A	N/A	X-23240	1.22	0.286881
0.4505	0.9949	Lipid	Fatty Acid, Monohydroxy	4-hydroxybutyrate (GHB)	0.83	-0.268817	10413
0.4518	0.9949	N/A	N/A	X-12100	0.77	-0.37707
0.454	0.9949	N/A	N/A	X-12851	4.42	2.14405
0.4541	0.9949	Amino Acid	Methionine, Cysteine, SAM and Taurine Metabolism	homocysteine	0.88	-0.184425	778
0.4561	0.9949	Lipid	Sphingosines	hexadecasphingosine (d16:1)*	1.61	0.687061	14767871
0.4563	0.9949	Lipid	Plasmalogen	1-(1-enyl-stearoyl)-2-arachidonoyl-GPE (P-18:0/20:4)*	0.91	-0.136062	9547058
0.4574	0.9949	Lipid	Sphingomyelins	sphingomyelin (d17:1/14:0, d16:1/15:0)*	0.86	-0.217591
0.4578	0.9949	Nucleotide	Pyrimidine Metabolism, Uracil containing	uridine 2'-monophosphate (2'-UMP)*	0.87	-0.200913	101609
0.4581	0.9949	Lipid	Sphingosines	heptadecasphingosine (d17:1)	1.49	0.575312	5283557
0.4582	0.9949	Amino Acid	Lysine Metabolism	cadaverine	3.13	1.64616	273
0.4592	0.9949	Xenobiotics	Chemical	O-sulfo-tyrosine	1.28	0.356144	514186
0.462	0.9949	Lipid	Lysophospholipid	1-palmitoleoyl-GPC (16:1)*	1.04	0.0565835	24779461
0.4623	0.9949	N/A	N/A	X-23644	2.06	1.04264
0.4627	0.9949	Amino Acid	Histidine Metabolism	formiminoglutamate	2.18	1.12433	439233
0.463	0.9949	Lipid	Phosphatidylinositol (PI)	1-palmitoyl-2-arachidonoyl-GPI (16:0/20:4)*	0.91	-0.136062
0.4643	0.9949	Peptide	Dipeptide	lysylalanine	0.9	-0.152003	4106167
0.4644	0.9949	Lipid	Fatty Acid, Monohydroxy	2-hydroxyarachidate*	0.59	-0.761213	5225199
0.4664	0.9949	Lipid	Pregnenolone Steroids	pregnenetriol sulfate*	1.54	0.62293	129671303
0.4671	0.9949	Lipid	Fatty Acid Metabolism (Acyl Carnitine, Monounsaturated)	nervonoylcarnitine (C24:1)*	1.29	0.367371
0.4671	0.9949	Cofactors and Vitamins	Nicotinate and Nicotinamide Metabolism	nicotinamide adenine dinucleotide reduced (NADH)	1.43	0.516015	439153
0.4672	0.9949	Lipid	Lactosylceramides (LCER)	lactosyl-N-behenoyl-sphingosine (d18:1/22:0)*	1.57	0.650765	44260143
0.4685	0.9949	Amino Acid	Leucine, Isoleucine and Valine Metabolism	3-methylglutaconate	0.83	-0.268817	1551553
0.469	0.9949	Amino Acid	Leucine, Isoleucine and Valine Metabolism	beta-hydroxyisovaleroylcarnitine	10.23	3.35473
0.4698	0.9949	Amino Acid	Tryptophan Metabolism	kynurenate	1.39	0.475085	3845
0.4702	0.9949	Peptide	Dipeptide	valylglutamine	0.82	-0.286304	5253209
0.4707	0.9949	N/A	N/A	X-24246	3.49	1.80323
0.4709	0.9949	Xenobiotics	Benzoate Metabolism	p-cresol sulfate	1.47	0.555816	4615423
0.4712	0.9949	Nucleotide	Pyrimidine Metabolism, Uracil containing	N-acetyl-beta-alanine	1.01	0.0143553	76406
0.4754	0.9949	Carbohydrate	Glycogen Metabolism	maltose	0.77	-0.37707	10991489
0.4755	0.9949	Nucleotide	Purine and Pyrimidine Metabolism	methylphosphate	0.88	-0.184425	13130
0.4757	0.9949	Lipid	Phosphatidylethanolamine (PE)	1-stearoyl-2-dihomo-linolenoyl-GPE (18:0/20:3n3 or 6)*	0.88	-0.184425	52924903
0.478	0.9949	Amino Acid	Tryptophan Metabolism	N-formylkynurenine	0.6	-0.736966	910
0.4787	0.9949	Amino Acid	Alanine and Aspartate Metabolism	aspartate	0.91	-0.136062	5960
0.4797	0.9949	Lipid	Eicosanoid	prostaglandin D2	2.6	1.37851	448457
0.4816	0.9949	Carbohydrate	Glycolysis, Gluconeogenesis, and Pyruvate Metabolism	1,5-anhydroglucitol (1,5-AG)	1.03	0.0426443	64960
0.4828	0.9949	N/A	N/A	X-26106	1.29	0.367371
0.4833	0.9949	Lipid	Ceramides	N-palmitoyl-sphingosine (d18:1/16:0)	0.87	-0.200913	5283564
0.4836	0.9949	Energy	TCA Cycle	succinate	0.96	-0.0588937	1110
0.4842	0.9949	Amino Acid	Urea cycle; Arginine and Proline Metabolism	N,N,N-trimethyl-alanylproline betaine (TMAP)	0.93	-0.104697
0.4846	0.9949	Lipid	Sphingomyelins	sphingomyelin (d18:2/18:1)*	1.35	0.432959	52931155
0.4851	0.9949	Amino Acid	Urea cycle; Arginine and Proline Metabolism	arginine	0.92	-0.120294	6322
0.4864	0.9949	Lipid	Phosphatidylinositol (PI)	1-palmitoyl-2-oleoyl-GPI (16:0/18:1)*	0.85	-0.234465	71296232
0.4864	0.9949	Lipid	Monoacylglycerol	1-myristoylglycerol (14:0)	2.06	1.04264	10957631
0.488	0.9949	Xenobiotics	Drug - Antibiotic	trimethoprim	1.03	0.0426443	5578
0.488	0.9949	N/A	N/A	X-25785	1.43	0.516015
0.4894	0.9949	Lipid	Fatty Acid, Monohydroxy	2-hydroxybehenate	0.74	-0.434403	193484
0.4925	0.9949	Amino Acid	Urea cycle; Arginine and Proline Metabolism	homocitrulline	1.35	0.432959	65072
0.4931	0.9949	Peptide	Dipeptide	valylglycine	0.73	-0.454032	136487
0.4938	0.9949	Peptide	Modified Peptides	pyroglutamylvaline	0.89	-0.168123	152416
0.4945	0.9949	Lipid	Phosphatidylcholine (PC)	1-linoleoyl-2-docosahexaenoyl-GPC (18:2/22:6)*	0.82	-0.286304	24778983
0.4959	0.9949	Xenobiotics	Benzoate Metabolism	hippurate	1.87	0.903038	464
0.4961	0.9949	Nucleotide	Pyrimidine Metabolism, Cytidine containing	3-methylcytidine	1.63	0.704872	14237477
0.4967	0.9949	Lipid	Dihydrosphingomyelins	sphingomyelin (d18:0/20:0, d16:0/22:0)*	0.83	-0.268817
0.4967	0.9949	Nucleotide	Purine Metabolism, (Hypo)Xanthine/Inosine containing	xanthine	1.3	0.378512	1188
0.4994	0.9949	N/A	N/A	X-24581	1.12	0.163499
0.5015	0.9949	Lipid	Lysophospholipid	1-behenoyl-GPC (22:0)	1.44	0.526069	24779479
0.5024	0.9949	Peptide	Dipeptide	aspartylaspartate	0.85	-0.234465	332965
0.503	0.9949	Amino Acid	Glutamate Metabolism	S-1-pyrroline-5-carboxylate	0.7	-0.514573	11966181
0.503	0.9949	Energy	TCA Cycle	fumarate	0.87	-0.200913	444972
0.5043	0.9949	Lipid	Phosphatidylcholine (PC)	1-palmitoyl-2-palmitoleoyl-GPC (16:0/16:1)*	0.9	-0.152003	6443788
0.5044	0.9949	Amino Acid	Glutathione Metabolism	glutathione, oxidized (GSSG)	0.86	-0.217591	65359
0.5044	0.9949	Cofactors and Vitamins	Vitamin A Metabolism	retinol (vitamin A)	1.21	0.275007	445354
0.5075	0.9949	Lipid	Long Chain Polyunsaturated Fatty Acid (n3 and n6)	linoleate (18:2n6)	0.9	-0.152003	5280450
0.5075	0.9949	Lipid	Phosphatidylethanolamine (PE)	1-oleoyl-2-docosahexaenoyl-GPE (18:1/22:6)*	0.93	-0.104697	52922113
0.5084	0.9949	Energy	Oxidative Phosphorylation	phosphate	0.88	-0.184425	1061
0.5088	0.9949	Lipid	Phosphatidylglycerol (PG)	1-stearoyl-2-oleoyl-GPG (18:0/18:1)	0.95	-0.0740006	24779551
0.5101	0.9949	Lipid	Androgenic Steroids	epiandrosterone sulfate	0.98	-0.0291463	9929317
0.5103	0.9949	Lipid	Lysophospholipid	2-arachidonoyl-GPC (20:4)*	0.91	-0.136062	52924038
0.5104	0.9949	Lipid	Lysophospholipid	1-linoleoyl-GPG (18:2)*	1.01	0.0143553
0.5104	0.9949	Lipid	Dihydroceramides	N-palmitoyl-sphinganine (d18:0/16:0)	0.81	-0.304006	5283572
0.5107	0.9949	Amino Acid	Glutamate Metabolism	glutamate	0.84	-0.251539	33032
0.5112	0.9949	Lipid	Fatty Acid, Dihydroxy	2,4-dihydroxybutyrate	1.43	0.516015	192742
0.5118	0.9949	Lipid	Diacylglycerol	linoleoyl-arachidonoyl-glycerol (18:2/20:4) [1]*	0.94	-0.0892673	9543796
0.5121	0.9949	Nucleotide	Purine Metabolism, Adenine containing	N6-carbamoylthreonyladenosine	1.54	0.62293	161466
0.5164	0.9949	Lipid	Fatty Acid Metabolism (Acyl Carnitine, Monounsaturated)	undecenoylcarnitine (C11:1)	0.96	-0.0588937
0.5182	0.9949	Lipid	Long Chain Monounsaturated Fatty Acid	10-nonadecenoate (19:1n9)	1	0	5312513
0.5193	0.9949	Amino Acid	Glutathione Metabolism	2-aminobutyrate	0.93	-0.104697	80283
0.5194	0.9949	Lipid	Primary Bile Acid Metabolism	cholate	0.16	-2.64386	221493
0.52	0.9949	Lipid	Lysophospholipid	1-dihomo-linoleoyl-GPC (20:2)*	0.84	-0.251539
0.5215	0.9949	Lipid	Fatty Acid Metabolism (Acyl Carnitine, Long Chain Saturated)	lignoceroylcarnitine (C24)*	1.33	0.411426
0.5222	0.9949	Carbohydrate	Glycolysis, Gluconeogenesis, and Pyruvate Metabolism	pyruvate	0.68	-0.556393	1060
0.5248	0.9949	Amino Acid	Histidine Metabolism	N-acetylhistidine	0.79	-0.340075	75619
0.5257	0.9949	Lipid	Long Chain Polyunsaturated Fatty Acid (n3 and n6)	dihomo-linolenate (20:3n3 or n6)	0.99	-0.0144996	5280581
0.5271	0.9949	Energy	TCA Cycle	alpha-ketoglutarate	1.27	0.344828	51
0.5281	0.9949	Lipid	Fatty Acid, Monohydroxy	2-hydroxynervonate*	1	0	5312783
0.5285	0.9949	N/A	N/A	X-24807	2.83	1.5008
0.5288	0.9949	Amino Acid	Tyrosine Metabolism	tyramine O-sulfate	5.52	2.46467	153005
0.5293	0.9949	Lipid	Endocannabinoid	oleoyl ethanolamide	0.59	-0.761213	5283454
0.5295	0.9949	Lipid	Lysophospholipid	1-palmitoleoyl-GPI (16:1)*	1.2	0.263034
0.5296	0.9949	N/A	N/A	X-24978	1.93	0.948601
0.5299	0.9949	Lipid	Phosphatidylserine (PS)	1-stearoyl-2-docosahexaenoyl-GPS (18:0/22:6)*	1.13	0.176323	24779546
0.5308	0.9949	Lipid	Long Chain Polyunsaturated Fatty Acid (n3 and n6)	docosatrienoate (22:3n6)*	2.05	1.03562	75955220
0.5323	0.9949	Lipid	Lysoplasmalogen	1-(1-enyl-oleoyl)-GPC (P-18:1)*	2.39	1.25701	52923882
0.5331	0.9949	Nucleotide	Pyrimidine Metabolism, Uracil containing	5,6-dihydrouridine	1.44	0.526069	94312
0.5347	0.9949	Lipid	Lysophospholipid	1-palmitoyl-GPG (16:0)*	0.72	-0.473931	3300276
0.5349	0.9949	Lipid	Long Chain Polyunsaturated Fatty Acid (n3 and n6)	dihomo-linoleate (20:2n6)	1.1	0.137504	6439848
0.5351	0.9949	Lipid	Secondary Bile Acid Metabolism	ursodeoxycholate	1.39	0.475085	31401
0.5352	0.9949	N/A	N/A	X-24577	1.11	0.15056
0.536	0.9949	N/A	N/A	X-23171	1.1	0.137504
0.5361	0.9949	Xenobiotics	Benzoate Metabolism	catechol sulfate	0.73	-0.454032	3083879
0.5365	0.9949	N/A	N/A	X-25948	1.34	0.422233
0.5368	0.9949	Lipid	Sphingomyelins	sphingomyelin (d18:1/22:1, d18:2/22:0, d16:1/24:1)*	1.05	0.0703893
0.537	0.9949	Lipid	Long Chain Polyunsaturated Fatty Acid (n3 and n6)	arachidonate (20:4n6)	0.95	-0.0740006	444899
0.537	0.9949	Lipid	Fatty Acid Metabolism (Acyl Carnitine, Polyunsaturated)	dihomo-linoleoylcarnitine (C20:2)*	0.95	-0.0740006
0.5387	0.9949	Lipid	Fatty Acid Metabolism (Acyl Choline)	palmitoloelycholine	1.34	0.422233
0.5393	0.9949	Lipid	Sphingomyelins	sphingomyelin (d18:1/22:2, d18:2/22:1, d16:1/24:2)*	0.96	-0.0588937
0.5404	0.9949	Lipid	Long Chain Monounsaturated Fatty Acid	oleate/vaccenate (18:1)	0.98	-0.0291463	637517;445639;5281127;5282761
0.5407	0.9949	Lipid	Sphingomyelins	sphingomyelin (d18:1/17:0, d17:1/18:0, d19:1/16:0)	0.95	-0.0740006	46891763
0.5419	0.9949	Lipid	Plasmalogen	1-(1-enyl-palmitoyl)-2-arachidonoyl-GPC (P-16:0/20:4)*	1.08	0.111031
0.542	0.9949	Lipid	Fatty Acid Metabolism (Acyl Carnitine, Polyunsaturated)	docosatrienoylcarnitine (C22:3)*	0.94	-0.0892673
0.5421	0.9949	Lipid	Lysophospholipid	1-arachidonoyl-GPC (20:4n6)*	0.98	-0.0291463	24779476
0.544	0.9949	Amino Acid	Tryptophan Metabolism	indoleacetate	1.22	0.286881	802
0.5444	0.9949	Lipid	Fatty Acid Metabolism (Acyl Choline)	oleoylcholine	1.41	0.495695	59040790
0.5446	0.9949	Lipid	Lysophospholipid	1-oleoyl-GPS (18:1)	0.87	-0.200913	85036846
0.5454	0.9949	Lipid	Phosphatidylethanolamine (PE)	1-stearoyl-2-docosahexaenoyl-GPE (18:0/22:6)*	1.13	0.176323	9546798
0.5457	0.9949	Nucleotide	Pyrimidine Metabolism, Orotate containing	dihydroorotate	0.84	-0.251539	648
0.5458	0.9949	Amino Acid	Tyrosine Metabolism	tyrosine	0.94	-0.0892673	6057
0.5472	0.9949	Amino Acid	Lysine Metabolism	N6,N6,N6-trimethyllysine	0.89	-0.168123	440120
0.5505	0.9949	Xenobiotics	Xanthine Metabolism	theophylline	3.83	1.93734	2153
0.551	0.9949	Lipid	Sterol	cholesterol	0.92	-0.120294	6432564;11025495;5997
0.551	0.9949	Nucleotide	Purine Metabolism, (Hypo)Xanthine/Inosine containing	2'-deoxyinosine	0.86	-0.217591	135398593
0.5516	0.9949	Cofactors and Vitamins	Riboflavin Metabolism	flavin mononucleotide (FMN)	1.07	0.0976108	643976
0.552	0.9949	Lipid	Fatty Acid Metabolism (Acyl Carnitine, Hydroxy)	3-hydroxyoctanoylcarnitine (2)	0.57	-0.810966
0.5521	0.9949	N/A	N/A	X-11850	0.74	-0.434403
0.5536	0.9949	Lipid	Phosphatidylcholine (PC)	1-margaroyl-2-linoleoyl-GPC (17:0/18:2)*	0.82	-0.286304	52922491
0.5539	0.9949	Carbohydrate	Nucleotide Sugar	glucuronate 1-phosphate*	0.94	-0.0892673	16126791
0.5544	0.9949	Lipid	Phosphatidylcholine (PC)	1-pentadecanoyl-2-docosahexaenoyl-GPC (15:0/22:6)*	0.89	-0.168123	52922342
0.5563	0.9949	Lipid	Phosphatidylethanolamine (PE)	1-palmitoyl-2-eicosapentaenoyl-GPE (16:0/20:5)*	0.97	-0.0439433	52924919
0.5564	0.9949	Amino Acid	Glycine, Serine and Threonine Metabolism	threonine	0.94	-0.0892673	6288
0.5581	0.9949	Amino Acid	Lysine Metabolism	2-aminoadipate	1.27	0.344828	92136
0.5582	0.9949	Xenobiotics	Benzoate Metabolism	4-hydroxyhippurate	2.06	1.04264	151012
0.5586	0.9949	Lipid	Phosphatidylcholine (PC)	1-myristoyl-2-arachidonoyl-GPC (14:0/20:4)*	0.99	-0.0144996	24778634
0.5588	0.9949	Lipid	Fatty Acid, Dicarboxylate	dodecadienoate (12:2)*	1.03	0.0426443	25480
0.5603	0.9949	Peptide	Modified Peptides	N,N-dimethyl-pro-pro	0.83	-0.268817
0.5608	0.9949	Amino Acid	Glutamate Metabolism	N-acetyl-aspartyl-glutamate (NAAG)	0.9	-0.152003	188803
0.5609	0.9949	Lipid	Lysophospholipid	2-myristoyl-GPC (14:0)*	0.94	-0.0892673	460604
0.5615	0.9949	Amino Acid	Urea cycle; Arginine and Proline Metabolism	N-acetylarginine	0.9	-0.152003	67427
0.5626	0.9949	Lipid	Primary Bile Acid Metabolism	chenodeoxycholate	0.19	-2.39593	10133
0.5631	0.9949	Nucleotide	Dinucleotide	(3'-5')-cytidylyluridine*	0.77	-0.37707	145459097
0.5633	0.9949	Lipid	Hexosylceramides (HCER)	glycosyl-N-(2-hydroxynervonoyl)-sphingosine (d18:1/24:1(2OH))*	0.86	-0.217591
0.5638	0.9949	Lipid	Fatty Acid, Monohydroxy	3-hydroxystearate	1.08	0.111031	5282907
0.5642	0.9949	Lipid	Phosphatidylethanolamine (PE)	1-palmitoyl-2-oleoyl-GPE (16:0/18:1)	0.94	-0.0892673	5283496
0.5647	0.9949	N/A	N/A	X-25984	1.05	0.0703893
0.567	0.9949	Lipid	Lysoplasmalogen	1-(1-enyl-stearoyl)-GPC (P-18:0)*	1.47	0.555816	24779527
0.5676	0.9949	Lipid	Phosphatidylethanolamine (PE)	1-palmitoyl-2-stearoyl-GPE (16:0/18:0)*	0.84	-0.251539	5326793
0.5686	0.9949	Carbohydrate	Aminosugar Metabolism	N-acetylglucosamine 6-phosphate	1.04	0.0565835	439219
0.5692	0.9949	Lipid	Fatty Acid, Dicarboxylate	3-hydroxydodecanedioate*	1.25	0.321928	16663321
0.57	0.9949	Lipid	Lysophospholipid	1-linolenoyl-GPC (18:3)*	1.13	0.176323
0.5701	0.9949	Lipid	Fatty Acid, Monohydroxy	3-hydroxylaurate	1.57	0.650765	94216
0.571	0.9949	Nucleotide	Pyrimidine Metabolism, Thymine containing	5,6-dihydrothymine	0.94	-0.0892673	93556
0.5715	0.9949	N/A	N/A	X-11787	0.88	-0.184425
0.5721	0.9949	Amino Acid	Tryptophan Metabolism	indolelactate	1.42	0.505891	92904
0.5724	0.9949	Lipid	Diacylglycerol	palmitoyl-arachidonoyl-glycerol (16:0/20:4) [2]*	0.89	-0.168123	9543736
0.5724	0.9949	Nucleotide	Pyrimidine Metabolism, Orotate containing	orotidine	0.71	-0.494109	92751
0.5749	0.9949	Lipid	Androgenic Steroids	androstenediol (3beta,17beta) disulfate (1)	0.78	-0.358454	87120982
0.575	0.9949	Amino Acid	Lysine Metabolism	fructosyllysine	1.43	0.516015	9839580
0.577	0.9949	Cofactors and Vitamins	Ascorbate and Aldarate Metabolism	gulonate*	0.82	-0.286304	152304
0.5772	0.9949	Peptide	Dipeptide	isoleucylglycine	0.77	-0.37707	342532
0.5773	0.9949	Amino Acid	Methionine, Cysteine, SAM and Taurine Metabolism	3-sulfo-alanine	0.91	-0.136062	72886
0.5785	0.9949	Peptide	Dipeptide	alanylleucine	0.94	-0.0892673	259583
0.5792	0.9949	Amino Acid	Lactoyl Amino Acid	N-lactoyl tyrosine	1.49	0.575312
0.5812	0.9949	Lipid	Long Chain Polyunsaturated Fatty Acid (n3 and n6)	nisinate (24:6n3)	0.98	-0.0291463	11792612
0.5842	0.9949	Lipid	Fatty Acid, Monohydroxy	3-hydroxymyristate	1.55	0.632268	16064
0.5858	0.9949	Lipid	Lysophospholipid	1-stearoyl-GPI (18:0)	0.83	-0.268817	71581135;42607495
0.5864	0.9949	N/A	N/A	X-25109	1.76	0.815575
0.5873	0.9949	Lipid	Fatty Acid Metabolism (Acyl Carnitine, Polyunsaturated)	tetracosadienoylcarnitine (C24:2)*	0.95	-0.0740006
0.5879	0.9949	Xenobiotics	Xanthine Metabolism	1-methylxanthine	0.5	-1	80220
0.5887	0.9949	N/A	N/A	X-22918	0.98	-0.0291463
0.591	0.9949	Amino Acid	Alanine and Aspartate Metabolism	asparagine	0.93	-0.104697	6267
0.5919	0.9949	Lipid	Lysophospholipid	1-stearoyl-GPS (18:0)*	1.56	0.641546	74819135
0.5934	0.9949	Lipid	Long Chain Polyunsaturated Fatty Acid (n3 and n6)	heneicosapentaenoate (21:5n3)	1.03	0.0426443	11998573
0.5935	0.9949	N/A	N/A	X-24576	1.68	0.748461
0.5946	0.9949	N/A	N/A	X-15220	0.94	-0.0892673
0.5948	0.9949	Cofactors and Vitamins	Nicotinate and Nicotinamide Metabolism	nicotinate	0.86	-0.217591	938
0.5953	0.9949	Lipid	Fatty Acid Metabolism (Acyl Glutamine)	hexanoylglutamine	1.02	0.0285692
0.5954	0.9949	Cofactors and Vitamins	Nicotinate and Nicotinamide Metabolism	nicotinate ribonucleoside	1.82	0.863938	161233
0.5961	0.9949	N/A	N/A	X-23593	0.9	-0.152003
0.5966	0.9949	Lipid	Long Chain Saturated Fatty Acid	stearate (18:0)	1.18	0.238787	5281
0.5967	0.9949	Lipid	Phosphatidylcholine (PC)	1,2-dioleoyl-GPC (18:1/18:1)	0.88	-0.184425	10350317
0.5968	0.9949	Carbohydrate	Pentose Phosphate Pathway	xylulose 5-phosphate	1.16	0.214125	439190
0.5974	0.9949	Lipid	Sphingomyelins	lignoceroyl sphingomyelin (d18:1/24:0)	0.91	-0.136062
0.5991	0.9949	Amino Acid	Methionine, Cysteine, SAM and Taurine Metabolism	2,3-dihydroxy-5-methylthio-4-pentenoate (DMTPA)*	0.92	-0.120294
0.5995	0.9949	Lipid	Long Chain Polyunsaturated Fatty Acid (n3 and n6)	mead acid (20:3n9)	1.17	0.226509	5312531
0.6	0.9949	N/A	N/A	X-24546	1.42	0.505891
0.6002	0.9949	Amino Acid	Glycine, Serine and Threonine Metabolism	sarcosine	0.75	-0.415037	1088
0.6018	0.9949	Amino Acid	Methionine, Cysteine, SAM and Taurine Metabolism	N-acetyltaurine	0.8	-0.321928	159864
0.6029	0.9949	Lipid	Ceramides	ceramide (d18:2/24:1, d18:1/24:2)*	1.42	0.505891
0.6031	0.9949	Lipid	Lysophospholipid	2-oleoyl-GPC (18:1)*	0.82	-0.286304	24779494
0.6035	0.9949	Amino Acid	Histidine Metabolism	3-methylhistidine	0.87	-0.200913	64969
0.604	0.9949	Lipid	Ceramides	ceramide (d18:1/17:0, d17:1/18:0)*	0.94	-0.0892673
0.6047	0.9949	Lipid	Sphingolipid Synthesis	1-deoxysphinganine (m18:0)	1.47	0.555816	9925886
0.6051	0.9949	N/A	N/A	X-25503	0.6	-0.736966
0.6052	0.9949	Lipid	Lysophospholipid	1-oleoyl-GPC (18:1)	0.86	-0.217591	16081932
0.6063	0.9949	N/A	N/A	X-21442	0.58	-0.785875
0.6069	0.9949	Cofactors and Vitamins	Hemoglobin and Porphyrin Metabolism	I-urobilinogen	0.35	-1.51457	9548718
0.607	0.9949	N/A	N/A	X-17653	1.35	0.432959
0.6075	0.9949	Amino Acid	Leucine, Isoleucine and Valine Metabolism	isovalerylcarnitine (C5)	0.49	-1.02915	169235
0.6082	0.9949	N/A	N/A	X-14904	1.7	0.765535
0.6086	0.9949	Nucleotide	Purine Metabolism, Adenine containing	adenosine 3'-monophosphate (3'-AMP)	1.48	0.565597	41211
0.6089	0.9949	Lipid	Lysophospholipid	1-stearoyl-GPC (18:0)	0.91	-0.136062	497300
0.6092	0.9949	Amino Acid	Leucine, Isoleucine and Valine Metabolism	3-hydroxy-2-ethylpropionate	1.19	0.250962	188979
0.611	0.9949	N/A	N/A	X-25957	1.22	0.286881
0.6111	0.9949	Lipid	Plasmalogen	1-(1-enyl-palmitoyl)-2-docosahexaenoyl-GPC (P-16:0/22:6)*	1.09	0.124328	53480699
0.6122	0.9949	Lipid	Phospholipid Metabolism	glycerophosphoinositol*	0.76	-0.395929	167572
0.6124	0.9949	Lipid	Primary Bile Acid Metabolism	glycochenodeoxycholate	0.9	-0.152003	12544
0.613	0.9949	Lipid	Glycerolipid Metabolism	glycerophosphoglycerol	0.85	-0.234465	54575349
0.6159	0.9949	Lipid	Plasmalogen	1-palmityl-2-linoleoyl-GPC (O-16:0/18:2)*	0.85	-0.234465	6443157
0.617	0.9949	Lipid	Phosphatidylcholine (PC)	1,2-distearoyl-GPC (18:0/18:0)	0.99	-0.0144996	94190
0.6172	0.9949	Lipid	Lysophospholipid	2-linoleoyl-GPE (18:2)*	0.65	-0.621488
0.6176	0.9949	Lipid	Lysophospholipid	2-docosahexaenoyl-GPE (22:6)*	0.83	-0.268817
0.6185	0.9949	Peptide	Dipeptide	valylleucine	0.85	-0.234465	352039
0.6187	0.9949	N/A	N/A	X-16271	1.43	0.516015
0.6189	0.9949	Xenobiotics	Chemical	phenol red	0.98	-0.0291463	4766
0.6209	0.9949	Lipid	Long Chain Polyunsaturated Fatty Acid (n3 and n6)	stearidonate (18:4n3)	1.6	0.678072	5312508
0.6217	0.9949	Lipid	Endocannabinoid	N-stearoyltaurine	0.98	-0.0291463	168274
0.6219	0.9949	Lipid	Sphingomyelins	sphingomyelin (d17:2/16:0, d18:2/15:0)*	0.95	-0.0740006
0.6247	0.9949	Energy	TCA Cycle	malate	0.9	-0.152003	525
0.6259	0.9949	Lipid	Plasmalogen	1-palmityl-2-stearoyl-GPC (O-16:0/18:0)*	0.9	-0.152003	11803170
0.6275	0.9949	Lipid	Diacylglycerol	stearoyl-docosahexaenoyl-glycerol (18:0/22:6) [1]*	1.31	0.389567
0.6279	0.9949	Carbohydrate	Fructose, Mannose and Galactose Metabolism	mannose	1.28	0.356144	185698;82308;18950;439680
0.628	0.9949	Lipid	Fatty Acid Metabolism (Acyl Carnitine, Medium Chain)	hexanoylcarnitine (C6)	1.05	0.0703893	6426853
0.6283	0.9949	Lipid	Phosphatidylethanolamine (PE)	1-palmitoyl-2-arachidonoyl-GPE (16:0/20:4)*	1.01	0.0143553	9546800
0.6287	0.9949	Lipid	Mevalonate Metabolism	3-hydroxy-3-methylglutarate	0.93	-0.104697	1662;5459993
0.6314	0.9949	Lipid	Endocannabinoid	stearoyl ethanolamide	0.66	-0.599462	27902
0.6352	0.9949	Lipid	Short Chain Fatty Acid	valerate (5:0)	1.09	0.124328	7991
0.6362	0.9949	N/A	N/A	X-21364	1.15	0.201634
0.6366	0.9949	Lipid	Diacylglycerol	palmitoyl-docosahexaenoyl-glycerol (16:0/22:6) [2]*	0.83	-0.268817	9543827
0.6387	0.9949	Amino Acid	Histidine Metabolism	1-ribosyl-imidazoleacetate*	1.51	0.594549	440569
0.6387	0.9949	Amino Acid	Lysine Metabolism	lysine	1	0	5962
0.6397	0.9949	Lipid	Fatty Acid, Branched	(12 or 13)-methylmyristate (a15:0 or i15:0)	1.84	0.879706	151014
0.6415	0.9949	Lipid	Sphingomyelins	sphingomyelin (d17:1/16:0, d18:1/15:0, d16:1/17:0)*	0.95	-0.0740006
0.6418	0.9949	Lipid	Long Chain Saturated Fatty Acid	myristate (14:0)	1.26	0.333424	11005
0.642	0.9949	Lipid	Phosphatidylinositol (PI)	1-stearoyl-2-linoleoyl-GPI (18:0/18:2)	0.94	-0.0892673
0.6424	0.9949	Lipid	Monoacylglycerol	2-palmitoylglycerol (16:0)	1.18	0.238787	123409
0.6429	0.9949	Lipid	Diacylglycerol	palmitoyl-linolenoyl-glycerol (16:0/18:3) [2]*	0.94	-0.0892673	348277338;348277337
0.6431	0.9949	Lipid	Secondary Bile Acid Metabolism	glycolithocholate sulfate*	0.95	-0.0740006	72222
0.6437	0.9949	Nucleotide	Dinucleotide	(3'-5')-cytidylylcytidine*	0.92	-0.120294	94237
0.6443	0.9949	Lipid	Long Chain Polyunsaturated Fatty Acid (n3 and n6)	docosahexaenoate (DHA; 22:6n3)	0.87	-0.200913	445580
0.645	0.9949	Amino Acid	Methionine, Cysteine, SAM and Taurine Metabolism	N-acetylcysteine	0.89	-0.168123	12035
0.6453	0.9949	Xenobiotics	Benzoate Metabolism	methyl-4-hydroxybenzoate sulfate	1.2	0.263034	10657183
0.6461	0.9949	Amino Acid	Histidine Metabolism	imidazole lactate	0.71	-0.494109	793
0.6465	0.9949	Lipid	Fatty Acid Metabolism (Acyl Choline)	arachidonoylcholine	1.32	0.400538	122198216
0.6469	0.9949	Lipid	Plasmalogen	1-(1-enyl-palmitoyl)-2-arachidonoyl-GPE (P-16:0/20:4)*	0.95	-0.0740006	52925126
0.6486	0.9949	Lipid	Long Chain Polyunsaturated Fatty Acid (n3 and n6)	hexadecadienoate (16:2n6)	1.47	0.555816	13932172
0.6491	0.9949	Lipid	Fatty Acid Metabolism (Acyl Carnitine, Hydroxy)	3-hydroxydecanoylcarnitine	1.09	0.124328	121454166
0.6497	0.9949	Lipid	Sphingolipid Synthesis	sphinganine	1.45	0.536053	3126
0.651	0.9949	N/A	N/A	X-25936	0.88	-0.184425
0.6512	0.9949	Lipid	Phosphatidylethanolamine (PE)	1-stearoyl-2-arachidonoyl-GPE (18:0/20:4)	0.94	-0.0892673	5289133
0.6515	0.9949	Amino Acid	Glycine, Serine and Threonine Metabolism	betaine	0.99	-0.0144996	247
0.6524	0.9949	Xenobiotics	Benzoate Metabolism	4-methylcatechol sulfate	3.66	1.87184	54104170
0.6526	0.9949	N/A	N/A	X-23587	0.96	-0.0588937
0.6536	0.9949	Xenobiotics	Benzoate Metabolism	propyl 4-hydroxybenzoate sulfate	0.58	-0.785875	131838881
0.6539	0.9949	Lipid	Lysophospholipid	1-dihomo-linolenoyl-GPE (20:3n3 or 6)*	0.96	-0.0588937
0.6557	0.9949	N/A	N/A	X-25855	0.81	-0.304006
0.6572	0.9949	Amino Acid	Polyamine Metabolism	N(1)-acetylspermine	0.99	-0.0144996	496;916
0.6587	0.9949	N/A	N/A	X-14056	1.05	0.0703893
0.659	0.9949	N/A	N/A	X-25790	0.95	-0.0740006
0.6595	0.9949	Carbohydrate	Glycolysis, Gluconeogenesis, and Pyruvate Metabolism	2,3-diphosphoglycerate	0.83	-0.268817	186004
0.6595	0.9949	Lipid	Lysophospholipid	1-adrenoyl-GPC (22:4)*	1.21	0.275007	52924039
0.6606	0.9949	Peptide	Dipeptide	prolylglycine	1.03	0.0426443	6426709
0.661	0.9949	Lipid	Lysophospholipid	1-palmitoyl-GPI (16:0)	0.7	-0.514573	71296207
0.6616	0.9949	N/A	N/A	X-25406	1.06	0.0840643
0.6623	0.9949	Lipid	Long Chain Monounsaturated Fatty Acid	10-heptadecenoate (17:1n7)	1.3	0.378512	5312435
0.6627	0.9949	Xenobiotics	Food Component/Plant	piperine	1.44	0.526069	638024
0.6628	0.9949	Lipid	Glycerolipid Metabolism	glycerol 3-phosphate	0.78	-0.358454	754
0.6633	0.9949	N/A	N/A	X-21815	1	0
0.6641	0.9949	Nucleotide	Purine Metabolism, Guanine containing	N2,N2-dimethylguanosine	1.78	0.831877	135501639
0.6648	0.9949	Carbohydrate	Glycolysis, Gluconeogenesis, and Pyruvate Metabolism	lactate	0.95	-0.0740006	612
0.6653	0.9949	Lipid	Phosphatidylcholine (PC)	1-oleoyl-2-docosahexaenoyl-GPC (18:1/22:6)*	0.88	-0.184425	24778955
0.666	0.9949	Nucleotide	Pyrimidine Metabolism, Cytidine containing	cytidine 2' or 3'-monophosphate (2' or 3'-CMP)	1.09	0.124328	53481031;66535
0.6683	0.9949	Lipid	Long Chain Polyunsaturated Fatty Acid (n3 and n6)	linolenate [alpha or gamma; (18:3n3 or 6)]	1.18	0.238787	5280933;5280934
0.6686	0.9949	Cofactors and Vitamins	Nicotinate and Nicotinamide Metabolism	nicotinamide riboside	1.5	0.584963	439924
0.6705	0.9949	Lipid	Endocannabinoid	linoleoyl ethanolamide	0.76	-0.395929	5283446
0.6731	0.9949	Amino Acid	Glycine, Serine and Threonine Metabolism	serine	1	0	5951
0.6732	0.9949	Lipid	Plasmalogen	1-(1-enyl-palmitoyl)-2-docosahexaenoyl-GPE (P-16:0/22:6)*	0.95	-0.0740006	5283497
0.6755	0.9949	Carbohydrate	Glycolysis, Gluconeogenesis, and Pyruvate Metabolism	fructose 1,6-diphosphate/glucose 1,6-diphosphate/myo-inositol diphosphates	2.1	1.07039	10404962;3934;90658350;124383956;4453;445557;718;82400
0.6762	0.9949	N/A	N/A	X-14939	0.98	-0.0291463
0.6768	0.9949	Lipid	Ceramides	N-palmitoyl-sphingadienine (d18:2/16:0)*	1.06	0.0840643
0.6787	0.9949	Amino Acid	Lactoyl Amino Acid	N-lactoyl phenylalanine	1.5	0.584963
0.6793	0.9949	Amino Acid	Lactoyl Amino Acid	N-lactoyl isoleucine	1.41	0.495695
0.6796	0.9949	Lipid	Androgenic Steroids	5alpha-androstan-3beta,17beta-diol disulfate	0.77	-0.37707	90186325
0.6807	0.9949	Amino Acid	Polyamine Metabolism	4-acetamidobutanoate	1.35	0.432959	18189
0.6821	0.9949	Carbohydrate	Pentose Phosphate Pathway	6-phosphogluconate	0.77	-0.37707	91493
0.6839	0.9949	N/A	N/A	X-21470	1.24	0.31034
0.6846	0.9949	Lipid	Lysophospholipid	1-oleoyl-GPE (18:1)	1.08	0.111031	9547071
0.685	0.9949	Amino Acid	Lactoyl Amino Acid	N-lactoyl valine	1.41	0.495695
0.6853	0.9949	Lipid	Lysophospholipid	2-oleoyl-GPE (18:1)*	1.07	0.0976108
0.6858	0.9949	Lipid	Diacylglycerol	palmitoyl-arachidonoyl-glycerol (16:0/20:4) [1]*	0.93	-0.104697	9543736
0.6859	0.9949	Lipid	Diacylglycerol	stearoyl-arachidonoyl-glycerol (18:0/20:4) [2]*	1.07	0.0976108	6438587
0.6861	0.9949	Carbohydrate	Aminosugar Metabolism	glucosamine 6-phosphate	1.32	0.400538	440997
0.6874	0.9949	Lipid	Primary Bile Acid Metabolism	glycochenodeoxycholate 3-sulfate	1.29	0.367371	11954205;21125002;21116917
0.6889	0.9949	Lipid	Lysophospholipid	1-nervonoyl-GPC (24:1n9)*	1.27	0.344828	53480477
0.6894	0.9949	Lipid	Long Chain Monounsaturated Fatty Acid	eicosenoate (20:1)	1.33	0.411426	5282769;5282768;94159
0.6894	0.9949	Lipid	Primary Bile Acid Metabolism	taurochenodeoxycholate	0.89	-0.168123	387316
0.6917	0.9949	Cofactors and Vitamins	Hemoglobin and Porphyrin Metabolism	heme	1.41	0.495695	26945
0.6918	0.9949	Amino Acid	Alanine and Aspartate Metabolism	N-acetylalanine	0.9	-0.152003	88064
0.6921	0.9949	Lipid	Phospholipid Metabolism	glycerophosphorylcholine (GPC)	1.13	0.176323	71920
0.6932	0.9949	Amino Acid	Glutathione Metabolism	2-hydroxybutyrate/2-hydroxyisobutyrate	1.11	0.15056	4277439;440864
0.6938	0.9949	Amino Acid	Creatine Metabolism	creatine	0.94	-0.0892673	586
0.6939	0.9949	N/A	N/A	X-25102	0.69	-0.535332
0.6949	0.9949	Lipid	Fatty Acid Metabolism (Acyl Carnitine, Monounsaturated)	myristoleoylcarnitine (C14:1)*	1.66	0.731183	129691961
0.6949	0.9949	Cofactors and Vitamins	Nicotinate and Nicotinamide Metabolism	N1-methyl-4-pyridone-3-carboxamide	1.2	0.263034	440810
0.6957	0.9949	Lipid	Androgenic Steroids	16alpha-hydroxy DHEA 3-sulfate	1.12	0.163499	20848950
0.6967	0.9949	Amino Acid	Lysine Metabolism	6-oxopiperidine-2-carboxylate	1.15	0.201634	3014237
0.6975	0.9949	Lipid	Diacylglycerol	stearoyl-docosahexaenoyl-glycerol (18:0/22:6) [2]*	0.98	-0.0291463
0.6999	0.9949	N/A	N/A	X-25810	1.46	0.545968
0.7006	0.9949	Amino Acid	Histidine Metabolism	imidazole propionate	1.23	0.298658	70630
0.7009	0.9949	Amino Acid	Methionine, Cysteine, SAM and Taurine Metabolism	cysteine s-sulfate	0.73	-0.454032	115015
0.7033	0.9949	Lipid	Fatty Acid Metabolism (Acyl Carnitine, Polyunsaturated)	linoleoylcarnitine (C18:2)*	1.15	0.201634	6450015
0.7042	0.9949	Lipid	Lysophospholipid	1-palmitoleoyl-GPE (16:1)*	1.28	0.356144	53480923
0.7044	0.9949	Xenobiotics	Drug - Cardiovascular	metoprolol	0.91	-0.136062	4171
0.7052	0.9949	Lipid	Fatty Acid Metabolism (Acyl Carnitine, Polyunsaturated)	dihomo-linolenoylcarnitine (C20:3n3 or 6)*	0.93	-0.104697
0.7064	0.9949	Amino Acid	Glycine, Serine and Threonine Metabolism	N-acetylglycine	1.17	0.226509	10972
0.7064	0.9949	Carbohydrate	Advanced Glycation End-product	N6-carboxymethyllysine	1.05	0.0703893	123800
0.7064	0.9949	Lipid	Secondary Bile Acid Metabolism	glycodeoxycholate 3-sulfate	2.19	1.13093	101602538
0.7065	0.9949	Amino Acid	Histidine Metabolism	carnosine	1.44	0.526069	439224
0.7071	0.9949	Lipid	Diacylglycerol	oleoyl-linoleoyl-glycerol (18:1/18:2) [1]	1.16	0.214125	14275396
0.7075	0.9949	Amino Acid	Methionine, Cysteine, SAM and Taurine Metabolism	methionine	1	0	6137
0.7084	0.9949	Lipid	Fatty Acid Metabolism (Acyl Carnitine, Polyunsaturated)	docosahexaenoylcarnitine (C22:6)*	0.76	-0.395929
0.7103	0.9949	Lipid	Phosphatidylserine (PS)	1-stearoyl-2-linoleoyl-GPS (18:0/18:2)	1.03	0.0426443	9547091
0.7104	0.9949	Lipid	Long Chain Monounsaturated Fatty Acid	palmitoleate (16:1n7)	1.41	0.495695	445638
0.711	0.9949	Amino Acid	Leucine, Isoleucine and Valine Metabolism	isoleucine	0.99	-0.0144996	6306
0.7114	0.9949	Lipid	Phosphatidylcholine (PC)	1-margaroyl-2-arachidonoyl-GPC (17:0/20:4)*	1.02	0.0285692
0.7117	0.9949	Lipid	Fatty Acid, Dicarboxylate	3-carboxy-4-methyl-5-propyl-2-furanpropanoate (CMPF)	1.25	0.321928	123979
0.7159	0.9949	Amino Acid	Tryptophan Metabolism	kynurenine	0.86	-0.217591	161166
0.7164	0.9949	Lipid	Androgenic Steroids	androsterone sulfate	1.01	0.0143553	159663
0.7165	0.9949	Lipid	Fatty Acid Metabolism (Acyl Carnitine, Monounsaturated)	ximenoylcarnitine (C26:1)*	1.39	0.475085
0.717	0.9949	Amino Acid	Leucine, Isoleucine and Valine Metabolism	2-hydroxy-3-methylvalerate	0.87	-0.200913	164623
0.7209	0.9949	Amino Acid	Lysine Metabolism	5-aminovalerate	1.44	0.526069	138
0.7222	0.9949	Peptide	Modified Peptides	pyroglutamylglycine	1.37	0.454176	152981
0.7228	0.9949	Carbohydrate	Glycolysis, Gluconeogenesis, and Pyruvate Metabolism	glucose	1.05	0.0703893	5793
0.7236	0.9949	Lipid	Lysophospholipid	1-nonadecenoyl-GPC (19:1)*	0.85	-0.234465
0.7241	0.9949	Lipid	Fatty Acid Metabolism (Acyl Carnitine, Long Chain Saturated)	pentadecanoylcarnitine (C15)*	0.98	-0.0291463	123132011
0.7262	0.9949	Nucleotide	Purine Metabolism, (Hypo)Xanthine/Inosine containing	hypoxanthine	0.97	-0.0439433	790;135398638
0.7271	0.9949	Amino Acid	Tryptophan Metabolism	5-hydroxyindoleacetate	1.71	0.773996	1826
0.7298	0.9949	Lipid	Lysophospholipid	2-stearoyl-GPE (18:0)*	1.35	0.432959	90658453;53480667
0.7306	0.9949	Carbohydrate	Glycolysis, Gluconeogenesis, and Pyruvate Metabolism	glucose 6-phosphate	1.41	0.495695	5958
0.7308	0.9949	Lipid	Lysophospholipid	1-oleoyl-GPI (18:1)	0.89	-0.168123	86289645
0.7311	0.9949	Lipid	Fatty Acid, Dicarboxylate	glutarate (C5-DC)	1.01	0.0143553	743;4418048
0.7316	0.9949	Peptide	Modified Peptides	pyroglutamylalanine*	1.04	0.0565835	159907
0.7317	0.9949	Lipid	Glycerolipid Metabolism	glycerol	1.21	0.275007	753
0.7342	0.9949	Lipid	Long Chain Polyunsaturated Fatty Acid (n3 and n6)	tetradecadienoate (14:2)*	1.26	0.333424	5312409
0.735	0.9949	N/A	N/A	X-23654	1.01	0.0143553
0.7372	0.9949	Lipid	Lysoplasmalogen	1-oleyl-GPC (O-18:1)*	1.28	0.356144
0.7377	0.9949	Lipid	Phosphatidylcholine (PC)	1-stearoyl-2-dihomo-linolenoyl-GPC (18:0/20:3n3 or 6)*	0.97	-0.0439433
0.738	0.9949	Lipid	Long Chain Polyunsaturated Fatty Acid (n3 and n6)	docosapentaenoate (n3 DPA; 22:5n3)	0.93	-0.104697	6441454
0.7403	0.9949	Lipid	Phosphatidylcholine (PC)	1-stearoyl-2-oleoyl-GPC (18:0/18:1)	1.09	0.124328	24778825
0.7412	0.9949	Peptide	Dipeptide	glutaminylleucine	0.73	-0.454032	44232492
0.7412	0.9949	Cofactors and Vitamins	Hemoglobin and Porphyrin Metabolism	L-urobilin	1.13	0.176323	5280818
0.7417	0.9949	Amino Acid	Alanine and Aspartate Metabolism	N-acetylasparagine	1.07	0.0976108	99715
0.7457	0.9949	Lipid	Phosphatidylcholine (PC)	1-myristoyl-2-palmitoyl-GPC (14:0/16:0)	0.98	-0.0291463	129657
0.7478	0.9949	Peptide	Gamma-glutamyl Amino Acid	gamma-glutamyl-epsilon-lysine	1.18	0.238787	7015685
0.7483	0.9949	Lipid	Lysophospholipid	1-palmitoyl-GPS (16:0)*	0.8	-0.321928	9547100
0.7485	0.9949	Lipid	Endocannabinoid	docosahexaenoyl ethanolamide	0.92	-0.120294	5283451
0.7486	0.9949	Cofactors and Vitamins	Tetrahydrobiopterin Metabolism	dihydrobiopterin	0.92	-0.120294	135402011
0.7511	0.9949	Amino Acid	Glutamate Metabolism	N-acetylglutamine	0.83	-0.268817	182230
0.7511	0.9949	Lipid	Phosphatidylinositol (PI)	1-stearoyl-2-arachidonoyl-GPI (18:0/20:4)	0.98	-0.0291463
0.7511	0.9949	Lipid	Dihydroceramides	N-palmitoyl-deoxysphinganine (m18:0/16:0)	0.78	-0.358454	10118967
0.7514	0.9949	Amino Acid	Lysine Metabolism	N-acetyl-cadaverine	3.31	1.72683	10374713
0.7516	0.9949	Amino Acid	Leucine, Isoleucine and Valine Metabolism	leucine	1	0	6106
0.7519	0.9949	Carbohydrate	Aminosugar Metabolism	erythronate*	0.93	-0.104697	2781043
0.7519	0.9949	Xenobiotics	Food Component/Plant	3-formylindole	1.15	0.201634	10256
0.7521	0.9949	Lipid	Fatty Acid Metabolism (Acyl Carnitine, Monounsaturated)	eicosenoylcarnitine (C20:1)*	1.07	0.0976108
0.7536	0.9949	Amino Acid	Methionine, Cysteine, SAM and Taurine Metabolism	methionine sulfoxide	1.11	0.15056	158980
0.754	0.9949	Lipid	Phosphatidylcholine (PC)	1-stearoyl-2-arachidonoyl-GPC (18:0/20:4)	1.01	0.0143553	16219824
0.7541	0.9949	Lipid	Fatty Acid Metabolism (Acyl Carnitine, Polyunsaturated)	docosadienoylcarnitine (C22:2)*	0.84	-0.251539	71464511
0.7544	0.9949	Lipid	Diacylglycerol	palmitoyl-oleoyl-glycerol (16:0/18:1) [1]*	1.22	0.286881	5282283
0.7547	0.9949	N/A	N/A	X-11308	1.29	0.367371
0.7556	0.9949	Nucleotide	Purine Metabolism, Adenine containing	N6-methyladenosine	2.44	1.28688	102175
0.7572	0.9949	Carbohydrate	Pentose Metabolism	ribitol	1.09	0.124328	6912
0.7578	0.9949	Amino Acid	Glycine, Serine and Threonine Metabolism	N-acetylthreonine	0.91	-0.136062	152204
0.7584	0.9949	Amino Acid	Polyamine Metabolism	(N(1) + N(8))-acetylspermidine	1.58	0.659925	123689;496
0.7586	0.9949	Lipid	Diacylglycerol	linoleoyl-docosahexaenoyl-glycerol (18:2/22:6) [2]*	0.82	-0.286304	9543899
0.7588	0.9949	Cofactors and Vitamins	Vitamin A Metabolism	carotene diol (1)	0.91	-0.136062
0.7591	0.9949	Xenobiotics	Food Component/Plant	saccharin	0.67	-0.577767	5143
0.7595	0.9949	Nucleotide	Pyrimidine Metabolism, Uracil containing	uracil	0.94	-0.0892673	1174
0.7601	0.9949	Lipid	Plasmalogen	1-(1-enyl-palmitoyl)-2-palmitoleoyl-GPC (P-16:0/16:1)*	1.22	0.286881	52923882
0.7607	0.9949	Lipid	Docosanoid	14-HDoHE/17-HDoHE	1.51	0.594549	11566378;6439179
0.7609	0.9949	Amino Acid	Leucine, Isoleucine and Valine Metabolism	2-methylbutyrylcarnitine (C5)	0.91	-0.136062	6426901
0.7609	0.9949	Carbohydrate	Pentose Metabolism	sedoheptulose	1.1	0.137504	5459879
0.7614	0.9949	Peptide	Dipeptide	tyrosylglycine	1.29	0.367371	7021854
0.7621	0.9949	Lipid	Fatty Acid Metabolism (Acyl Carnitine, Medium Chain)	laurylcarnitine (C12)	1.41	0.495695	168381
0.7635	0.9949	Amino Acid	Phenylalanine Metabolism	phenylalanine	1.02	0.0285692	6140
0.7635	0.9949	Lipid	Ceramide PEs	palmitoyl-sphingosine-phosphoethanolamine (d18:1/16:0)	1.06	0.0840643
0.7644	0.9949	Carbohydrate	Fructose, Mannose and Galactose Metabolism	galactonate	1.17	0.226509	12310779;128869
0.7656	0.9949	Lipid	Phosphatidylcholine (PC)	1-margaroyl-2-oleoyl-GPC (17:0/18:1)*	0.93	-0.104697
0.7662	0.9949	Lipid	Sphingomyelins	sphingomyelin (d18:2/24:1, d18:1/24:2)*	0.91	-0.136062	85336023
0.7666	0.9949	Amino Acid	Tyrosine Metabolism	p-cresol glucuronide*	0.4	-1.32193	154035
0.7673	0.9949	Amino Acid	Methionine, Cysteine, SAM and Taurine Metabolism	N-acetylmethionine sulfoxide	1.03	0.0426443	11902949
0.7674	0.9949	Lipid	Secondary Bile Acid Metabolism	glycodeoxycholate	0.76	-0.395929	3035026
0.7678	0.9949	Lipid	Lysophospholipid	2-oleoyl-GPI (18:1)*	0.8	-0.321928
0.7686	0.9949	Peptide	Dipeptide	alanylproline	1.22	0.286881	83525
0.7699	0.9949	Lipid	Lysophospholipid	1-docosahexaenoyl-GPE (22:6)*	0.91	-0.136062
0.7709	0.9949	Carbohydrate	Aminosugar Metabolism	glucuronate	1.27	0.344828	441478;94715;23677976;65041;444791
0.7724	0.9949	Peptide	Fibrinogen Cleavage Peptide	fibrinopeptide A*	1	0	25081464
0.7733	0.9949	Lipid	Phosphatidylcholine (PC)	1,2-dipalmitoyl-GPC (16:0/16:0)	1.06	0.0840643	452110
0.7736	0.9949	Lipid	Phosphatidylcholine (PC)	phosphatidylcholine (18:0/20:2, 20:0/18:2)*	0.97	-0.0439433
0.7746	0.9949	Lipid	Fatty Acid, Dihydroxy	3,4-dihydroxybutyrate	1.05	0.0703893	150929
0.7763	0.9949	Lipid	Fatty Acid, Dicarboxylate	azelate (C9-DC)	1.07	0.0976108	2266
0.7783	0.9949	Lipid	Inositol Metabolism	inositol 1-phosphate (I1P)	1.52	0.604071	440194
0.7783	0.9949	N/A	N/A	X-15608	0.78	-0.358454
0.7784	0.9949	Carbohydrate	Fructose, Mannose and Galactose Metabolism	mannitol/sorbitol	2.3	1.20163	6251;5780
0.7806	0.9949	Amino Acid	Glutamate Metabolism	gamma-carboxyglutamate	1.08	0.111031	40772
0.7806	0.9949	Lipid	Ceramides	N-stearoyl-sphingadienine (d18:2/18:0)*	1.57	0.650765	132282053
0.7819	0.9949	Xenobiotics	Food Component/Plant	homostachydrine*	1	0	441447
0.782	0.9949	Lipid	Lysophospholipid	1-oleoyl-GPG (18:1)*	1.02	0.0285692
0.7837	0.9949	Amino Acid	Lysine Metabolism	N6-acetyllysine	0.95	-0.0740006	92832
0.7837	0.9949	Cofactors and Vitamins	Thiamine Metabolism	thiamin (vitamin B1)	2.45	1.29278	1130
0.785	0.9949	Lipid	Ceramides	ceramide (d16:1/24:1, d18:1/22:1)*	1.7	0.765535
0.7871	0.9949	Amino Acid	Polyamine Metabolism	acisoga	1.16	0.214125	129397
0.7879	0.9949	Partially Characterized Molecules	Partially Characterized Molecules	glutamine_degradant*	0.69	-0.535332
0.7894	0.9949	N/A	N/A	X-24035	0.99	-0.0144996
0.7898	0.9949	N/A	N/A	X-15461	1.12	0.163499
0.7904	0.9949	Lipid	Plasmalogen	1-(1-enyl-oleoyl)-2-docosahexaenoyl-GPC (P-18:1/22:6)*	1.45	0.536053	53480839;53480781
0.7912	0.9949	Lipid	Monoacylglycerol	2-oleoylglycerol (18:1)	1.26	0.333424	5319879
0.7915	0.9949	Amino Acid	Tryptophan Metabolism	oxindolylalanine	0.94	-0.0892673	20977764
0.7924	0.9949	Amino Acid	Lactoyl Amino Acid	N-lactoyl histidine	1.09	0.124328
0.7927	0.9949	Lipid	Endocannabinoid	arachidonoyl ethanolamide	1.32	0.400538	5281969
0.794	0.9949	Amino Acid	Creatine Metabolism	creatinine	1	0	588
0.7961	0.9949	Cofactors and Vitamins	Tocopherol Metabolism	alpha-tocopherol	1.57	0.650765	86472
0.7973	0.9949	N/A	N/A	X-24972	1.08	0.111031
0.7987	0.9949	Xenobiotics	Food Component/Plant	3-hydroxyindolin-2-one	0.89	-0.168123	6097
0.7996	0.9949	N/A	N/A	X-15161	1.57	0.650765
0.8004	0.9949	Amino Acid	Lactoyl Amino Acid	N-lactoyl leucine	1.32	0.400538
0.8024	0.9949	Amino Acid	Histidine Metabolism	histidine methyl ester	0.92	-0.120294	92893
0.8031	0.9949	Lipid	Lactosylceramides (LCER)	lactosyl-N-palmitoyl-sphingosine (d18:1/16:0)	1.23	0.298658	53477895
0.8044	0.9949	Lipid	Fatty Acid Metabolism (Acyl Choline)	stearoylcholine*	2.18	1.12433	90111
0.8047	0.9949	Amino Acid	Histidine Metabolism	1-methylhistidine	1.04	0.0565835	92105
0.8063	0.9949	Cofactors and Vitamins	Nicotinate and Nicotinamide Metabolism	quinolinate	0.8	-0.321928	1066
0.8064	0.9949	Lipid	Plasmalogen	1-(1-enyl-oleoyl)-2-docosahexaenoyl-GPE (P-18:1/22:6)*	0.96	-0.0588937	52925039
0.8066	0.9949	Lipid	Lysophospholipid	1-linoleoyl-GPS (18:2)*	1.23	0.298658
0.8073	0.9949	Lipid	Lysophospholipid	1-eicosenoyl-GPC (20:1)*	0.98	-0.0291463	52924051
0.8106	0.9949	Lipid	Fatty Acid Metabolism (Acyl Carnitine, Long Chain Saturated)	palmitoylcarnitine (C16)	1.06	0.0840643	461
0.811	0.9949	Lipid	Ceramides	ceramide (d18:1/14:0, d16:1/16:0)*	1.13	0.176323
0.8122	0.9949	Lipid	Plasmalogen	1-(1-enyl-palmitoyl)-2-palmitoyl-GPC (P-16:0/16:0)*	1.03	0.0426443	11146967
0.8147	0.9949	Amino Acid	Methionine, Cysteine, SAM and Taurine Metabolism	cysteine sulfinic acid	1.18	0.238787	109
0.8201	0.9949	Amino Acid	Urea cycle; Arginine and Proline Metabolism	dimethylarginine (SDMA + ADMA)	1.62	0.695994	123831;169148
0.8201	0.9949	N/A	N/A	X-18345	1.01	0.0143553
0.8209	0.9949	Amino Acid	Leucine, Isoleucine and Valine Metabolism	tiglylcarnitine (C5:1-DC)	1.13	0.176323	22833596
0.8216	0.9949	N/A	N/A	X-26107	1.27	0.344828
0.8249	0.9949	N/A	N/A	X-16580	1.16	0.214125
0.8251	0.9949	Lipid	Carnitine Metabolism	deoxycarnitine	0.97	-0.0439433	22620
0.8253	0.9949	Lipid	Fatty Acid, Dicarboxylate	octadecenedioate (C18:1-DC)	1.07	0.0976108	9543674
0.8266	0.9949	Amino Acid	Glycine, Serine and Threonine Metabolism	N-acetylserine	1.12	0.163499	65249
0.8272	0.9949	Lipid	Diacylglycerol	linoleoyl-linoleoyl-glycerol (18:2/18:2) [1]*	0.96	-0.0588937	9543729
0.8273	0.9949	Amino Acid	Polyamine Metabolism	diacetylspermidine*	2.17	1.1177	132680
0.8286	0.9949	Lipid	Fatty Acid Metabolism (Acyl Carnitine, Polyunsaturated)	docosapentaenoylcarnitine (C22:5n3)*	0.84	-0.251539	71464594
0.8293	0.9949	Nucleotide	Purine Metabolism, Guanine containing	7-methylguanine	1.2	0.263034	135398679
0.8296	0.9949	Nucleotide	Purine Metabolism, Adenine containing	N1-methyladenosine	1.25	0.321928	27476
0.8302	0.9949	Lipid	Ceramides	ceramide (d18:1/20:0, d16:1/22:0, d20:1/18:0)*	1.62	0.695994
0.8318	0.9949	Lipid	Sphingomyelins	hydroxypalmitoyl sphingomyelin (d18:1/16:0(OH))**	1.17	0.226509
0.8318	0.9949	N/A	N/A	X-23782	1.23	0.298658
0.8329	0.9949	Lipid	Lysophospholipid	2-stearoyl-GPG (18:0)*	0.91	-0.136062	45479454
0.8337	0.9949	Lipid	Fatty Acid Metabolism (Acyl Carnitine, Polyunsaturated)	linolenoylcarnitine (C18:3)*	1.21	0.275007
0.8375	0.9949	Lipid	Sphingosines	sphingosine	1.11	0.15056	5280335
0.8385	0.9949	Amino Acid	Histidine Metabolism	1-methyl-5-imidazoleacetate	0.71	-0.494109	6451814
0.8391	0.9949	Amino Acid	Tyrosine Metabolism	3-methoxytyrosine	0.92	-0.120294	9307
0.8391	0.9949	Amino Acid	Tryptophan Metabolism	tryptophan	1.09	0.124328	6305
0.8398	0.9949	Lipid	Monoacylglycerol	1-palmitoylglycerol (16:0)	1.21	0.275007	14900
0.84	0.9949	Amino Acid	Leucine, Isoleucine and Valine Metabolism	3-methyl-2-oxobutyrate	0.94	-0.0892673	49
0.8414	0.9949	N/A	N/A	X-26108	1.14	0.189034
0.8421	0.9949	Amino Acid	Polyamine Metabolism	N1,N12-diacetylspermine	1.7	0.765535	132680
0.8426	0.9949	N/A	N/A	X-23188	1.48	0.565597
0.8427	0.9949	Lipid	Diacylglycerol	oleoyl-arachidonoyl-glycerol (18:1/20:4) [2]*	0.99	-0.0144996	9543786
0.8428	0.9949	Lipid	Diacylglycerol	linoleoyl-linoleoyl-glycerol (18:2/18:2) [2]*	1.04	0.0565835	9543729
0.8433	0.9949	Lipid	Monoacylglycerol	1-docosahexaenoylglycerol (22:6)	1.27	0.344828	53480995
0.8453	0.9949	Lipid	Lysophospholipid	1-eicosenoyl-GPE (20:1)*	1.31	0.389567	52925139
0.8468	0.9949	Lipid	Secondary Bile Acid Metabolism	glycoursodeoxycholic acid sulfate (1)	1.26	0.333424
0.8469	0.9949	Lipid	Long Chain Saturated Fatty Acid	palmitate (16:0)	1.08	0.111031	985
0.8471	0.9949	Lipid	Hexosylceramides (HCER)	glycosyl-N-stearoyl-sphingosine (d18:1/18:0)	1.04	0.0565835
0.8479	0.9949	Cofactors and Vitamins	Vitamin B6 Metabolism	pyridoxamine	1.56	0.641546	1052
0.8481	0.9949	Cofactors and Vitamins	Vitamin A Metabolism	carotene diol (2)	0.96	-0.0588937
0.8481	0.9949	N/A	N/A	X-23974	0.99	-0.0144996
0.849	0.9949	N/A	N/A	X-24578	1.03	0.0426443
0.8497	0.9949	Lipid	Diacylglycerol	diacylglycerol (12:0/18:1, 14:0/16:1, 16:0/14:1) [2]*	1.24	0.31034	53478025;53477950
0.8502	0.9949	Lipid	Fatty Acid Metabolism (Acyl Carnitine, Medium Chain)	decanoylcarnitine (C10)	1.39	0.475085	10245190
0.8504	0.9949	Amino Acid	Methionine, Cysteine, SAM and Taurine Metabolism	cystathionine	0.58	-0.785875	439258
0.8518	0.9949	Lipid	Long Chain Monounsaturated Fatty Acid	erucate (22:1n9)	1.35	0.432959	8216;5281116
0.8522	0.9949	Lipid	Sphingomyelins	behenoyl sphingomyelin (d18:1/22:0)*	1	0	44260125
0.8542	0.9949	Nucleotide	Purine Metabolism, Guanine containing	guanosine 5'-diphosphate (GDP)	0.9	-0.152003	135398619
0.8543	0.9949	Lipid	Secondary Bile Acid Metabolism	taurolithocholate 3-sulfate	0.95	-0.0740006	440071
0.8548	0.9949	Lipid	Phosphatidylcholine (PC)	1-stearoyl-2-linoleoyl-GPC (18:0/18:2)*	0.98	-0.0291463	6441487
0.8554	0.9949	Lipid	Sphingomyelins	stearoyl sphingomyelin (d18:1/18:0)	0.98	-0.0291463	6453725
0.856	0.9949	Lipid	Fatty Acid, Monohydroxy	3-hydroxypalmitate	1.26	0.333424	15569776
0.8568	0.9949	Amino Acid	Urea cycle; Arginine and Proline Metabolism	proline	1	0	145742;614;8988
0.8571	0.9949	Lipid	Diacylglycerol	linoleoyl-arachidonoyl-glycerol (18:2/20:4) [2]*	0.94	-0.0892673	9543796
0.8584	0.9949	Lipid	Lysoplasmalogen	1-stearyl-GPC (O-18:0)*	1.5	0.584963	2733532
0.8608	0.9949	Carbohydrate	Pentose Metabolism	arabitol/xylitol	1.15	0.201634	6912;94154
0.8618	0.9949	Lipid	Fatty Acid, Branched	(14 or 15)-methylpalmitate (a17:0 or i17:0)	1.03	0.0426443	8181;17903417
0.8623	0.9949	Lipid	Monoacylglycerol	2-linoleoylglycerol (18:2)	1.09	0.124328	5365676
0.8631	0.9949	Lipid	Hexosylceramides (HCER)	glycosyl-N-palmitoyl-sphingosine (d18:1/16:0)	1.23	0.298658
0.8637	0.9949	Lipid	Phosphatidylcholine (PC)	1-palmitoyl-2-pentadecanoyl-GPC (16:0/15:0)*	0.99	-0.0144996	24778680
0.8642	0.9949	Lipid	Lysoplasmalogen	1-(1-enyl-oleoyl)-GPE (P-18:1)*	1.27	0.344828
0.8644	0.9949	Lipid	Phosphatidylethanolamine (PE)	1,2-dipalmitoyl-GPE (16:0/16:0)*	0.91	-0.136062	445468
0.8646	0.9949	Lipid	Lysoplasmalogen	1-stearyl-GPE (O-18:0)*	1.13	0.176323	46891690
0.8652	0.9949	Xenobiotics	Food Component/Plant	mannonate*	1.05	0.0703893	3246006
0.8657	0.9949	Lipid	Phosphatidylglycerol (PG)	1,2-dioleoyl-GPG (18:1/18:1)	0.93	-0.104697	11846228
0.8667	0.9949	Lipid	Phosphatidylinositol (PI)	1-stearoyl-2-oleoyl-GPI (18:0/18:1)*	1.07	0.0976108
0.8697	0.9949	Lipid	Secondary Bile Acid Metabolism	lithocholate	0.92	-0.120294	9903
0.8698	0.9949	Lipid	Lysoplasmalogen	1-palmityl-GPC (O-16:0)	1.61	0.687061	3983
0.8698	0.9949	Cofactors and Vitamins	Nicotinate and Nicotinamide Metabolism	1-methylnicotinamide	1.24	0.31034	457
0.87	0.9949	Amino Acid	Lysine Metabolism	pipecolate	1	0
0.8714	0.9949	Amino Acid	Glycine, Serine and Threonine Metabolism	dimethylglycine	1.19	0.250962	673
0.8723	0.9949	Amino Acid	Urea cycle; Arginine and Proline Metabolism	ornithine	1.39	0.475085	6262
0.8736	0.9949	Lipid	Eicosanoid	15-HETE	1.23	0.298658	9966861
0.8747	0.9949	Nucleotide	Purine Metabolism, (Hypo)Xanthine/Inosine containing	urate	1.07	0.0976108	1175
0.8769	0.9949	N/A	N/A	X-25055	1.39	0.475085
0.8776	0.9949	Lipid	Lysophospholipid	1-docosahexaenoyl-GPC (22:6)*	1.21	0.275007	10415542
0.8778	0.9949	Amino Acid	Leucine, Isoleucine and Valine Metabolism	valine	1.06	0.0840643	6287
0.8797	0.9949	Amino Acid	Urea cycle; Arginine and Proline Metabolism	argininosuccinate	1.31	0.389567	60150382
0.8803	0.9949	Lipid	Fatty Acid, Dicarboxylate	decadienedioic acid (C10:2-DC)**	0.96	-0.0588937	17789717
0.8806	0.9949	Lipid	Primary Bile Acid Metabolism	taurocholate	0.92	-0.120294	46783527;6675
0.8813	0.9949	Xenobiotics	Food Component/Plant	ergothioneine	1.05	0.0703893	5351619
0.882	0.9949	Lipid	Ceramides	N-behenoyl-sphingadienine (d18:2/22:0)*	1.96	0.970854
0.8824	0.9949	Lipid	Phospholipid Metabolism	choline	1.01	0.0143553	305
0.8841	0.9949	Lipid	Long Chain Saturated Fatty Acid	pentadecanoate (15:0)	1.08	0.111031	13849
0.8843	0.9949	Lipid	Fatty Acid Metabolism (Acyl Choline)	palmitoylcholine	1.56	0.641546	151731
0.8864	0.9949	Lipid	Lysophospholipid	1-arachidonoyl-GPE (20:4n6)*	0.92	-0.120294	42607465
0.8881	0.9949	Lipid	Long Chain Saturated Fatty Acid	margarate (17:0)	1.16	0.214125	10465
0.8881	0.9949	Lipid	Long Chain Saturated Fatty Acid	nonadecanoate (19:0)	1.21	0.275007	12591
0.8881	0.9949	Lipid	Phosphatidylcholine (PC)	1-arachidoyl-2-arachidonoyl-GPC (20:0/20:4)*	1.23	0.298658	24779048
0.8884	0.9949	N/A	N/A	X-24801	0.86	-0.217591
0.8902	0.9949	Lipid	Phosphatidylethanolamine (PE)	1-palmitoyl-2-linoleoyl-GPE (16:0/18:2)	0.99	-0.0144996	9546747
0.8905	0.9949	Lipid	Endocannabinoid	palmitoyl ethanolamide	0.73	-0.454032	4671
0.8914	0.9949	Cofactors and Vitamins	Nicotinate and Nicotinamide Metabolism	N1-methyl-2-pyridone-5-carboxamide	1.13	0.176323	69698
0.8916	0.9949	Lipid	Fatty Acid Metabolism (Acyl Carnitine, Hydroxy)	3-hydroxyoleoylcarnitine	1.2	0.263034	129637446
0.892	0.9949	Lipid	Fatty Acid Metabolism (Acyl Carnitine, Hydroxy)	3-hydroxypalmitoylcarnitine	1.14	0.189034	126456228
0.893	0.9949	Lipid	Lysophospholipid	1-margaroyl-GPE (17:0)*	1.13	0.176323	52925149
0.8942	0.9949	Lipid	Phosphatidylinositol (PI)	1-oleoyl-2-arachidonoyl-GPI (18:1/20:4)*	1.04	0.0565835
0.8946	0.9949	Xenobiotics	Benzoate Metabolism	3-(4-hydroxyphenyl)propionate	2.11	1.07724	10394
0.8948	0.9949	Lipid	Sphingomyelins	sphingomyelin (d18:2/24:2)*	0.86	-0.217591
0.8949	0.9949	Lipid	Short Chain Fatty Acid	butyrate/isobutyrate (4:0)	0.97	-0.0439433	264
0.8949	0.9949	Lipid	Monoacylglycerol	1-pentadecanoylglycerol (15:0)	1.18	0.238787	190750
0.8965	0.9949	Energy	TCA Cycle	2-methylcitrate/homocitrate	0.98	-0.0291463	515;439459
0.8979	0.9949	Lipid	Long Chain Polyunsaturated Fatty Acid (n3 and n6)	docosatrienoate (22:3n3)	0.97	-0.0439433	5312556
0.8989	0.9949	Lipid	Fatty Acid, Dihydroxy	2R,3R-dihydroxybutyrate	1.06	0.0840643	13120901
0.9004	0.9949	Amino Acid	Lysine Metabolism	N6,N6-dimethyllysine	1.07	0.0976108	193344
0.9017	0.9949	Lipid	Lactosylceramides (LCER)	lactosyl-N-stearoyl-sphingosine (d18:1/18:0)*	1.28	0.356144	10260120
0.9028	0.9949	N/A	N/A	X-24431	1.19	0.250962
0.9047	0.9949	Nucleotide	Purine Metabolism, Guanine containing	N1-methylguanosine	1.48	0.565597	96373
0.9049	0.9949	Carbohydrate	Pentose Phosphate Pathway	ribulose 5-phosphate	1.1	0.137504	439184
0.9051	0.9949	Lipid	Eicosanoid	prostaglandin E2	1.24	0.31034	5280360
0.9063	0.9949	Lipid	Diacylglycerol	diacylglycerol (14:0/18:1, 16:0/16:1) [2]*	1.09	0.124328
0.9073	0.9949	Lipid	Diacylglycerol	palmitoyl-oleoyl-glycerol (16:0/18:1) [2]*	0.98	-0.0291463	5282283
0.9089	0.9949	Lipid	Fatty Acid Metabolism (also BCAA Metabolism)	propionylcarnitine (C3)	0.58	-0.785875	107738
0.9103	0.9949	Cofactors and Vitamins	Riboflavin Metabolism	riboflavin (vitamin B2)	1.06	0.0840643	493570
0.9109	0.9949	Lipid	Diacylglycerol	palmitoyl-linoleoyl-glycerol (16:0/18:2) [2]*	1.08	0.111031	131801744
0.911	0.9949	Lipid	Sterol	desmosterol	1.14	0.189034	439577
0.9111	0.9949	N/A	N/A	X-24432	1.06	0.0840643
0.9119	0.9949	Peptide	Dipeptide	prolylproline	1.05	0.0703893	263469
0.9125	0.9949	Amino Acid	Urea cycle; Arginine and Proline Metabolism	N-delta-acetylornithine	1.04	0.0565835	9920500
0.9129	0.9949	Partially Characterized Molecules	Partially Characterized Molecules	glutamine conjugate of C6H10O2 (1)*	1.28	0.356144
0.9139	0.9949	Lipid	Lysophospholipid	1-erucoyl-GPC (22:1)*	1.1	0.137504	53480471
0.9141	0.9949	Lipid	Lysophospholipid	1-arachidoyl-GPC (20:0)	1.13	0.176323	24779473
0.9142	0.9949	Amino Acid	Histidine Metabolism	1-methyl-5-imidazolelactate	0.88	-0.184425
0.9145	0.9949	Lipid	Fatty Acid Metabolism (Acyl Carnitine, Long Chain Saturated)	myristoylcarnitine (C14)	1.18	0.238787	6426854
0.9147	0.9949	N/A	N/A	X-25420	1.21	0.275007
0.917	0.9949	Xenobiotics	Food Component/Plant	methyl glucopyranoside (alpha + beta)	0.99	-0.0144996	445238;3036743;2108
0.9171	0.9949	Nucleotide	Pyrimidine Metabolism, Orotate containing	orotate	1.12	0.163499	967
0.9173	0.9949	Lipid	Hexosylceramides (HCER)	glycosyl-N-nervonoyl-sphingosine (d18:1/24:1)*	1.21	0.275007	53480656;20057357
0.9178	0.9949	Lipid	Lysophospholipid	1-arachidoyl-GPE (20:0)*	1.23	0.298658
0.9181	0.9949	Lipid	Fatty Acid Metabolism (Acyl Carnitine, Hydroxy)	3-hydroxyoctanoylcarnitine (1)	0.76	-0.395929
0.9192	0.9949	Amino Acid	Tyrosine Metabolism	3-(4-hydroxyphenyl)lactate	1.31	0.389567	9378
0.9199	0.9949	Lipid	Fatty Acid Metabolism (Acyl Carnitine, Polyunsaturated)	adrenoylcarnitine (C22:4)*	1.16	0.214125
0.9202	0.9949	Lipid	Fatty Acid Metabolism (Acyl Carnitine, Long Chain Saturated)	margaroylcarnitine (C17)*	1.2	0.263034	53477803
0.9205	0.9949	Lipid	Phosphatidylserine (PS)	1-stearoyl-2-arachidonoyl-GPS (18:0/20:4)	1.06	0.0840643	24779545
0.9207	0.9949	Nucleotide	Dinucleotide	(3'-5')-guanylylcytidine	0.81	-0.304006	145459099
0.9208	0.9949	N/A	N/A	X-24408	0.95	-0.0740006
0.9209	0.9949	Cofactors and Vitamins	Pterin Metabolism	pterin	1.03	0.0426443	135398660
0.9212	0.9949	Lipid	Fatty Acid Metabolism (Acyl Carnitine, Monounsaturated)	oleoylcarnitine (C18:1)	1.21	0.275007	6441392
0.9223	0.9949	Lipid	Fatty Acid, Monohydroxy	2-hydroxypalmitate	0.92	-0.120294	12575964;92836;11065598
0.9227	0.9949	Amino Acid	Lysine Metabolism	N6-methyllysine	1.25	0.321928	164795
0.9234	0.9949	Lipid	Lysophospholipid	1-eicosenoyl-GPI (20:1)*	1.1	0.137504
0.9234	0.9949	Lipid	Lysoplasmalogen	1-(1-enyl-palmitoyl)-GPE (P-16:0)*	1.24	0.31034
0.9237	0.9949	Lipid	Diacylglycerol	palmitoleoyl-linoleoyl-glycerol (16:1/18:2) [1]*	1.15	0.201634	9543699
0.9247	0.9949	Lipid	Phosphatidylethanolamine (PE)	1-palmitoyl-2-docosahexaenoyl-GPE (16:0/22:6)*	1.09	0.124328	9546799
0.9263	0.9949	Peptide	Dipeptide	glycylproline	1.19	0.250962	3013625
0.9263	0.9949	Lipid	Lysoplasmalogen	1-(1-enyl-stearoyl)-GPE (P-18:0)*	1.04	0.0565835
0.9264	0.9949	Cofactors and Vitamins	Hemoglobin and Porphyrin Metabolism	protoporphyrin IX	0.7	-0.514573	4971
0.9283	0.9949	Lipid	Phosphatidylethanolamine (PE)	1-palmitoyl-2-palmitoleoyl-GPE (16:0/16:1)*	1.02	0.0285692	52924925
0.9288	0.9949	Lipid	Lysophospholipid	1-stearoyl-GPG (18:0)	1.23	0.298658
0.9308	0.9949	Lipid	Dihydroceramides	N-stearoyl-sphinganine (d18:0/18:0)*	1.35	0.432959	5283573
0.931	0.9949	Lipid	Long Chain Saturated Fatty Acid	arachidate (20:0)	1.15	0.201634	10467
0.931	0.9949	N/A	N/A	X-25955	0.96	-0.0588937
0.9313	0.9949	Lipid	Diacylglycerol	stearoyl-arachidonoyl-glycerol (18:0/20:4) [1]*	1.57	0.650765	6438587
0.9321	0.9949	Carbohydrate	Aminosugar Metabolism	N-acetylglucosaminylasparagine	1.11	0.15056	123826
0.9327	0.9949	N/A	N/A	X-22767	1.48	0.565597
0.9356	0.9956	N/A	N/A	X-25047	1.3	0.378512
0.9374	0.9956	Lipid	Fatty Acid, Branched	(16 or 17)-methylstearate (a19:0 or i19:0)	1.14	0.189034	3083779
0.9389	0.9956	Lipid	Phospholipid Metabolism	trimethylamine N-oxide	1.15	0.201634	1145
0.9389	0.9956	Lipid	Monoacylglycerol	1-heptadecenoylglycerol (17:1)*	1.6	0.678072
0.9397	0.9956	Lipid	Sphingomyelins	sphingomyelin (d18:1/24:1, d18:2/24:0)*	1	0	44260126
0.9405	0.9956	Xenobiotics	Food Component/Plant	(S)-a-amino-omega-caprolactam	1.11	0.15056	439823;440599
0.941	0.9956	Lipid	Sphingomyelins	sphingomyelin (d18:1/20:0, d16:1/22:0)*	0.95	-0.0740006	44260124
0.9411	0.9956	N/A	N/A	X-23656	1.44	0.526069
0.9415	0.9956	Lipid	Diacylglycerol	oleoyl-linoleoyl-glycerol (18:1/18:2) [2]	1.05	0.0703893	71433693
0.9422	0.9956	Lipid	Phosphatidylcholine (PC)	1-palmitoyl-2-stearoyl-GPC (16:0/18:0)	1.02	0.0285692	24778686
0.9431	0.9956	Nucleotide	Purine Metabolism, (Hypo)Xanthine/Inosine containing	xanthosine	1.1	0.137504	64959
0.9442	0.9957	Lipid	Diacylglycerol	oleoyl-oleoyl-glycerol (18:1/18:1) [2]*	1.02	0.0285692	9543716
0.945	0.9957	Xenobiotics	Food Component/Plant	4-allylphenol sulfate	1.32	0.400538	66633409
0.946	0.9958	Amino Acid	Tyrosine Metabolism	tyrosine methyl ester	1.03	0.0426443	76957
0.9487	0.9967	Lipid	Monoacylglycerol	1-linoleoylglycerol (18:2)	1.35	0.432959	5283469
0.9495	0.9967	Lipid	Monoacylglycerol	1-oleoylglycerol (18:1)	1.36	0.443607	5283468
0.9518	0.9967	Lipid	Secondary Bile Acid Metabolism	deoxycholate	0.23	-2.12029	222528;440355
0.952	0.9967	Lipid	Fatty Acid, Dicarboxylate	3-carboxy-4-methyl-5-pentyl-2-furanpropionate (3-CMPFP)**	0.93	-0.104697	194501
0.9523	0.9967	Nucleotide	Pyrimidine Metabolism, Orotate containing	N-carbamoylaspartate	0.85	-0.234465	93072
0.9527	0.9967	Lipid	Phosphatidylserine (PS)	1-stearoyl-2-dihomo-linolenoyl-GPS (18:0/20:3n3 or 6)*	0.98	-0.0291463
0.9537	0.9967	Xenobiotics	Benzoate Metabolism	3-(3-hydroxyphenyl)propionate	0.65	-0.621488	91
0.9539	0.9967	Lipid	Monoacylglycerol	1-palmitoleoylglycerol (16:1)*	2.73	1.4489
0.9576	0.9968	Lipid	Fatty Acid, Dicarboxylate	2-hydroxyglutarate	1.15	0.201634	43
0.9581	0.9968	Lipid	Phospholipid Metabolism	glycerophosphoserine*	0.97	-0.0439433	3081457
0.9593	0.9968	Lipid	Fatty Acid Metabolism (Acyl Carnitine, Long Chain Saturated)	arachidoylcarnitine (C20)*	0.95	-0.0740006	53477833
0.9611	0.9968	Amino Acid	Tryptophan Metabolism	C-glycosyltryptophan	1.16	0.214125	10981970
0.9616	0.9968	Lipid	Lysophospholipid	2-palmitoleoyl-GPC (16:1)*	1.15	0.201634	122164832
0.9616	0.9968	N/A	N/A	X-22162	1.03	0.0426443
0.9652	0.9968	Lipid	Phosphatidylcholine (PC)	1-stearoyl-2-docosapentaenoyl-GPC (18:0/22:5n3)*	1.07	0.0976108	24778873
0.9664	0.9968	Lipid	Fatty Acid Metabolism (Acyl Carnitine, Long Chain Saturated)	stearoylcarnitine (C18)	1.16	0.214125	3006797
0.9665	0.9968	Lipid	Monoacylglycerol	1-dihomo-linolenylglycerol (20:3)	1.6	0.678072
0.9671	0.9968	Nucleotide	Purine Metabolism, Guanine containing	N2-methylguanosine	1.76	0.815575	135501934
0.9711	0.9968	Lipid	Lysophospholipid	1-linoleoyl-GPE (18:2)*	1.18	0.238787	52925130
0.9713	0.9968	Lipid	Fatty Acid, Monohydroxy	2-hydroxystearate	0.72	-0.473931	69417;439885;439887
0.9718	0.9968	Lipid	Long Chain Polyunsaturated Fatty Acid (n3 and n6)	docosapentaenoate (n6 DPA; 22:5n6)	1.24	0.31034	6441454
0.9726	0.9968	Peptide	Dipeptide	N-acetylmethionylphenylalanine	1.04	0.0565835
0.9743	0.9968	Lipid	Primary Bile Acid Metabolism	glycocholate	0.99	-0.0144996	10140
0.9747	0.9968	Amino Acid	Leucine, Isoleucine and Valine Metabolism	N-acetylvaline	1.13	0.176323	66789
0.975	0.9968	Amino Acid	Glutamate Metabolism	beta-citrylglutamate	1.05	0.0703893	189741
0.9754	0.9968	Lipid	Diacylglycerol	diacylglycerol (16:1/18:2 [2], 16:0/18:3 [1])*	1.16	0.214125
0.9756	0.9968	Lipid	Lysophospholipid	1-nonadecanoyl-GPC (19:0)	1.05	0.0703893
0.9774	0.9968	Nucleotide	Pyrimidine Metabolism, Uracil containing	2'-O-methyluridine	1.32	0.400538	102212
0.9777	0.9968	Lipid	Fatty Acid Metabolism (Acyl Carnitine, Polyunsaturated)	arachidonoylcarnitine (C20:4)	1.26	0.333424	136212424
0.9779	0.9968	Lipid	Long Chain Polyunsaturated Fatty Acid (n3 and n6)	adrenate (22:4n6)	1.42	0.505891	5497181;5282844
0.9798	0.9968	N/A	N/A	X-12104	0.93	-0.104697
0.9799	0.9968	Lipid	Lysophospholipid	2-stearoyl-GPI (18:0)*	1.01	0.0143553	131770413
0.98	0.9968	Lipid	Fatty Acid Metabolism (Acyl Carnitine, Monounsaturated)	palmitoleoylcarnitine (C16:1)*	1.32	0.400538	71464547
0.9808	0.9968	Cofactors and Vitamins	Vitamin B6 Metabolism	pyridoxate	0.76	-0.395929	6723
0.9814	0.9968	Amino Acid	Urea cycle; Arginine and Proline Metabolism	3-amino-2-piperidone	0.7	-0.514573	5200225
0.9826	0.9968	Amino Acid	Lysine Metabolism	saccharopine	0.77	-0.37707	160556
0.9827	0.9968	N/A	N/A	X-12544	1.07	0.0976108
0.9835	0.9968	Lipid	Plasmalogen	1-palmityl-2-palmitoyl-GPC (O-16:0/16:0)*	1.04	0.0565835	145911
0.9838	0.9968	Lipid	Lysoplasmalogen	1-palmityl-GPE (O-16:0)*	1.13	0.176323
0.9841	0.9968	Xenobiotics	Food Component/Plant	tartronate (hydroxymalonate)	1.07	0.0976108	45
0.9849	0.9968	Lipid	Ceramides	N-palmitoyl-heptadecasphingosine (d17:1/16:0)*	1.22	0.286881
0.985	0.9968	Lipid	Long Chain Polyunsaturated Fatty Acid (n3 and n6)	docosadienoate (22:2n6)	1.49	0.575312	5282807
0.9861	0.9968	Lipid	Phosphatidylcholine (PC)	1-stearoyl-2-meadoyl-GPC (18:0/20:3n9)*	1.13	0.176323	24778855
0.9862	0.9968	Lipid	Diacylglycerol	palmitoyl-docosahexaenoyl-glycerol (16:0/22:6) [1]*	0.93	-0.104697	9543827
0.9879	0.9976	Amino Acid	Urea cycle; Arginine and Proline Metabolism	citrulline	1.16	0.214125	9750
0.9898	0.9983	Lipid	Diacylglycerol	oleoyl-arachidonoyl-glycerol (18:1/20:4) [1]*	1.11	0.15056	9543786
0.9911	0.9983	Lipid	Fatty Acid Metabolism (Acyl Carnitine, Monounsaturated)	erucoylcarnitine (C22:1)*	0.92	-0.120294
0.992	0.9983	Lipid	Long Chain Polyunsaturated Fatty Acid (n3 and n6)	hexadecatrienoate (16:3n3)	1.41	0.495695	91820460
0.9921	0.9983	Lipid	Lysophospholipid	1-stearoyl-GPE (18:0)	1.24	0.31034	9547068
0.9956	1	Nucleotide	Purine Metabolism, Adenine containing	adenosine 2'-monophosphate (2'-AMP)	1.54	0.62293	94136
0.9967	1	Carbohydrate	Aminosugar Metabolism	N-acetylneuraminate	0.91	-0.136062	439197
0.9977	1	Lipid	Lysophospholipid	1-palmitoyl-GPE (16:0)	1.21	0.275007	9547069
0.9986	1	Amino Acid	Lysine Metabolism	hydroxy-N6,N6,N6-trimethyllysine*	0.96	-0.0588937
0.9987	1	Carbohydrate	Aminosugar Metabolism	N-acetylglucosamine/N-acetylgalactosamine	1.03	0.0426443	84265;439174
0.9995	1	Lipid	Ceramides	N-stearoyl-sphingosine (d18:1/18:0)*	1.56	0.641546	5283565
1	1	Xenobiotics	Food Component/Plant	iodide*	1	0	807
NA	NA	Xenobiotics	Drug - Analgesics, Anesthetics	naproxen	1	0	156391
NA	NA	Xenobiotics	Drug - Antibiotic	clindamycin	1	0	446598
NA	NA	Xenobiotics	Drug - Cardiovascular	diltiazem	1	0	39186
NA	NA	Xenobiotics	Drug - Cardiovascular	furosemide	1	0	3440
NA	NA	Xenobiotics	Drug - Gastrointestinal	ranitidine	1	0	3001055
NA	NA	Xenobiotics	Drug - Respiratory	pseudoephedrine	1	0	7028
