# Supplementary material for: Comprehensive metabolomic and epigenomic characterization of microsatellite stable BRAF-mutated colorectal cancer
Source: Oncogene. 2025 Mar 18;44(22):1718–30. doi: 10.1038/s41388-025-03326-y (PMC12122379; doi:10.1038/s41388-025-03326-y)
Supplement: Supplementary file 7 — Supplementary Table 5 [file 41388_2025_3326_MOESM7_ESM.xlsx]

## Sheet: INFO
Supplementary Table 5. Results from the differentially expressed genes analysis.
This table contains the results from the differentially expressed genes analysis between BRAF mutated (n=6) and BRAF wild type tumors (n=132) performed for the iCAN data.
A likelihood ratio test was performed with DESeq2 (v.1.40.1) comparing a model ~RNA-sequencing batch + sex + BRAF mutation status to a reduced model ~RNA-sequencing batch + sex.
Genes passing a minimum expression threshold of 10-read count sum over all tumors were included in the analysis.
Results are sorted by adjusted P-value.

## Sheet: DESEq_results_BRAFmut_vs_WT_071
ensembl_gene_id	baseMean	log2FoldChange	lfcSE	stat	pvalue	padj	gene_name
ENSG00000197782	1596.86	3.49569	0.29481	187.891	9.17645e-43	3.02336e-38	ZNF780A
ENSG00000272620	86.5284	5.24804	0.608627	174.426	7.98898e-40	1.31607e-35	AFAP1-AS1
ENSG00000174502	89.4626	8.44131	0.863019	164.378	1.25053e-37	1.37337e-33	SLC26A9
ENSG00000130758	953.037	2.54594	0.247281	139.953	2.72512e-32	2.24461e-28	MAP3K10
ENSG00000105221	5990.96	2.19151	0.223795	121.943	2.37572e-28	1.56546e-24	AKT2
ENSG00000228509	34.5333	4.584	0.632535	119.231	9.32196e-28	5.11884e-24	no_gene_name
ENSG00000128000	2243.56	2.54721	0.276517	109.668	1.15877e-25	5.45398e-22	ZNF780B
ENSG00000129493	2251.91	1.59079	0.186604	97.3031	5.94875e-23	2.44992e-19	HEATR5A
ENSG00000161798	37.4746	6.98078	0.950025	95.9669	1.16818e-22	4.27646e-19	AQP5
ENSG00000198883	35.2218	7.81329	1.00818	95.5046	1.47545e-22	4.86117e-19	PNMA5
ENSG00000269069	189.802	2.50635	0.303926	91.8138	9.52258e-22	2.85219e-18	no_gene_name
ENSG00000101188	75.0647	6.1758	0.876179	89.0498	3.85002e-21	1.05706e-17	NTSR1
ENSG00000169903	66.5046	5.44018	0.842318	84.642	3.57594e-20	9.06281e-17	TM4SF4
ENSG00000205041	203.474	2.27767	0.276515	84.1513	4.58314e-20	1.07858e-16	no_gene_name
ENSG00000215018	347.431	4.05072	0.586399	82.6434	9.82757e-20	2.15859e-16	COL28A1
ENSG00000178997	4.47461	6.40114	0.891514	81.5257	1.72999e-19	3.56238e-16	EXD1
ENSG00000109511	41.6773	9.73857	1.45316	78.6801	7.30274e-19	1.41531e-15	ANXA10
ENSG00000132911	33.9589	6.58674	1.04002	75.8504	3.05986e-18	5.60074e-15	NMUR2
ENSG00000251692	3.33129	4.60737	0.64648	73.6531	9.31231e-18	1.6148e-14	PTX4
ENSG00000105219	181.119	4.63123	0.649544	71.4082	2.90458e-17	4.78486e-14	CCNP
ENSG00000013275	2377.25	2.21156	0.299555	70.813	3.92736e-17	6.16165e-14	PSMC4
ENSG00000077935	5.91259	4.76858	0.712914	66.9066	2.84687e-16	4.26345e-13	SMC1B
ENSG00000255666	12.7418	4.21664	0.757805	66.7924	3.0166e-16	4.32122e-13	LINC02700
ENSG00000092148	10314	1.32631	0.18331	66.5017	3.496e-16	4.79928e-13	HECTD1
ENSG00000198734	762.469	3.65568	0.64178	63.249	1.82159e-15	2.32755e-12	F5
ENSG00000278811	7.22293	4.16071	0.610958	63.2327	1.83678e-15	2.32755e-12	LINC00624
ENSG00000289617	24.0673	3.12495	0.528905	60.1857	8.63159e-15	1.05328e-11	no_gene_name
ENSG00000129480	586.563	1.61258	0.240112	57.8405	2.84254e-14	3.34476e-11	DTD2
ENSG00000111247	496.26	2.73038	0.411284	57.1384	4.06204e-14	4.46107e-11	RAD51AP1
ENSG00000174521	10.4532	5.14377	0.787673	57.1509	4.03622e-14	4.46107e-11	TTC9B
ENSG00000244390	8.29586	2.79763	0.46828	56.7531	4.94106e-14	5.25139e-11	RPS6P22
ENSG00000094755	254.382	4.6353	0.945004	55.6112	8.83172e-14	8.57177e-11	GABRP
ENSG00000111837	12.1049	3.329	0.531883	55.7191	8.3603e-14	8.57177e-11	MAK
ENSG00000117475	915.64	0.955596	0.142147	55.6081	8.84573e-14	8.57177e-11	BLZF1
ENSG00000136531	164.438	4.07055	0.722014	53.3476	2.79458e-13	2.63066e-10	SCN2A
ENSG00000236283	51.9645	3.39005	0.597834	52.7893	3.71313e-13	3.39824e-10	no_gene_name
ENSG00000047621	793.479	1.45624	0.217569	52.436	4.44502e-13	3.95811e-10	C12orf4
ENSG00000277159	12.4965	2.44133	0.395588	52.0729	5.34786e-13	4.63674e-10	no_gene_name
ENSG00000180806	14.3421	5.28301	1.02392	48.1657	3.91674e-12	3.22612e-09	HOXC9
ENSG00000258768	139.257	1.63405	0.265774	48.2005	3.84793e-12	3.22612e-09	no_gene_name
ENSG00000282840	2.56948	2.80869	0.476569	46.8598	7.62495e-12	6.1273e-09	no_gene_name
ENSG00000287426	21.3837	3.15637	0.57186	46.6098	8.66258e-12	6.79538e-09	no_gene_name
ENSG00000253496	5.04948	5.63105	1.23921	45.8224	1.29478e-11	9.92069e-09	no_gene_name
ENSG00000259162	9.54765	3.13531	0.573582	45.7477	1.3451e-11	1.0072e-08	no_gene_name
ENSG00000105048	13.0181	3.72475	0.777401	45.46	1.55788e-11	1.14061e-08	TNNT1
ENSG00000037965	28.6	5.15538	1.02003	45.3782	1.6243e-11	1.16339e-08	HOXC8
ENSG00000131791	1711.53	1.02134	0.168228	44.861	2.11529e-11	1.48282e-08	PRKAB2
ENSG00000248265	3.90922	4.9147	0.899155	44.2567	2.88022e-11	1.97697e-08	FLJ12825
ENSG00000092094	1238.13	1.03007	0.170512	44.0887	3.13823e-11	2.11011e-08	OSGEP
ENSG00000166268	50.1442	3.64025	0.717916	44.0362	3.22364e-11	2.12418e-08	MYRFL
ENSG00000279024	10.9384	4.31825	0.88476	43.8861	3.4805e-11	2.24847e-08	no_gene_name
ENSG00000182459	4.38498	4.57394	0.812474	43.7364	3.75714e-11	2.38051e-08	TEX19
ENSG00000142621	197.897	2.32	0.449104	43.2679	4.77347e-11	2.96739e-08	FHAD1
ENSG00000139180	1617.92	1.71731	0.289387	42.5586	6.85951e-11	4.18519e-08	NDUFA9
ENSG00000214145	21.9338	2.99711	0.584805	42.1755	8.34377e-11	4.99822e-08	LINC00887
ENSG00000106546	6723.07	1.13971	0.196668	41.5203	1.16654e-10	6.86322e-08	AHR
ENSG00000149922	90.7829	1.85962	0.33716	39.7691	2.85826e-10	1.65213e-07	TBX6
ENSG00000264424	6.4473	4.6309	0.937318	39.2515	3.72585e-10	2.11647e-07	MYH4
ENSG00000253415	3.00536	3.71244	0.745925	39.2145	3.79711e-10	2.1204e-07	no_gene_name
ENSG00000240499	0.991553	4.80391	0.974303	39.1233	3.9786e-10	2.18472e-07	no_gene_name
ENSG00000100852	9856.43	1.12094	0.203375	38.586	5.23927e-10	2.82981e-07	ARHGAP5
ENSG00000129484	524.387	1.01072	0.181691	37.7418	8.07558e-10	4.29139e-07	PARP2
ENSG00000198756	79.7562	2.92499	0.570329	37.4474	9.39109e-10	4.91124e-07	COLGALT2
ENSG00000136319	831.269	1.15217	0.209206	37.3643	9.79999e-10	5.04501e-07	TTC5
ENSG00000287831	1.23219	4.71222	1.12207	37.3231	1.00091e-09	5.07336e-07	no_gene_name
ENSG00000185905	239.744	3.07736	0.597111	36.7272	1.35868e-09	6.78249e-07	C16orf54
ENSG00000236345	15.635	2.98213	0.613855	36.5764	1.46795e-09	7.21858e-07	SCAT8
ENSG00000143153	16494.1	1.7903	0.358017	36.4685	1.55157e-09	7.51756e-07	ATP1B1
ENSG00000129562	1327.59	0.950383	0.175707	35.9403	2.03457e-09	9.71491e-07	DAD1
ENSG00000134508	576.983	1.58762	0.311187	35.9009	2.07613e-09	9.77177e-07	CABLES1
ENSG00000254278	0.817782	4.24011	0.875918	35.7487	2.24479e-09	1.04168e-06	no_gene_name
ENSG00000259033	10.9111	2.79225	0.581117	35.458	2.6061e-09	1.19255e-06	no_gene_name
ENSG00000223669	1.73565	4.821	1.07958	35.3735	2.72164e-09	1.21175e-06	no_gene_name
ENSG00000225279	2.979	3.15961	0.618191	35.376	2.71816e-09	1.21175e-06	no_gene_name
ENSG00000175575	742.863	-1.1517	0.174926	35.1096	3.11657e-09	1.36909e-06	PAAF1
ENSG00000125207	195.528	4.56798	0.985265	35.0085	3.28262e-09	1.42306e-06	PIWIL1
ENSG00000144406	20.6463	3.54742	0.715272	34.8624	3.5385e-09	1.51406e-06	UNC80
ENSG00000120088	1.99572	7.0914	1.42484	34.7538	3.74152e-09	1.58041e-06	CRHR1
ENSG00000260597	40.5141	4.52551	1.02647	34.3471	4.61079e-09	1.92293e-06	no_gene_name
ENSG00000147257	113.686	3.06365	0.61481	34.1785	5.02811e-09	2.07076e-06	GPC3
ENSG00000118160	37.3539	3.12708	0.738797	34.1102	5.20765e-09	2.11823e-06	SLC8A2
ENSG00000158786	75.2057	5.22653	1.05169	33.9625	5.61851e-09	2.25748e-06	PLA2G2F
ENSG00000121039	1775.87	1.17375	0.22607	33.8802	5.86123e-09	2.32663e-06	RDH10
ENSG00000279590	3.75303	2.47775	0.519774	33.4604	7.27287e-09	2.85261e-06	no_gene_name
ENSG00000129566	4133.3	1.10795	0.215593	33.343	7.72543e-09	2.99447e-06	TEP1
ENSG00000205922	149.154	8.12138	1.6526	32.9729	9.34539e-09	3.58026e-06	ONECUT3
ENSG00000283445	10.6003	2.88815	0.57382	32.9438	9.48605e-09	3.59238e-06	no_gene_name
ENSG00000092203	2882.74	0.876492	0.167734	32.8044	1.01912e-08	3.7727e-06	TOX4
ENSG00000257443	19.2797	1.97103	0.414073	32.8092	1.01661e-08	3.7727e-06	LRIG3-DT
ENSG00000283016	5.32619	1.74299	0.34505	32.4921	1.19678e-08	4.38116e-06	ATP5MC1P2
ENSG00000151655	1.64263	5.87057	1.42772	32.2736	1.33918e-08	4.84856e-06	ITIH2
ENSG00000251493	54.9905	4.32387	0.903184	31.925	1.60242e-08	5.73858e-06	FOXD1
ENSG00000236256	5.96558	3.5601	0.831141	31.8588	1.65795e-08	5.8736e-06	DIAPH2-AS1
ENSG00000255920	79.6484	2.17836	0.43312	31.5754	1.91842e-08	6.72406e-06	CCND2-AS1
ENSG00000105202	3020.86	1.75435	0.345776	31.4364	2.06079e-08	7.14703e-06	FBL
ENSG00000172590	694.383	1.16022	0.232549	31.1407	2.39984e-08	8.23621e-06	MRPL52
ENSG00000239405	1.6732	4.17298	0.899696	31.0044	2.57451e-08	8.74457e-06	TMED10P2
ENSG00000236908	14.552	2.49697	0.523059	30.8411	2.80043e-08	9.39825e-06	LINC02827
ENSG00000287530	3.60915	3.93962	0.80573	30.8248	2.82401e-08	9.39825e-06	no_gene_name
ENSG00000092201	4723.31	0.956817	0.190485	30.5153	3.31247e-08	1.09136e-05	SUPT16H
ENSG00000043591	57.4279	2.55484	0.572235	30.4451	3.43446e-08	1.12035e-05	ADRB1
ENSG00000100888	5815.73	0.770895	0.151697	30.3386	3.62842e-08	1.17202e-05	CHD8
ENSG00000105668	4.26073	3.7203	0.785809	29.8035	4.78119e-08	1.51467e-05	UPK1A
ENSG00000187475	2.56333	2.9401	0.666716	29.8213	4.73756e-08	1.51467e-05	H1-6
ENSG00000215271	960.869	1.0977	0.223276	29.744	4.93023e-08	1.53242e-05	HOMEZ
ENSG00000278910	3.33558	6.82806	1.37061	29.7495	4.91635e-08	1.53242e-05	BANCR
ENSG00000196593	6.35738	3.24139	0.711809	29.6808	5.09379e-08	1.56846e-05	ANKRD20A19P
ENSG00000183914	192.099	2.41334	0.535878	29.5822	5.35957e-08	1.63502e-05	DNAH2
ENSG00000253368	290.569	2.7078	0.612038	29.4208	5.82478e-08	1.76063e-05	TRNP1
ENSG00000007908	348.9	3.58914	0.807512	29.3547	6.02704e-08	1.765e-05	SELE
ENSG00000233154	5.32768	1.78879	0.343919	29.3706	5.97769e-08	1.765e-05	LINC01762
ENSG00000253123	43.7288	2.75676	0.582845	29.372	5.97343e-08	1.765e-05	no_gene_name
ENSG00000254369	60.047	2.85523	0.641533	29.3451	6.05707e-08	1.765e-05	HOXA-AS3
ENSG00000258640	14.304	1.44902	0.300309	29.3291	6.10707e-08	1.765e-05	RPL21P5
ENSG00000100439	813.843	1.27391	0.267016	29.2276	6.43568e-08	1.84379e-05	ABHD4
ENSG00000281097	1.51402	3.94709	0.997736	28.6069	8.8666e-08	2.51834e-05	LINC01395
ENSG00000118495	2033.97	-1.98196	0.31225	27.9848	1.22273e-07	3.44318e-05	PLAGL1
ENSG00000236935	78.569	-4.7006	0.676127	27.9679	1.23343e-07	3.44387e-05	no_gene_name
ENSG00000160781	114.031	1.57184	0.337449	27.8909	1.28354e-07	3.55369e-05	PAQR6
ENSG00000197757	68.5875	4.10312	1.04113	27.7277	1.39649e-07	3.83418e-05	HOXC6
ENSG00000136560	1419.16	0.512457	0.103173	27.509	1.56366e-07	4.24046e-05	TANK
ENSG00000225376	2.07055	4.3785	1.00551	27.4851	1.58308e-07	4.24046e-05	TMEM246-AS1
ENSG00000286147	13.0751	1.62609	0.324809	27.4864	1.58202e-07	4.24046e-05	no_gene_name
ENSG00000165792	1440.05	0.808907	0.167421	27.4192	1.63795e-07	4.35206e-05	METTL17
ENSG00000135638	28.6698	4.40473	1.09749	27.3613	1.68777e-07	4.44856e-05	EMX1
ENSG00000186073	430.732	1.11153	0.240107	26.959	2.07821e-07	5.43419e-05	CDIN1
ENSG00000196352	4248.24	1.64968	0.383029	26.9265	2.11339e-07	5.48265e-05	CD55
ENSG00000233030	17.7911	2.47179	0.58019	26.9106	2.13083e-07	5.48472e-05	no_gene_name
ENSG00000111716	4037.65	-2.44475	0.376839	26.5574	2.55829e-07	6.53395e-05	LDHB
ENSG00000168032	39.3321	3.2219	0.725515	26.4947	2.64266e-07	6.69753e-05	ENTPD3
ENSG00000132692	4.73847	2.16141	0.460341	26.4366	2.72332e-07	6.84925e-05	BCAN
ENSG00000272468	14.9507	2.31792	0.541555	26.4123	2.75776e-07	6.88333e-05	no_gene_name
ENSG00000167646	26.7394	2.08084	0.505822	26.2378	3.0186e-07	7.47774e-05	DNAAF3
ENSG00000181449	34.8199	3.50991	0.907221	26.2096	3.063e-07	7.53109e-05	SOX2
ENSG00000151413	687.215	1.09031	0.233376	26.0727	3.28797e-07	8.02435e-05	NUBPL
ENSG00000168126	5.08509	2.96507	0.707371	25.9149	3.56809e-07	8.64395e-05	OR2W6P
ENSG00000139154	1584.56	-0.62315	0.11556	25.836	3.71687e-07	8.93867e-05	AEBP2
ENSG00000112299	529.77	2.86931	0.719647	25.6255	4.14524e-07	9.89661e-05	VNN1
ENSG00000065613	5050.25	0.671278	0.14148	25.581	4.24199e-07	0.000100547	SLK
ENSG00000123080	253.731	1.30022	0.288586	25.5175	4.38387e-07	0.000103168	CDKN2C
ENSG00000287485	5.43799	2.26488	0.545909	25.1272	5.36694e-07	0.000125407	no_gene_name
ENSG00000256238	15.3792	1.16918	0.255232	24.8231	6.2841e-07	0.000145804	SUPT16HP1
ENSG00000197324	8729.85	1.01796	0.22801	24.8031	6.34937e-07	0.000146289	LRP10
ENSG00000229618	40.0385	2.60859	0.621777	24.7363	6.57347e-07	0.0001504	no_gene_name
ENSG00000269296	1.22815	3.18974	0.674315	24.6911	6.72949e-07	0.000152908	no_gene_name
ENSG00000164877	4091.89	1.05012	0.23168	24.5738	7.1518e-07	0.000161391	MICALL2
ENSG00000273113	13.6818	1.51953	0.341886	24.4153	7.76483e-07	0.000174033	no_gene_name
ENSG00000185100	102.015	1.81698	0.418577	24.3899	7.86791e-07	0.000175151	ADSS1
ENSG00000265203	2.11012	5.38379	1.66265	24.2444	8.48515e-07	0.000187624	RBP3
ENSG00000275212	16.3169	3.12925	0.792671	24.1941	8.70994e-07	0.000191311	LINC02826
ENSG00000160181	28.8564	4.10491	1.01557	24.1406	8.95501e-07	0.000195391	TFF2
ENSG00000134324	2605.02	0.930734	0.206299	24.0274	9.4973e-07	0.00020586	LPIN1
ENSG00000107679	3206.88	0.75274	0.165825	23.7105	1.11971e-06	0.000241119	PLEKHA1
ENSG00000165804	1323.53	1.03736	0.235919	23.3538	1.3478e-06	0.00028649	ZNF219
ENSG00000238098	7.42667	2.8829	0.72108	23.3599	1.34348e-06	0.00028649	ABCA17P
ENSG00000146950	1163.69	-2.53082	0.41787	23.2837	1.39782e-06	0.000295218	SHROOM2
ENSG00000214691	9.57782	3.78977	1.04512	23.1722	1.48127e-06	0.000310849	LINC01913
ENSG00000166436	1974.34	-0.973918	0.183943	23.1312	1.51317e-06	0.000315534	TRIM66
ENSG00000213199	79.267	1.71542	0.426697	23.1068	1.53247e-06	0.00031755	ASIC3
ENSG00000086159	27.7496	2.58334	0.625353	23.0875	1.54793e-06	0.000318749	AQP6
ENSG00000170629	52.2847	1.81855	0.430271	23.0724	1.5601e-06	0.000319259	DPY19L2P2
ENSG00000103740	14.0387	2.99827	0.785014	22.9865	1.63146e-06	0.000329764	ACSBG1
ENSG00000283122	181.376	-1.73133	0.310773	22.9897	1.62874e-06	0.000329764	HYMAI
ENSG00000289395	11.1416	-4.62511	0.958149	22.9136	1.69447e-06	0.000340413	no_gene_name
ENSG00000149926	11.5851	1.87396	0.442027	22.8794	1.72491e-06	0.000344428	TLCD3B
ENSG00000165322	3556.23	0.65631	0.146632	22.8634	1.73936e-06	0.00034522	ARHGAP12
ENSG00000233198	5.05913	2.22428	0.530158	22.7779	1.81844e-06	0.000358755	RNF224
ENSG00000279317	9.56533	1.91208	0.468118	22.6498	1.94378e-06	0.000381201	no_gene_name
ENSG00000105479	31.3997	1.59054	0.382669	22.6191	1.97514e-06	0.000385059	ODAD1
ENSG00000100462	1792.11	1.01697	0.235788	22.5918	2.00336e-06	0.000385438	PRMT5
ENSG00000173210	483.636	1.70336	0.423599	22.5938	2.0013e-06	0.000385438	ABLIM3
ENSG00000180818	4.2661	3.67144	0.973816	22.564	2.03255e-06	0.000385438	HOXC10
ENSG00000184292	691.022	2.90569	0.746172	22.5612	2.03558e-06	0.000385438	TACSTD2
ENSG00000237943	198.496	-1.91743	0.344513	22.5716	2.02458e-06	0.000385438	PRKCQ-AS1
ENSG00000124657	3.76728	2.92017	0.747871	22.3664	2.25283e-06	0.000420416	OR2B6
ENSG00000138207	374.372	2.74626	0.675126	22.3507	2.27135e-06	0.000420416	RBP4
ENSG00000196116	1157.72	0.660259	0.148355	22.3703	2.24819e-06	0.000420416	TDRD7
ENSG00000229781	3.57642	2.79711	0.727255	22.3519	2.26986e-06	0.000420416	RRN3P4
ENSG00000137561	217.542	-3.4906	0.548754	22.256	2.38609e-06	0.000436746	TTPA
ENSG00000273142	611.383	-0.973567	0.189753	22.263	2.37738e-06	0.000436746	LINC02604
ENSG00000116815	696.386	0.782419	0.177978	22.1556	2.51419e-06	0.000457652	CD58
ENSG00000223418	0.703819	5.60965	1.8657	21.9887	2.74264e-06	0.000496492	LIMK2P1
ENSG00000222489	34.842	1.48043	0.36153	21.8592	2.93406e-06	0.000528243	SNORA79B
ENSG00000101850	138.204	-4.15709	0.650311	21.7049	3.17981e-06	0.000563254	GPR143
ENSG00000160182	2051.72	3.09694	0.842331	21.716	3.1614e-06	0.000563254	TFF1
ENSG00000178473	33.4023	3.79879	0.975569	21.707	3.17626e-06	0.000563254	UCN3
ENSG00000143013	1068.82	1.22134	0.284941	21.6826	3.21704e-06	0.000563787	LMO4
ENSG00000257588	7.80246	3.50221	0.945852	21.6845	3.21369e-06	0.000563787	AQP5-AS1
ENSG00000163472	248.263	0.796186	0.182263	21.6377	3.29322e-06	0.000574083	TMEM79
ENSG00000145247	1216.62	1.18144	0.285106	21.5839	3.38684e-06	0.000587295	OCIAD2
ENSG00000155463	2186.24	0.715057	0.165531	21.5558	3.43679e-06	0.000592837	OXA1L
ENSG00000196417	1420.48	0.625335	0.143638	21.5401	3.46503e-06	0.000594596	ZNF765
ENSG00000141441	1159.72	1.03859	0.246608	21.5175	3.50612e-06	0.000598528	GAREM1
ENSG00000270557	30.9853	1.2803	0.302894	21.4836	3.5686e-06	0.000606055	no_gene_name
ENSG00000123388	23.6737	5.3452	1.51286	21.3859	3.75523e-06	0.000634479	HOXC11
ENSG00000100478	310.482	1.24355	0.298416	21.3651	3.79613e-06	0.000638118	AP4S1
ENSG00000165782	1015.77	0.678343	0.158406	21.2537	4.02323e-06	0.00067286	PIP4P1
ENSG00000005961	19.6791	1.81827	0.466988	21.1013	4.35626e-06	0.000724877	ITGA2B
ENSG00000010219	439.943	1.29145	0.300125	21.0601	4.45102e-06	0.000733381	DYRK4
ENSG00000158062	935.412	0.886668	0.211022	21.0597	4.45189e-06	0.000733381	UBXN11
ENSG00000270149	657.674	0.995778	0.240586	21.0155	4.5558e-06	0.000746765	no_gene_name
ENSG00000249464	366.468	1.51816	0.383549	20.9668	4.67322e-06	0.00076222	LINC01091
ENSG00000164411	4.58968	5.6644	1.64556	20.938	4.74381e-06	0.000769922	GJB7
ENSG00000132026	5.84084	3.32067	0.987375	20.8199	5.04551e-06	0.000814874	RTBDN
ENSG00000234139	35.6458	1.59126	0.39677	20.794	5.11433e-06	0.000821961	no_gene_name
ENSG00000278732	1.12151	3.11685	0.843127	20.7526	5.22598e-06	0.000835828	Metazoa_SRP
ENSG00000224950	98.9122	1.0143	0.23876	20.7423	5.2542e-06	0.000836281	no_gene_name
ENSG00000205189	2725.67	-1.94478	0.357061	20.7135	5.33382e-06	0.000844872	ZBTB10
ENSG00000092036	675.155	0.880107	0.209761	20.6911	5.3967e-06	0.000850741	HAUS4
ENSG00000204956	145.929	1.68143	0.420173	20.576	5.73092e-06	0.000899126	PCDHGA1
ENSG00000272070	115.036	2.02128	0.51413	20.475	6.04139e-06	0.000943344	no_gene_name
ENSG00000073910	2570.69	1.27509	0.318207	20.37	6.38212e-06	0.000991848	FRY
ENSG00000099904	1599.52	-1.10859	0.219188	20.2873	6.66406e-06	0.00102803	ZDHHC8
ENSG00000264207	89.3597	1.2029	0.290411	20.2835	6.67737e-06	0.00102803	no_gene_name
ENSG00000128610	49.6452	4.38174	1.23916	20.2452	6.81253e-06	0.00104079	FEZF1
ENSG00000233204	3.68314	5.14666	1.44384	20.2421	6.82342e-06	0.00104079	MAPRE1P3
ENSG00000100814	936.122	1.02455	0.250275	20.2238	6.88915e-06	0.00104598	CCNB1IP1
ENSG00000169213	833.176	2.35869	0.62626	20.2112	6.9344e-06	0.00104802	RAB3B
ENSG00000177822	20.9818	3.24386	0.85356	20.1454	7.17717e-06	0.00107521	TENM3-AS1
ENSG00000198744	886.656	1.24317	0.306494	20.1448	7.17961e-06	0.00107521	MTCO3P12
ENSG00000139055	181.461	-3.33391	0.566243	20.0554	7.52326e-06	0.00111152	ERP27
ENSG00000157765	3.89609	3.57188	1.07683	20.059	7.50897e-06	0.00111152	SLC34A2
ENSG00000248538	30.8649	1.75235	0.464295	20.0718	7.45875e-06	0.00111152	no_gene_name
ENSG00000178585	776.979	0.871339	0.21222	20.02	7.66369e-06	0.0011222	CTNNBIP1
ENSG00000198369	2941.26	0.601851	0.142689	20.0207	7.66084e-06	0.0011222	SPRED2
ENSG00000179933	1022.57	0.771096	0.186655	20.0076	7.71345e-06	0.00112449	C14orf119
ENSG00000122335	550.573	0.764351	0.185313	19.9815	7.8194e-06	0.00113492	SERAC1
ENSG00000148655	176.945	-2.62337	0.469336	19.9695	7.86887e-06	0.00113709	LRMDA
ENSG00000100461	2088.75	0.608398	0.145629	19.956	7.9245e-06	0.00114012	RBM23
ENSG00000243406	800.06	1.29587	0.323789	19.9289	8.03764e-06	0.00115137	MRPS31P5
ENSG00000221947	141.686	2.39564	0.669028	19.9023	8.15036e-06	0.00116247	XKR9
ENSG00000112144	2511.68	0.649388	0.156052	19.8686	8.29535e-06	0.00117805	CILK1
ENSG00000238133	135.491	4.05407	1.23076	19.8141	8.53494e-06	0.00120687	MAP3K20-AS1
ENSG00000285972	59.2505	-5.83822	0.969192	19.7727	8.72173e-06	0.00122801	CERNA2
ENSG00000233098	115.027	2.51911	0.652139	19.7162	8.98365e-06	0.00125951	CCDC144NL-AS1
ENSG00000119396	3947.1	0.57445	0.136682	19.6776	9.16692e-06	0.00127976	RAB14
ENSG00000154144	1806.71	0.616326	0.148399	19.6408	9.34519e-06	0.00129914	TBRG1
ENSG00000106688	522.872	1.66847	0.45055	19.5866	9.61415e-06	0.00133091	SLC1A1
ENSG00000101752	3599.92	0.579588	0.139545	19.5453	9.82405e-06	0.00135428	MIB1
ENSG00000118777	185.472	2.1774	0.611681	19.4897	1.01144e-05	0.00138273	ABCG2
ENSG00000271234	1.57362	2.45097	0.600489	19.49	1.01128e-05	0.00138273	no_gene_name
ENSG00000203985	11.0908	2.81864	0.792809	19.3886	1.06641e-05	0.00145186	LDLRAD1
ENSG00000165476	2428.04	0.694391	0.169711	19.3306	1.09933e-05	0.00148936	REEP3
ENSG00000197191	16.3508	1.87997	0.485951	19.3242	1.10299e-05	0.00148936	CYSRT1
ENSG00000255595	16.4885	4.47614	1.36381	19.2452	1.14962e-05	0.00154597	no_gene_name
ENSG00000183091	908.034	2.40477	0.64374	19.2188	1.16559e-05	0.00156109	NEB
ENSG00000287486	33.1216	-7.51456	1.28369	19.1726	1.19412e-05	0.00159283	no_gene_name
ENSG00000223646	3.22151	3.16971	0.902826	19.1259	1.22374e-05	0.00162575	no_gene_name
ENSG00000271320	4.62673	2.19917	0.570075	19.1117	1.23284e-05	0.00163126	no_gene_name
ENSG00000118194	75.7904	1.9756	0.534284	19.0906	1.24656e-05	0.00164282	TNNT2
ENSG00000258867	130.417	2.09197	0.586351	18.9811	1.32016e-05	0.00173289	LINC01146
ENSG00000223867	0.69694	3.4669	0.944061	18.9663	1.33048e-05	0.0017395	no_gene_name
ENSG00000118217	4145.16	0.435014	0.104843	18.8719	1.39795e-05	0.00182048	ATF6
ENSG00000236039	82.9899	2.56371	0.720387	18.8103	1.44387e-05	0.00187289	LINC02889
ENSG00000258655	127.814	1.12922	0.294063	18.7171	1.51618e-05	0.00195896	ARHGAP5-AS1
ENSG00000128203	267.993	1.28432	0.333088	18.6843	1.54246e-05	0.00198513	ASPHD2
ENSG00000120051	12.5253	1.47341	0.380756	18.6441	1.57536e-05	0.00201959	CFAP58
ENSG00000287917	78.5553	1.42303	0.374152	18.5752	1.63333e-05	0.00208579	no_gene_name
ENSG00000213062	344.916	1.1255	0.29283	18.5664	1.64091e-05	0.00208738	no_gene_name
ENSG00000081479	10.2987	3.44072	0.800753	18.5289	1.67347e-05	0.00212061	LRP2
ENSG00000109689	1784.33	0.770814	0.192403	18.4964	1.70223e-05	0.00214879	STIM2
ENSG00000160199	952.437	0.514604	0.126713	18.489	1.7089e-05	0.00214898	PKNOX1
ENSG00000136854	1506.69	1.30092	0.342265	18.4707	1.72537e-05	0.00216144	STXBP1
ENSG00000286378	6.86423	2.16016	0.58598	18.4426	1.75103e-05	0.00218527	no_gene_name
ENSG00000160471	179.493	2.45465	0.724408	18.4132	1.77818e-05	0.00221078	COX6B2
ENSG00000233776	0.891932	2.52189	0.688767	18.2507	1.93654e-05	0.00239839	LINC01251
ENSG00000282989	38.645	1.30858	0.347902	18.2437	1.94363e-05	0.00239839	PDCL3P2
ENSG00000178150	24.3183	2.48924	0.727025	18.1867	2.00274e-05	0.0024621	ZNF114
ENSG00000095587	43.9647	1.82088	0.485377	18.178	2.01195e-05	0.00246422	TLL2
ENSG00000287263	251.631	1.42124	0.388644	18.1235	2.07033e-05	0.00252634	no_gene_name
ENSG00000164651	14.5241	3.4723	0.959765	18.1125	2.08231e-05	0.00253158	SP8
ENSG00000143643	1164.15	0.753097	0.189114	18.0579	2.14287e-05	0.00259563	TTC13
ENSG00000179603	1359.86	-4.56484	0.738054	18.0222	2.18343e-05	0.00262545	GRM8
ENSG00000266261	1.28436	3.28639	0.974033	18.025	2.18028e-05	0.00262545	no_gene_name
ENSG00000224020	53.5555	1.45584	0.388426	18.015	2.1917e-05	0.00262582	MIR181A2HG
ENSG00000234155	291.871	2.03644	0.568217	17.939	2.28098e-05	0.00272288	LINC02535
ENSG00000136636	2398.27	0.718395	0.181602	17.9021	2.32569e-05	0.00275627	KCTD3
ENSG00000277246	12.0758	1.46155	0.368434	17.9063	2.32057e-05	0.00275627	no_gene_name
ENSG00000181803	1.28875	4.55811	1.27645	17.8803	2.35239e-05	0.00277793	OR6S1
ENSG00000286572	2.17375	2.10962	0.548959	17.8098	2.44124e-05	0.00287255	no_gene_name
ENSG00000078237	1248.66	1.36117	0.346261	17.6462	2.66047e-05	0.00311111	TIGAR
ENSG00000182901	22.5286	2.33028	0.647259	17.6445	2.66286e-05	0.00311111	RGS7
ENSG00000168065	113.388	-4.70431	0.794113	17.6066	2.71637e-05	0.00316242	SLC22A11
ENSG00000227014	13.1202	1.88798	0.517563	17.5668	2.77393e-05	0.00321805	FKBP14-AS1
ENSG00000100804	1356.5	0.786785	0.203095	17.5359	2.81935e-05	0.00324787	PSMB5
ENSG00000139263	2481.68	0.843378	0.218511	17.5365	2.8185e-05	0.00324787	LRIG3
ENSG00000261716	1335.41	0.984149	0.257294	17.4704	2.91811e-05	0.00334993	H2BC20P
ENSG00000176919	29.7901	1.6004	0.440886	17.4451	2.9572e-05	0.00336213	C8G
ENSG00000186628	1.7934	3.9479	1.07094	17.4438	2.95935e-05	0.00336213	FSD2
ENSG00000213781	37.5939	3.89046	1.24951	17.4503	2.94916e-05	0.00336213	PSMC1P2
ENSG00000168502	1348.88	1.51115	0.425675	17.3978	3.03184e-05	0.00343265	MTCL1
ENSG00000254031	7.34918	2.92247	0.809128	17.3276	3.14587e-05	0.00354955	no_gene_name
ENSG00000261315	58.0627	0.919215	0.240568	17.2628	3.25489e-05	0.00366003	LARP4P
ENSG00000148985	707.915	-0.709637	0.160618	17.239	3.29604e-05	0.00369369	PGAP2
ENSG00000101639	3277.29	0.684789	0.176569	17.2254	3.31966e-05	0.00370755	CEP192
ENSG00000154309	546.61	0.817176	0.212618	17.1842	3.39247e-05	0.00377607	DISP1
ENSG00000118276	459.45	1.11051	0.293348	17.1485	3.45674e-05	0.00383465	B4GALT6
ENSG00000115504	2223.66	0.643455	0.16393	17.1331	3.485e-05	0.00385303	EHBP1
ENSG00000125629	808.365	0.676641	0.173	17.111	3.52584e-05	0.00385933	INSIG2
ENSG00000174197	6189.88	-0.531259	0.122137	17.1126	3.5227e-05	0.00385933	MGA
ENSG00000204669	1.82168	4.206	1.10516	17.1212	3.50688e-05	0.00385933	C9orf57
ENSG00000143633	629.31	0.64038	0.163894	17.0808	3.58229e-05	0.00390814	C1orf131
ENSG00000066405	64.1973	5.26343	1.58687	16.9977	3.74256e-05	0.00404282	CLDN18
ENSG00000205143	6.07113	1.78188	0.47681	16.9987	3.74062e-05	0.00404282	ARID3C
ENSG00000248898	27.0053	1.70303	0.480261	17.0021	3.73388e-05	0.00404282	no_gene_name
ENSG00000261087	302.5	1.0809	0.287626	16.9464	3.84497e-05	0.00413988	ZNNT1
ENSG00000144407	4.69382	2.51379	0.766182	16.9331	3.87208e-05	0.00415549	PTH2R
ENSG00000105825	176.001	3.39816	0.920562	16.9201	3.89859e-05	0.00417035	TFPI2
ENSG00000119547	928.824	2.2848	0.680972	16.8766	3.98894e-05	0.0042417	ONECUT2
ENSG00000197608	1837.72	0.544324	0.140375	16.8756	3.99103e-05	0.0042417	ZNF841
ENSG00000166578	51.3821	1.05968	0.286811	16.8459	4.05399e-05	0.00428099	IQCD
ENSG00000234123	6.72966	4.09195	1.16723	16.8508	4.04358e-05	0.00428099	RHBDF1P1
ENSG00000184774	1.85331	2.28942	0.61458	16.82	4.1098e-05	0.00431228	MGAT4EP
ENSG00000188566	1076.63	0.654002	0.168558	16.8228	4.10367e-05	0.00431228	NDOR1
ENSG00000182606	5852.07	0.677285	0.175085	16.8124	4.12626e-05	0.0043158	TRAK1
ENSG00000179588	811.998	0.952634	0.252225	16.801	4.15118e-05	0.00432813	ZFPM1
ENSG00000238213	18.3769	-5.00022	1.03794	16.7702	4.21911e-05	0.00438508	TARDBPP2
ENSG00000257539	3.72047	1.68873	0.46303	16.7173	4.33829e-05	0.00449477	HSPA8P14
ENSG00000279478	2.18386	4.49122	1.40306	16.707	4.36203e-05	0.00450519	no_gene_name
ENSG00000223486	4.98723	2.31997	0.672369	16.6946	4.39049e-05	0.00452042	no_gene_name
ENSG00000143198	1922.13	0.709943	0.186974	16.6442	4.50884e-05	0.0046202	MGST3
ENSG00000166908	1634.69	0.618601	0.16131	16.6414	4.51545e-05	0.0046202	PIP4K2C
ENSG00000129990	17.9186	2.55201	0.726002	16.5858	4.64979e-05	0.00473913	SYT5
ENSG00000285888	8.02048	2.35249	0.623942	16.5815	4.66045e-05	0.00473913	no_gene_name
ENSG00000196335	142.28	1.79393	0.516287	16.5459	4.74865e-05	0.00481396	STK31
ENSG00000260807	193.539	2.28525	0.629592	16.5106	4.83792e-05	0.00488941	CEROX1
ENSG00000231806	271.685	1.71267	0.490282	16.4754	4.92861e-05	0.00496584	PCAT7
ENSG00000136535	2.86442	2.24738	0.608481	16.423	5.0667e-05	0.0050894	TBR1
ENSG00000170827	590.995	-4.23577	0.738635	16.413	5.09338e-05	0.00510066	CELP
ENSG00000136250	1188.68	-2.0293	0.413835	16.3901	5.15547e-05	0.00514719	AOAH
ENSG00000289177	88.2132	-0.894939	0.208237	16.3186	5.35359e-05	0.00532884	no_gene_name
ENSG00000129473	1893.58	0.610656	0.161837	16.2996	5.40767e-05	0.00536646	BCL2L2
ENSG00000119402	4343.29	0.399994	0.102935	16.2501	5.55055e-05	0.00548131	FBXW2
ENSG00000184492	15.6009	1.28616	0.346797	16.248	5.55668e-05	0.00548131	FOXD4L1
ENSG00000124678	10.9705	3.43373	0.987369	16.2195	5.64098e-05	0.00553137	TCP11
ENSG00000249631	21.9045	1.60614	0.468839	16.2195	5.641e-05	0.00553137	no_gene_name
ENSG00000116906	1323.95	0.575048	0.151101	16.0638	6.12421e-05	0.00598737	GNPAT
ENSG00000137225	19.5031	1.58495	0.445575	16.0518	6.16325e-05	0.00600771	CAPN11
ENSG00000008405	778.592	0.739375	0.198439	16.0046	6.31884e-05	0.00613772	CRY1
ENSG00000134371	2223.42	0.357965	0.0927902	16.0001	6.33389e-05	0.00613772	CDC73
ENSG00000279803	88.0027	-1.13594	0.26105	15.9915	6.3626e-05	0.00614747	no_gene_name
ENSG00000254024	1.20563	2.87876	0.805039	15.9791	6.4047e-05	0.00617005	no_gene_name
ENSG00000204779	16.046	1.48278	0.409044	15.9702	6.43479e-05	0.00618096	FOXD4L5
ENSG00000154269	649.013	-4.01124	0.719445	15.9601	6.46903e-05	0.00619579	ENPP3
ENSG00000135845	633.818	0.636754	0.168464	15.925	6.5901e-05	0.00629345	PIGC
ENSG00000223773	842.993	0.852022	0.224721	15.9158	6.62234e-05	0.00630596	CD99P1
ENSG00000065675	187.517	-1.76679	0.380575	15.8669	6.79559e-05	0.00637831	PRKCQ
ENSG00000116711	270.107	1.7121	0.514102	15.8593	6.82287e-05	0.00637831	PLA2G4A
ENSG00000143595	2.19652	2.75207	0.880317	15.8682	6.79114e-05	0.00637831	AQP10
ENSG00000153707	5109.52	-2.75998	0.540024	15.8563	6.83383e-05	0.00637831	PTPRD
ENSG00000185960	8.75537	-5.26725	1.12784	15.8694	6.78674e-05	0.00637831	SHOX
ENSG00000198805	1858.1	0.917288	0.253125	15.8803	6.74776e-05	0.00637831	PNP
ENSG00000222974	1.82872	2.74692	0.803212	15.8664	6.79756e-05	0.00637831	RN7SKP228
ENSG00000251867	109.072	-1.63889	0.359346	15.8293	6.932e-05	0.00645166	no_gene_name
ENSG00000288808	9.86475	1.83382	0.522325	15.8106	7.00083e-05	0.00649736	no_gene_name
ENSG00000101782	2642.65	0.98113	0.2718	15.7535	7.2156e-05	0.00665917	RIOK3
ENSG00000224981	137.276	-4.07398	0.744195	15.7558	7.20653e-05	0.00665917	no_gene_name
ENSG00000248359	15.3086	-5.51569	1.13704	15.7305	7.30386e-05	0.00672179	no_gene_name
ENSG00000265096	20.5032	1.95889	0.560601	15.7013	7.41747e-05	0.00680734	C1QTNF1-AS1
ENSG00000167972	408.579	1.88406	0.54296	15.6942	7.44513e-05	0.00681374	ABCA3
ENSG00000278505	27.4241	6.01693	1.79408	15.6733	7.5279e-05	0.00687041	C17orf78
ENSG00000171729	894.057	0.590539	0.158502	15.6557	7.59824e-05	0.0068964	TMEM51
ENSG00000196730	1499.84	1.34829	0.389199	15.6575	7.59093e-05	0.0068964	DAPK1
ENSG00000106012	2271.71	0.71955	0.194749	15.6246	7.72428e-05	0.00697238	IQCE
ENSG00000225760	2.38353	2.15832	0.64519	15.6279	7.71072e-05	0.00697238	LINC00431
ENSG00000170522	1318.93	1.16827	0.331476	15.6068	7.7972e-05	0.00701375	ELOVL6
ENSG00000249267	31.728	2.91572	0.974417	15.6031	7.81269e-05	0.00701375	LINC00939
ENSG00000162728	4.00636	2.45509	0.666044	15.5971	7.83737e-05	0.00701679	KCNJ9
ENSG00000279814	215.952	-1.88474	0.405419	15.5787	7.91409e-05	0.00706628	no_gene_name
ENSG00000215030	223.855	1.38936	0.400617	15.5665	7.96555e-05	0.007093	RPL13P12
ENSG00000185842	990.258	-1.94303	0.409957	15.5554	8.01206e-05	0.00711518	DNAH14
ENSG00000108786	15.3335	1.05272	0.293353	15.5417	8.07048e-05	0.0071478	HSD17B1
ENSG00000197635	1499.65	1.71144	0.508089	15.5225	8.15285e-05	0.00718556	DPP4
ENSG00000233542	7.78084	2.02636	0.593448	15.5216	8.15674e-05	0.00718556	no_gene_name
ENSG00000185015	787.281	1.22232	0.347831	15.4929	8.28176e-05	0.00727625	CA13
ENSG00000160447	351.421	1.07324	0.302034	15.4707	8.37936e-05	0.00734241	PKN3
ENSG00000164105	217.431	0.817014	0.224639	15.4544	8.45181e-05	0.00738626	SAP30
ENSG00000073803	2055.12	0.681239	0.185816	15.4419	8.50809e-05	0.00741577	MAP3K13
ENSG00000086289	950.136	-1.77427	0.384647	15.4292	8.56549e-05	0.0074461	EPDR1
ENSG00000106785	3067.26	0.652326	0.175871	15.4161	8.62509e-05	0.00747818	TRIM14
ENSG00000235194	779.106	0.980755	0.275529	15.4076	8.6637e-05	0.00749194	PPP1R3E
ENSG00000100813	8642.56	0.528319	0.142708	15.401	8.69417e-05	0.00749861	ACIN1
ENSG00000148143	4373.41	0.738873	0.201816	15.3356	9.00034e-05	0.00774241	ZNF462
ENSG00000111885	3401.77	-1.11024	0.254643	15.3219	9.06576e-05	0.00775817	MAN1A1
ENSG00000260317	41.4112	-1.93459	0.427907	15.3253	9.04976e-05	0.00775817	no_gene_name
ENSG00000134278	1165.74	1.32474	0.385128	15.2954	9.19388e-05	0.0078345	SPIRE1
ENSG00000149527	356.842	1.61944	0.488055	15.2937	9.20251e-05	0.0078345	PLCH2
ENSG00000258077	12.2415	2.48538	0.793616	15.2081	9.62897e-05	0.00817644	no_gene_name
ENSG00000260161	9.20822	1.58517	0.452315	15.1984	9.67852e-05	0.00819738	MTCYBP28
ENSG00000106789	2095.12	1.15361	0.328004	15.1894	9.72463e-05	0.00821531	CORO2A
ENSG00000152208	2.86287	3.58259	1.06269	15.1501	9.92942e-05	0.00836687	GRID2
ENSG00000162813	833.394	0.800521	0.222462	15.1405	9.97971e-05	0.00838779	BPNT1
ENSG00000173692	4799.08	0.560267	0.152763	15.0708	0.000103554	0.00868137	PSMD1
ENSG00000169193	257.566	0.666363	0.183209	15.05	0.000104701	0.00872977	CCDC126
ENSG00000196821	3699.85	0.541109	0.147246	15.0459	0.000104926	0.00872977	ILRUN
ENSG00000289007	117.917	1.58779	0.456449	15.0496	0.00010472	0.00872977	no_gene_name
ENSG00000127666	1015.44	0.679255	0.187023	15.03	0.000105814	0.00878148	TICAM1
ENSG00000260430	10.4727	1.45841	0.419608	14.9908	0.000108037	0.00894342	no_gene_name
ENSG00000006747	765.563	1.97752	0.609306	14.9421	0.000110861	0.00897348	SCIN
ENSG00000017260	4132.24	0.488071	0.132559	14.9211	0.000112102	0.00897348	ATP2C1
ENSG00000081853	119.195	1.5123	0.435963	14.9341	0.000111332	0.00897348	PCDHGA2
ENSG00000107518	72.7539	2.21245	0.643639	14.9372	0.000111149	0.00897348	ATRNL1
ENSG00000120798	1448.33	0.550333	0.150167	14.9356	0.000111243	0.00897348	NR2C1
ENSG00000123545	500.58	-1.01258	0.239336	14.9263	0.000111792	0.00897348	NDUFAF4
ENSG00000146433	3667.01	0.553989	0.152219	14.9633	0.00010962	0.00897348	TMEM181
ENSG00000152332	5798.18	0.49715	0.135739	14.9522	0.000110271	0.00897348	UHMK1
ENSG00000181778	60.1552	-5.91791	1.15837	14.9493	0.000110441	0.00897348	TMEM252
ENSG00000183049	2361.24	-1.66169	0.36815	14.9297	0.000111595	0.00897348	CAMK1D
ENSG00000258457	13.5942	1.31563	0.373331	14.9404	0.00011096	0.00897348	AJUBA-DT
ENSG00000261334	24.5086	1.08711	0.30336	14.9192	0.000112213	0.00897348	no_gene_name
ENSG00000274444	2.95073	2.26301	0.672889	14.9506	0.000110361	0.00897348	no_gene_name
ENSG00000288773	2.09323	2.04191	0.600709	14.9442	0.000110737	0.00897348	no_gene_name
ENSG00000261268	1.13186	2.91136	0.881623	14.8865	0.000114177	0.00910845	no_gene_name
ENSG00000228714	4.2798	5.28567	1.54198	14.8736	0.000114959	0.00914868	no_gene_name
ENSG00000105852	117.159	1.84331	0.551988	14.8594	0.000115832	0.00917385	PON3
ENSG00000116574	1272.35	0.988843	0.279412	14.8598	0.000115802	0.00917385	RHOU
ENSG00000188611	79.9441	1.47751	0.408978	14.8497	0.000116427	0.00919889	ASAH2
ENSG00000115392	495.828	0.604985	0.166744	14.7576	0.000122255	0.00963619	FANCL
ENSG00000198353	42.5277	2.45242	0.764667	14.7331	0.000123851	0.00971549	HOXC4
ENSG00000228549	2.09894	3.7057	1.17569	14.7339	0.0001238	0.00971549	no_gene_name
ENSG00000239249	2.08505	-3.33605	0.927675	14.7045	0.000125743	0.00984048	RN7SL757P
ENSG00000144036	1637.2	0.574801	0.15866	14.6946	0.000126405	0.00986885	EXOC6B
ENSG00000096092	230.842	0.673924	0.18599	14.6583	0.000128868	0.0100374	TMEM14A
ENSG00000144596	282.626	1.75706	0.513306	14.6344	0.000130509	0.0101412	GRIP2
ENSG00000224577	9.35911	1.72472	0.538276	14.5991	0.000132977	0.0103087	LINC01117
ENSG00000148218	1643.32	0.562328	0.15428	14.5816	0.000134217	0.0103561	ALAD
ENSG00000235776	9.76938	1.65852	0.484772	14.5859	0.00013391	0.0103561	no_gene_name
ENSG00000287712	9.55118	1.65352	0.473054	14.5762	0.000134605	0.0103617	no_gene_name
ENSG00000196586	7489.92	0.866771	0.247645	14.5713	0.000134951	0.0103642	MYO6
ENSG00000151693	3725.12	0.737995	0.207973	14.5543	0.000136178	0.0104099	ASAP2
ENSG00000184368	393.43	-4.77404	0.852516	14.5569	0.000135988	0.0104099	MAP7D2
ENSG00000214369	2.73495	1.76917	0.49436	14.5491	0.000136552	0.0104143	CYB5AP2
ENSG00000161217	2857.15	0.407453	0.111937	14.5103	0.000139398	0.0106068	PCYT1A
ENSG00000064195	66.0567	-6.35442	1.14849	14.5058	0.000139732	0.0106077	DLX3
ENSG00000186810	120.008	-1.60738	0.368891	14.4643	0.000142844	0.010819	CXCR3
ENSG00000116667	2094.23	1.13325	0.329983	14.4498	0.000143944	0.0108617	C1orf21
ENSG00000285622	12.5368	1.62159	0.494039	14.4482	0.000144067	0.0108617	no_gene_name
ENSG00000286351	1.58713	2.14406	0.659929	14.4431	0.000144459	0.0108664	no_gene_name
ENSG00000158321	5536.3	-1.10088	0.257504	14.4351	0.000145074	0.0108771	AUTS2
ENSG00000198363	9337.02	0.757022	0.214264	14.4327	0.000145261	0.0108771	ASPH
ENSG00000162819	3178.74	0.620999	0.172908	14.3869	0.000148832	0.0110941	BROX
ENSG00000198948	387.058	-2.42999	0.514704	14.3872	0.000148807	0.0110941	MFAP3L
ENSG00000109065	905.884	-0.652851	0.162992	14.3749	0.000149782	0.011119	NAT9
ENSG00000141524	3280.35	-1.05951	0.253615	14.37	0.000150179	0.011119	TMC6
ENSG00000164398	1534.22	-4.44758	0.813613	14.3735	0.000149901	0.011119	ACSL6
ENSG00000229656	24.8503	1.18372	0.337835	14.3657	0.00015052	0.0111192	ITGB1-DT
ENSG00000271399	1.80996	2.29499	0.662467	14.3474	0.000151989	0.0112026	no_gene_name
ENSG00000235376	6.53922	1.29668	0.361676	14.3321	0.000153226	0.0112686	RPEL1
ENSG00000134490	332.287	0.755633	0.216036	14.327	0.000153649	0.0112746	TMEM241
ENSG00000164904	2036.02	-0.854551	0.209521	14.2908	0.000156628	0.011355	ALDH7A1
ENSG00000176749	182.215	-1.28184	0.302948	14.2935	0.000156402	0.011355	CDK5R1
ENSG00000176970	0.91937	4.30108	1.50692	14.2949	0.000156287	0.011355	RPL7L1P11
ENSG00000177738	199.954	0.932651	0.271664	14.2838	0.000157208	0.011355	no_gene_name
ENSG00000186654	886.439	-0.859349	0.209707	14.2803	0.000157503	0.011355	PRR5
ENSG00000197724	2296.57	0.42845	0.117708	14.3077	0.000155229	0.011355	PHF2
ENSG00000253339	4.77686	3.21411	1.1404	14.2916	0.000156563	0.011355	no_gene_name
ENSG00000260386	27.7511	2.8145	0.915915	14.287	0.000156949	0.011355	LDC1P
ENSG00000099899	1079.98	-0.456245	0.116126	14.2568	0.00015948	0.0114672	TRMT2A
ENSG00000186635	4652.51	-0.605403	0.15163	14.2536	0.000159755	0.0114672	ARAP1
ENSG00000136141	3094.46	0.751253	0.210715	14.2458	0.000160419	0.0114898	LRCH1
ENSG00000272942	8.33648	-4.82176	1.12856	14.2259	0.00016212	0.0115865	no_gene_name
ENSG00000143183	2539.74	0.601869	0.170025	14.1906	0.000165194	0.0117806	TMCO1
ENSG00000287848	8.51326	1.80472	0.525876	14.1774	0.000166357	0.011838	no_gene_name
ENSG00000213799	730.649	0.529869	0.148776	14.161	0.000167812	0.0119157	ZNF845
ENSG00000230929	3.43553	-3.89153	1.02242	14.1521	0.000168611	0.0119467	no_gene_name
ENSG00000227666	14.4653	0.822122	0.225338	14.1475	0.000169021	0.0119501	CYCSP24
ENSG00000284052	114.55	1.21253	0.365826	14.1275	0.000170829	0.0120266	no_gene_name
ENSG00000287534	1.6216	-3.60265	0.975365	14.1274	0.000170833	0.0120266	no_gene_name
ENSG00000184678	2822.53	0.857797	0.247933	14.1017	0.000173187	0.0121503	H2BC21
ENSG00000253394	10.1052	3.17271	1.04656	14.1002	0.000173328	0.0121503	LINC00534
ENSG00000090020	2687.16	0.834489	0.241412	14.0838	0.00017484	0.0122303	SLC9A1
ENSG00000259460	3.70039	2.04537	0.606953	14.0528	0.000177744	0.0124071	no_gene_name
ENSG00000285994	314.991	-1.48989	0.34894	14.0223	0.000180652	0.0125834	no_gene_name
ENSG00000253819	16.3373	2.33921	0.791111	14.0096	0.000181884	0.0126293	LINC01151
ENSG00000258643	103.644	1.23614	0.372055	14.0075	0.000182078	0.0126293	BCL2L2-PABPN1
ENSG00000114473	294.457	0.695381	0.200557	13.9804	0.000184727	0.0127861	IQCG
ENSG00000163581	1.54397	3.81487	1.38635	13.9682	0.000185934	0.0128158	SLC2A2
ENSG00000274979	394.483	1.95469	0.639843	13.9699	0.000185764	0.0128158	no_gene_name
ENSG00000233936	3.00676	4.33266	1.36606	13.9468	0.000188061	0.0129354	no_gene_name
ENSG00000134996	623.206	0.539394	0.151909	13.9307	0.000189672	0.0129919	OSTF1
ENSG00000188037	12.1447	2.01999	0.650571	13.9327	0.000189478	0.0129919	CLCN1
ENSG00000250365	5.5853	1.42281	0.422096	13.9246	0.000190293	0.0130074	HEATR5A-DT
ENSG00000197956	18039.4	0.936467	0.271898	13.918	0.000190965	0.0130116	S100A6
ENSG00000250697	43.5117	-6.50583	1.281	13.9162	0.000191144	0.0130116	no_gene_name
ENSG00000151689	880.258	0.758821	0.219645	13.9106	0.000191719	0.0130238	INPP1
ENSG00000186529	1138.6	1.60845	0.497541	13.8738	0.000195506	0.0132538	CYP4F3
ENSG00000119403	1292.35	0.814192	0.232027	13.8409	0.000198955	0.013443	PHF19
ENSG00000167614	18.5192	2.19799	0.61703	13.8338	0.00019971	0.013443	TTYH1
ENSG00000186806	72.4281	1.116	0.332478	13.8318	0.000199929	0.013443	VSIG10L
ENSG00000281721	5.65922	2.34434	0.752107	13.8386	0.000199202	0.013443	LINC01080
ENSG00000072133	469.931	-2.11482	0.468265	13.824	0.000200753	0.0134709	RPS6KA6
ENSG00000100156	2.31023	1.47577	0.403346	13.8072	0.000202554	0.0135435	SLC16A8
ENSG00000225706	134.922	-3.46646	0.684211	13.8063	0.000202657	0.0135435	PTPRD-AS1
ENSG00000095777	37.3465	2.51599	0.763814	13.7982	0.000203534	0.0135745	MYO3A
ENSG00000170482	48.364	-2.34321	0.526181	13.7834	0.000205144	0.0135993	SLC23A1
ENSG00000254788	53.5863	0.765284	0.219962	13.7905	0.000204368	0.0135993	CKLF-CMTM1
ENSG00000260992	21.7355	1.15277	0.328541	13.7863	0.00020482	0.0135993	DOCK9-DT
ENSG00000204634	1201.1	0.771035	0.222952	13.7735	0.000206223	0.0136435	TBC1D8
ENSG00000248491	2.27226	3.34238	1.02599	13.7509	0.000208722	0.0137811	no_gene_name
ENSG00000285579	4.28788	2.84303	0.906606	13.7453	0.000209343	0.0137945	no_gene_name
ENSG00000146054	150.104	2.2828	0.730206	13.7079	0.000213552	0.0139985	TRIM7
ENSG00000164675	28.9913	1.44913	0.449601	13.7065	0.000213714	0.0139985	IQUB
ENSG00000224566	1.82768	3.34155	0.951545	13.7086	0.000213475	0.0139985	CIAO2AP2
ENSG00000267165	2.60294	2.18656	0.688241	13.6963	0.000214874	0.0140465	CHMP1B-AS1
ENSG00000163354	46.3993	1.31225	0.396956	13.6613	0.00021892	0.0142471	DCST2
ENSG00000165730	252.926	-2.04129	0.459052	13.6586	0.00021924	0.0142471	STOX1
ENSG00000215022	65.6389	1.05297	0.312262	13.665	0.000218493	0.0142471	no_gene_name
ENSG00000248494	5.41566	1.82908	0.560342	13.642	0.000221184	0.0143452	LNX1-AS2
ENSG00000261713	123.056	3.22646	1.10554	13.6221	0.000223534	0.0144691	SSTR5-AS1
ENSG00000196792	1417.41	0.58246	0.167352	13.6143	0.000224467	0.0144726	STRN3
ENSG00000285188	229.693	1.87495	0.598327	13.6148	0.000224415	0.0144726	no_gene_name
ENSG00000279069	64.5169	-1.07294	0.269814	13.6095	0.000225042	0.0144813	no_gene_name
ENSG00000241832	98.7726	-2.62134	0.571135	13.6021	0.000225929	0.0145101	CECR3
ENSG00000002587	347.714	1.17784	0.354705	13.5774	0.000228921	0.0146737	HS3ST1
ENSG00000286806	0.67934	4.61567	1.52379	13.5632	0.000230663	0.0147566	no_gene_name
ENSG00000211454	323.959	1.04099	0.315426	13.5576	0.000231348	0.0147718	AKR7L
ENSG00000107863	6224.46	0.493168	0.139858	13.551	0.000232169	0.0147955	ARHGAP21
ENSG00000116406	4873.55	0.716024	0.208036	13.5415	0.000233352	0.0148422	EDEM3
ENSG00000270948	6.15057	1.81158	0.538025	13.5301	0.000234764	0.0149032	MTDHP1
ENSG00000253180	22.0673	0.845806	0.241322	13.5264	0.000235233	0.0149042	no_gene_name
ENSG00000214043	1.3626	4.70724	1.51296	13.5202	0.000236014	0.014925	LINC02347
ENSG00000151466	784.816	0.482368	0.136687	13.5149	0.000236678	0.0149384	SCLT1
ENSG00000230316	229.389	3.145	1.07823	13.5073	0.000237635	0.0149701	FEZF1-AS1
ENSG00000119125	2179.59	1.78092	0.584314	13.4756	0.00024168	0.0151959	GDA
ENSG00000163975	1839.64	1.63611	0.525962	13.4582	0.000243944	0.015309	MELTF
ENSG00000234469	10.3216	-2.86021	0.700512	13.4536	0.000244533	0.0153168	CLDN34
ENSG00000235389	4.9254	-3.40205	0.935179	13.4361	0.000246825	0.0154019	no_gene_name
ENSG00000251032	5.13905	2.14494	0.682047	13.4361	0.000246827	0.0154019	CUL1P1
ENSG00000154889	813.838	0.732075	0.214357	13.4257	0.000248195	0.015458	MPPE1
ENSG00000076864	1363.53	1.92436	0.613119	13.388	0.000253244	0.0157131	RAP1GAP
ENSG00000286715	53.0479	-1.78354	0.425987	13.3898	0.000253	0.0157131	no_gene_name
ENSG00000123124	3937.24	0.637116	0.186745	13.3614	0.000256851	0.0159069	WWP1
ENSG00000161905	74.2313	2.00691	0.62024	13.3368	0.000260242	0.0160867	ALOX15
ENSG00000258441	999.742	0.874924	0.259026	13.3182	0.000262845	0.0162171	LINC00641
ENSG00000164794	41.0633	-6.19267	1.24616	13.3013	0.000265219	0.016333	KCNV1
ENSG00000129472	932.655	0.635047	0.186857	13.2937	0.0002663	0.016369	RAB2B
ENSG00000103485	2251.03	-1.74632	0.405684	13.2779	0.000268559	0.0164771	QPRT
ENSG00000148356	1423.41	0.464743	0.132973	13.2546	0.000271914	0.016652	LRSAM1
ENSG00000268516	184.691	0.830637	0.248172	13.2507	0.000272484	0.0166559	ZNF8-DT
ENSG00000167653	64.887	3.12713	1.00574	13.2386	0.000274237	0.016732	PSCA
ENSG00000244227	12.3666	-3.38859	0.74856	13.2233	0.000276486	0.016838	LRRC77P
ENSG00000198648	2424.62	0.692908	0.204148	13.201	0.000279801	0.0170048	STK39
ENSG00000205213	4186.34	0.903178	0.274982	13.1979	0.000280256	0.0170048	LGR4
ENSG00000188647	4602.94	0.662606	0.194136	13.1834	0.000282435	0.0171055	PTAR1
ENSG00000289189	6.63159	1.7868	0.53296	13.1639	0.000285393	0.0172529	no_gene_name
ENSG00000248752	2.75378	2.03016	0.634865	13.1558	0.00028663	0.017296	no_gene_name
ENSG00000103064	4031.52	-0.86501	0.218977	13.148	0.000287823	0.0173362	SLC7A6
ENSG00000125648	1732.69	0.787257	0.234071	13.1319	0.000290311	0.0174542	SLC25A23
ENSG00000183850	75.8172	-3.22981	0.686794	13.1231	0.000291677	0.0175044	ZNF730
ENSG00000189337	747.627	-1.24751	0.308442	13.1082	0.000293998	0.0176116	KAZN
ENSG00000006468	568.622	1.22011	0.375202	13.09	0.000296879	0.0176561	ETV1
ENSG00000138308	90.3194	-5.09858	0.98834	13.096	0.000295932	0.0176561	PLA2G12B
ENSG00000162929	779.258	0.608437	0.176501	13.0924	0.000296497	0.0176561	SANBR
ENSG00000257391	12.2261	1.7701	0.551931	13.0899	0.000296885	0.0176561	no_gene_name
ENSG00000168646	9818.43	-2.12196	0.485849	13.0826	0.000298057	0.017662	AXIN2
ENSG00000174788	9.311	1.6453	0.502698	13.0858	0.000297538	0.017662	PCP2
ENSG00000233217	35.6447	1.9568	0.650877	13.0731	0.000299562	0.0177193	MROH3P
ENSG00000143376	3519.04	0.350377	0.0998464	13.0541	0.000302614	0.0178678	SNX27
ENSG00000176160	9.83613	1.8758	0.565922	13.0446	0.000304153	0.0179265	HSF5
ENSG00000183092	70.0055	1.82258	0.554093	13.0204	0.000308115	0.0181168	BEGAIN
ENSG00000186019	31.0471	1.65163	0.51205	13.0182	0.000308481	0.0181168	no_gene_name
ENSG00000111785	916.534	0.510773	0.148271	13.0033	0.000310939	0.0181963	RIC8B
ENSG00000236790	491.67	1.21071	0.358015	13.0065	0.000310409	0.0181963	LINC00299
ENSG00000039600	23.2803	1.49895	0.471699	12.9713	0.000316297	0.018423	SOX30
ENSG00000106392	2536.72	0.676212	0.199421	12.9756	0.000315579	0.018423	C1GALT1
ENSG00000234213	1.90972	2.10144	0.598913	12.9702	0.00031649	0.018423	FHP1
ENSG00000289353	436.456	0.684995	0.203546	12.9666	0.000317101	0.018426	no_gene_name
ENSG00000196865	4163.17	0.432088	0.12523	12.9595	0.0003183	0.0184287	NHLRC2
ENSG00000232164	3.55581	1.24083	0.360396	12.9564	0.000318826	0.0184287	LINC01873
ENSG00000261889	7.85726	1.16471	0.337481	12.9581	0.000318542	0.0184287	no_gene_name
ENSG00000168243	1120.96	-4.18809	0.818652	12.951	0.000319756	0.0184501	GNG4
ENSG00000165169	1048.66	0.789071	0.238557	12.9427	0.000321169	0.0184992	DYNLT3
ENSG00000240477	4.09506	2.8696	0.922365	12.9259	0.000324071	0.0186338	no_gene_name
ENSG00000100836	5068.79	0.44326	0.1296	12.9151	0.000325944	0.0187089	PABPN1
ENSG00000169607	772.722	1.24552	0.390313	12.9058	0.000327562	0.0187118	CKAP2L
ENSG00000184659	24.6501	1.35993	0.41904	12.9027	0.000328111	0.0187118	FOXD4L4
ENSG00000234478	2.68236	1.91146	0.589339	12.9065	0.000327451	0.0187118	ACBD3-AS1
ENSG00000267404	9.44934	1.79183	0.524683	12.9018	0.000328267	0.0187118	no_gene_name
ENSG00000197444	74.3145	-3.55699	0.744278	12.894	0.000329644	0.0187578	OGDHL
ENSG00000060566	30.0732	2.20451	0.709806	12.8717	0.000333592	0.0189053	CREB3L3
ENSG00000236760	3.88709	1.70982	0.519733	12.8696	0.000333957	0.0189053	no_gene_name
ENSG00000261635	15.3666	0.875981	0.260094	12.8759	0.000332846	0.0189053	no_gene_name
ENSG00000109265	1382.83	1.16199	0.363727	12.8631	0.00033512	0.0189386	CRACD
ENSG00000180694	638.324	1.04159	0.326161	12.8344	0.000340306	0.0191988	TMEM64
ENSG00000069275	10453.8	0.610305	0.180331	12.8264	0.00034177	0.0192484	NUCKS1
ENSG00000270362	99.3595	-0.96823	0.252222	12.8153	0.000343793	0.0193293	HMGN3-AS1
ENSG00000153391	246.81	0.779024	0.232259	12.7968	0.000347217	0.0194407	INO80C
ENSG00000228238	3.49757	1.62128	0.502967	12.7953	0.00034749	0.0194407	no_gene_name
ENSG00000286275	26.906	-4.98043	1.05798	12.795	0.000347546	0.0194407	no_gene_name
ENSG00000179111	5.37987	1.91634	0.592279	12.7882	0.000348818	0.0194788	HES7
ENSG00000117505	3265.69	0.373733	0.108078	12.7665	0.000352889	0.0196728	DR1
ENSG00000168955	398.943	2.66007	0.921997	12.7627	0.000353592	0.0196787	TM4SF20
ENSG00000205791	14.9076	-1.22374	0.337059	12.7383	0.000358246	0.0198826	LOH12CR2
ENSG00000226088	1.24643	3.73671	1.21752	12.7372	0.000358462	0.0198826	HHLA3-AS1
ENSG00000148737	4713.16	0.731004	0.220997	12.7292	0.000359983	0.0198999	TCF7L2
ENSG00000198887	3207.31	0.402233	0.117337	12.7314	0.000359575	0.0198999	SMC5
ENSG00000124596	1065.35	0.674824	0.19957	12.7225	0.000361278	0.0199381	OARD1
ENSG00000162139	1173.94	-0.604505	0.161493	12.7001	0.000365639	0.020145	NEU3
ENSG00000010310	217.753	1.61878	0.518533	12.6922	0.000367181	0.0201962	GIPR
ENSG00000251248	2.78072	3.82735	1.37999	12.6848	0.000368647	0.020243	no_gene_name
ENSG00000273654	51.7995	0.757502	0.227859	12.6671	0.000372156	0.0204017	no_gene_name
ENSG00000100253	3.56399	2.08295	0.640647	12.619	0.000381848	0.0208982	MIOX
ENSG00000105650	83.1457	1.89218	0.623214	12.5661	0.000392798	0.0214619	PDE4C
ENSG00000272824	10.9232	1.25178	0.380767	12.561	0.000393878	0.0214852	no_gene_name
ENSG00000163393	361.778	0.945296	0.288571	12.5422	0.000397864	0.0216635	SLC22A15
ENSG00000253302	3.40973	2.35057	0.78927	12.5394	0.00039846	0.0216635	STAU2-AS1
ENSG00000000457	885.447	0.504968	0.149976	12.5346	0.000399492	0.0216838	SCYL3
ENSG00000114378	280.888	1.89264	0.607732	12.5156	0.000403564	0.0218548	HYAL1
ENSG00000124233	14.2044	3.31955	1.16436	12.509	0.000404987	0.0218548	SEMG1
ENSG00000142459	603.665	0.653587	0.194003	12.5132	0.000404085	0.0218548	EVI5L
ENSG00000198162	4121.62	0.41705	0.122019	12.5076	0.000405295	0.0218548	MAN1A2
ENSG00000164828	5810.13	0.474966	0.140933	12.4929	0.000408508	0.021992	SUN1
ENSG00000234859	52.5074	-8.43287	1.58649	12.4871	0.000409779	0.0220245	no_gene_name
ENSG00000123983	4404.48	0.648738	0.195903	12.4721	0.000413071	0.0221652	ACSL3
ENSG00000286924	10.201	2.6085	0.739621	12.469	0.000413753	0.0221657	no_gene_name
ENSG00000130724	1420.11	0.463455	0.137254	12.4397	0.000420293	0.0224743	CHMP2A
ENSG00000151092	1520.43	-0.586804	0.157562	12.4371	0.000420878	0.0224743	NGLY1
ENSG00000243663	0.709816	4.44025	1.29013	12.4303	0.000422413	0.0224864	RPS4XP14
ENSG00000284691	684.322	-0.819217	0.213591	12.4301	0.000422469	0.0224864	no_gene_name
ENSG00000197753	11.9847	1.83584	0.611694	12.4146	0.000425984	0.0226369	LHFPL5
ENSG00000253585	4.17071	2.14532	0.680699	12.397	0.000430021	0.0228146	no_gene_name
ENSG00000282988	112.337	1.50603	0.495776	12.3683	0.000436679	0.0231307	no_gene_name
ENSG00000136997	9939.12	-1.299	0.329341	12.3465	0.00044181	0.0233649	MYC
ENSG00000255552	61.6191	-3.25854	0.722141	12.3357	0.00044437	0.0234626	LY6G6E
ENSG00000134265	1609.3	0.603443	0.183363	12.3289	0.000446	0.023511	NAPG
ENSG00000104375	1356.93	0.679052	0.208124	12.3114	0.000450203	0.0236946	STK3
ENSG00000174171	418.693	2.47586	0.775363	12.3048	0.000451785	0.0237022	no_gene_name
ENSG00000274383	45.9348	-0.967538	0.259672	12.3051	0.000451726	0.0237022	no_gene_name
ENSG00000237609	3.07425	-3.31773	0.96592	12.298	0.000453444	0.0237514	no_gene_name
ENSG00000005513	117.718	2.16442	0.705951	12.2845	0.000456731	0.0238477	SOX8
ENSG00000280303	32.2308	-0.9677	0.264733	12.2859	0.000456405	0.0238477	ERICD
ENSG00000112414	1248.06	1.45093	0.488882	12.2542	0.000464204	0.0241996	ADGRG6
ENSG00000198521	962.198	-1.91026	0.456805	12.2389	0.000468022	0.0243601	ZNF43
ENSG00000237070	74.0472	2.17092	0.752016	12.2328	0.000469555	0.0244013	no_gene_name
ENSG00000262136	15.004	1.2085	0.374185	12.2229	0.000472065	0.0244931	NQO1-DT
ENSG00000230470	17.6897	1.28628	0.41294	12.2039	0.00047691	0.0247056	no_gene_name
ENSG00000288924	468.856	-1.06212	0.275058	12.1929	0.000479706	0.0248114	no_gene_name
ENSG00000224728	71.7542	-1.14002	0.301691	12.1652	0.000486894	0.0251437	IMPDH1P8
ENSG00000172789	8.3119	4.42228	1.6206	12.1575	0.000488915	0.0252086	HOXC5
ENSG00000204839	1205.12	1.315	0.414838	12.1545	0.000489708	0.02521	MROH6
ENSG00000137216	1878.89	0.697996	0.212509	12.1396	0.00049363	0.0253723	TMEM63B
ENSG00000254352	4.35569	1.29547	0.38572	12.1196	0.000498938	0.0256052	no_gene_name
ENSG00000007001	0.859268	2.79725	0.870214	12.1061	0.000502562	0.0257511	UPP2
ENSG00000112249	5226.09	-0.470457	0.129736	12.087	0.000507759	0.025832	ASCC3
ENSG00000142082	582.707	-0.45792	0.126068	12.0859	0.000508035	0.025832	SIRT3
ENSG00000144283	4807.92	0.57199	0.174011	12.0868	0.000507813	0.025832	PKP4
ENSG00000174231	14220.7	-0.50722	0.138788	12.0916	0.000506508	0.025832	PRPF8
ENSG00000223612	119.239	0.60015	0.180452	12.0858	0.000508062	0.025832	no_gene_name
ENSG00000181004	203.399	0.732777	0.22629	12.0756	0.000510856	0.025934	BBS12
ENSG00000238122	34.2581	-7.70711	1.54156	12.0647	0.000513854	0.0260307	no_gene_name
ENSG00000274372	42.1169	1.31836	0.429693	12.0629	0.000514341	0.0260307	LINC02804
ENSG00000104953	26.4043	1.57837	0.509048	12.0468	0.000518801	0.026136	TLE6
ENSG00000131374	3658.31	-0.568414	0.154568	12.0487	0.000518277	0.026136	TBC1D5
ENSG00000143933	10811	0.450506	0.134719	12.0482	0.000518416	0.026136	CALM2
ENSG00000112237	1640.92	-0.519929	0.14318	12.0304	0.00052339	0.0262688	CCNC
ENSG00000132382	3089.92	-0.759748	0.203925	12.0311	0.000523194	0.0262688	MYBBP1A
ENSG00000144445	1182.68	0.657033	0.20236	12.0289	0.000523829	0.0262688	KANSL1L
ENSG00000288048	62.7164	-3.26006	0.730226	12.0193	0.000526521	0.0263637	no_gene_name
ENSG00000181634	1516.79	1.13452	0.362361	12.0152	0.000527688	0.026382	TNFSF15
ENSG00000128645	34.4947	1.82171	0.610082	11.9989	0.000532324	0.0265735	HOXD1
ENSG00000289488	80.2323	0.646635	0.197906	11.9935	0.000533864	0.02661	no_gene_name
ENSG00000126432	3666.21	-1.18206	0.303819	11.9868	0.000535793	0.0266658	PRDX5
ENSG00000117533	803.44	0.465894	0.141251	11.9799	0.000537787	0.0267111	VAMP4
ENSG00000256084	5.5537	2.65774	0.859517	11.978	0.000538324	0.0267111	no_gene_name
ENSG00000285897	1210.15	-2.02294	0.479564	11.9578	0.000544205	0.0269623	no_gene_name
ENSG00000175854	183.814	0.516248	0.155989	11.9516	0.000546017	0.0270114	SWI5
ENSG00000158710	9495.75	0.614649	0.189778	11.9381	0.000549985	0.027167	TAGLN2
ENSG00000049246	1109.92	1.28231	0.411985	11.8996	0.000561447	0.0276916	PER3
ENSG00000271788	7.34671	1.18012	0.366028	11.89	0.000564356	0.0277935	no_gene_name
ENSG00000240497	1.63305	2.57801	0.804218	11.8765	0.000568453	0.0279535	no_gene_name
ENSG00000259343	310.392	-1.45253	0.368907	11.8715	0.000570003	0.0279879	TMC3-AS1
ENSG00000221823	3175.36	0.342951	0.102385	11.8648	0.000572056	0.0280469	PPP3R1
ENSG00000112365	1099.16	-0.472496	0.131758	11.8411	0.000579373	0.0283214	ZBTB24
ENSG00000287306	182.175	0.97438	0.306624	11.842	0.000579104	0.0283214	no_gene_name
ENSG00000196296	77.3363	1.23329	0.394517	11.8368	0.000580717	0.028345	ATP2A1
ENSG00000154978	3650.49	0.529124	0.161554	11.8335	0.000581752	0.0283535	VOPP1
ENSG00000177173	173.022	0.619601	0.189619	11.8296	0.000582956	0.0283702	NAP1L4P1
ENSG00000123684	5283.75	0.651549	0.201228	11.8014	0.000591856	0.0286812	LPGAT1
ENSG00000214534	28.7959	0.871126	0.271638	11.8011	0.000591957	0.0286812	ZNF705E
ENSG00000215267	9.18442	1.47968	0.47015	11.8035	0.000591192	0.0286812	AKR1C7P
ENSG00000181143	283.632	-4.34241	0.899092	11.7918	0.000594927	0.0287406	MUC16
ENSG00000188158	1926.11	1.28447	0.407779	11.7937	0.000594311	0.0287406	NHS
ENSG00000159363	2046.21	0.708818	0.22243	11.7847	0.00059718	0.0288072	ATP13A2
ENSG00000143842	1739.42	0.751903	0.234189	11.7789	0.000599071	0.028814	SOX13
ENSG00000286458	5.25459	2.0319	0.657779	11.7795	0.000598869	0.028814	no_gene_name
ENSG00000214279	331.89	1.02126	0.328231	11.7712	0.000601556	0.0288914	SCART1
ENSG00000076321	702.134	0.412809	0.124518	11.7628	0.000604251	0.0288944	KLHL20
ENSG00000272031	50.7857	1.05449	0.325774	11.7639	0.000603917	0.0288944	ANKRD34A
ENSG00000286970	21.6783	1.80668	0.571719	11.7681	0.00060253	0.0288944	no_gene_name
ENSG00000101104	2258.28	-1.1016	0.290629	11.7585	0.000605646	0.0289191	PABPC1L
ENSG00000145349	3208.33	0.777072	0.246551	11.7502	0.000608375	0.028933	CAMK2D
ENSG00000160999	158.708	-1.01001	0.2675	11.7515	0.000607951	0.028933	SH2B2
ENSG00000284634	101.455	-1.25965	0.329633	11.7496	0.000608571	0.028933	no_gene_name
ENSG00000105968	6264.66	0.446973	0.13626	11.7425	0.000610893	0.0290016	H2AZ2
ENSG00000258464	2.85259	7.7428	2.43764	11.7366	0.000612834	0.0290519	no_gene_name
ENSG00000131620	1923.92	1.32261	0.427088	11.7243	0.000616906	0.0292029	ANO1
ENSG00000137563	2479.14	-1.7819	0.441056	11.7116	0.000621126	0.0293216	GGH
ENSG00000243176	250.028	0.900783	0.281775	11.7114	0.000621193	0.0293216	no_gene_name
ENSG00000185860	6.60238	3.50583	1.18801	11.7049	0.000623351	0.0293813	CCDC190
ENSG00000128039	714.896	0.979479	0.319376	11.6888	0.000628761	0.029594	SRD5A3
ENSG00000185947	1332.82	0.500844	0.153926	11.6722	0.000634404	0.0297745	ZNF267
ENSG00000237489	79.7487	-1.05659	0.283133	11.6722	0.000634397	0.0297745	C10orf143
ENSG00000153721	1575.93	0.7707	0.244879	11.6635	0.000637386	0.0298295	CNKSR3
ENSG00000162636	2287.16	0.571822	0.177022	11.666	0.000636528	0.0298295	FAM102B
ENSG00000124215	54.5206	-2.0785	0.510419	11.6592	0.000638852	0.0298557	CDH26
ENSG00000136881	35.6394	2.04132	0.630019	11.6451	0.000643701	0.0298856	BAAT
ENSG00000158769	5895.84	0.676641	0.212948	11.6536	0.000640782	0.0298856	F11R
ENSG00000279198	64.1383	-0.920811	0.252908	11.6442	0.000644028	0.0298856	no_gene_name
ENSG00000286534	105.267	-3.40718	0.75756	11.646	0.000643412	0.0298856	no_gene_name
ENSG00000289433	40.0849	1.22945	0.399331	11.6487	0.000642477	0.0298856	no_gene_name
ENSG00000162889	4136.68	0.461501	0.14088	11.6409	0.000645182	0.029897	MAPKAPK2
ENSG00000066027	2208.47	0.522397	0.161149	11.6275	0.000649834	0.0300703	PPP2R5A
ENSG00000250133	1.86508	3.2679	1.16909	11.6188	0.00065289	0.0301694	HOXC-AS2
ENSG00000143776	6667.55	0.656625	0.20485	11.6123	0.000655169	0.0302323	CDC42BPA
ENSG00000184995	13.1209	2.61421	0.970211	11.609	0.000656348	0.0302443	IFNE
ENSG00000213889	38.7939	1.33693	0.447569	11.6054	0.000657609	0.0302601	PPM1N
ENSG00000109667	192.016	-0.944554	0.25337	11.5875	0.000663974	0.0305104	SLC2A9
ENSG00000244355	410.544	-5.03194	0.971768	11.5761	0.000668035	0.0306116	LY6G6D
ENSG00000256087	844.98	0.582504	0.181501	11.5785	0.000667177	0.0306116	ZNF432
ENSG00000152818	10767.5	-0.835542	0.224983	11.5571	0.000674926	0.0308844	UTRN
ENSG00000177570	3127.56	0.780214	0.24842	11.5456	0.000679093	0.031032	SAMD12
ENSG00000134775	583.021	-1.87635	0.458571	11.5407	0.000680896	0.0310713	FHOD3
ENSG00000166794	5740.22	-0.558836	0.155546	11.5228	0.000687486	0.0313286	PPIB
ENSG00000211721	6.47852	-2.57957	0.725212	11.4948	0.000697904	0.0317595	TRBV6-5
ENSG00000289299	15.7229	-3.95203	0.977464	11.4917	0.000699061	0.0317682	no_gene_name
ENSG00000108582	8296.09	0.635847	0.199889	11.481	0.000703122	0.0318839	CPD
ENSG00000254815	129.141	1.71715	0.578273	11.4799	0.000703541	0.0318839	LMNTD2-AS1
ENSG00000001460	304.195	0.751283	0.238457	11.4677	0.000708173	0.0320497	STPG1
ENSG00000073067	1335.4	-4.27216	0.884084	11.4576	0.000712021	0.0321796	CYP2W1
ENSG00000114113	69.3204	-4.43912	0.956067	11.4521	0.000714132	0.0322308	RBP2
ENSG00000170677	1502.39	0.674473	0.211705	11.4489	0.000715352	0.0322417	SOCS6
ENSG00000196422	1391.11	0.62545	0.194764	11.444	0.000717248	0.0322482	PPP1R26
ENSG00000230539	27.3027	-1.81421	0.476742	11.4435	0.000717454	0.0322482	AOAH-IT1
ENSG00000102362	920.03	1.09374	0.360792	11.4326	0.000721655	0.0323903	SYTL4
ENSG00000256356	5.06881	-2.03185	0.629439	11.4302	0.00072258	0.0323903	HSPA8P5
ENSG00000254165	215.971	-0.711935	0.199792	11.4272	0.000723754	0.0323988	no_gene_name
ENSG00000107159	463.262	2.80637	0.936972	11.413	0.000729327	0.032604	CA9
ENSG00000114331	3783.55	0.404965	0.125165	11.4088	0.000730987	0.0326259	ACAP2
ENSG00000257702	467.93	0.681714	0.214819	11.4067	0.000731798	0.0326259	LBX2-AS1
ENSG00000125482	578.083	0.391867	0.12011	11.3955	0.000736226	0.032779	TTF1
ENSG00000100625	168.843	1.64947	0.557571	11.3914	0.000737866	0.0328076	SIX4
ENSG00000197748	38.6025	1.41654	0.473625	11.3869	0.000739645	0.0328348	CFAP43
ENSG00000214077	37.1417	0.673794	0.208722	11.3848	0.00074047	0.0328348	GNAQP1
ENSG00000169905	6554.47	0.437113	0.135359	11.3814	0.000741813	0.0328501	TOR1AIP2
ENSG00000094975	2361.78	0.449622	0.139289	11.3618	0.000749714	0.033031	SUCO
ENSG00000107282	633.974	1.11548	0.36117	11.3606	0.000750193	0.033031	APBA1
ENSG00000118520	1.56517	2.82298	0.949134	11.3618	0.000749693	0.033031	ARG1
ENSG00000154856	3560.89	-3.04258	0.681035	11.3674	0.000747431	0.033031	APCDD1
ENSG00000185716	655.156	0.45902	0.141783	11.3588	0.000750911	0.033031	MOSMO
ENSG00000136279	5242.27	0.387096	0.119165	11.3506	0.000754222	0.0330515	DBNL
ENSG00000236780	3.9169	1.54245	0.481209	11.3502	0.000754384	0.0330515	LINC01829
ENSG00000289445	101.927	-2.65658	0.637433	11.3507	0.000754193	0.0330515	no_gene_name
ENSG00000102359	3382.08	-2.2305	0.54074	11.3304	0.000762493	0.0332742	SRPX2
ENSG00000147813	2302.71	0.846384	0.273505	11.3279	0.000763508	0.0332742	NAPRT
ENSG00000165863	46.4913	-3.87827	0.87419	11.329	0.00076308	0.0332742	C10orf82
ENSG00000275004	216.179	-1.27794	0.340392	11.3291	0.000763004	0.0332742	ZNF280B
ENSG00000011454	3484.21	0.489941	0.15245	11.3213	0.000766233	0.0332887	RABGAP1
ENSG00000132680	4364.79	0.500445	0.156198	11.3226	0.000765708	0.0332887	KHDC4
ENSG00000289122	6.87144	2.08205	0.749496	11.3197	0.000766872	0.0332887	no_gene_name
ENSG00000136861	4516.36	0.484833	0.151077	11.3095	0.000771111	0.0333522	CDK5RAP2
ENSG00000136870	1335.77	0.521091	0.163248	11.304	0.000773397	0.0333522	ZNF189
ENSG00000251643	6.44484	3.2242	1.12971	11.3073	0.000772009	0.0333522	no_gene_name
ENSG00000258818	1128.19	1.1152	0.369776	11.3129	0.000769724	0.0333522	RNASE4
ENSG00000267506	204.863	-3.41254	0.757261	11.3051	0.000772938	0.0333522	no_gene_name
ENSG00000260470	53.7307	1.30204	0.438734	11.3009	0.000774716	0.0333654	no_gene_name
ENSG00000165125	57.7093	2.51877	0.923695	11.2928	0.000778075	0.0334282	TRPV6
ENSG00000279429	29.5153	3.91744	1.55579	11.2925	0.000778203	0.0334282	no_gene_name
ENSG00000162836	2188.23	0.581738	0.182862	11.2855	0.000781145	0.0334673	ACP6
ENSG00000187997	18.0987	-4.13361	0.963693	11.2864	0.000780781	0.0334673	C17orf99
ENSG00000279320	76.1699	0.96891	0.312327	11.2814	0.000782861	0.0334973	no_gene_name
ENSG00000270938	0.734359	3.13722	1.12857	11.2713	0.000787145	0.0336369	RAP2CP1
ENSG00000286226	10.6865	1.15741	0.370507	11.261	0.000791545	0.0337811	no_gene_name
ENSG00000288670	261.434	0.60966	0.193329	11.2538	0.000794607	0.0338679	no_gene_name
ENSG00000105982	131.075	1.12677	0.367716	11.2472	0.000797444	0.0339011	RNF32
ENSG00000147676	6151.18	1.15605	0.388068	11.2481	0.000797065	0.0339011	MAL2
ENSG00000272087	8.52187	1.76051	0.595765	11.2404	0.000800375	0.0339819	no_gene_name
ENSG00000119715	7.29492	1.55501	0.526036	11.2334	0.0008034	0.0340665	ESRRB
ENSG00000272345	43.5631	-0.650823	0.189041	11.227	0.000806167	0.0341398	no_gene_name
ENSG00000170927	154.112	-3.861	0.845972	11.2057	0.000815469	0.0344452	PKHD1
ENSG00000268659	27.7908	-1.83527	0.485644	11.2061	0.000815309	0.0344452	no_gene_name
ENSG00000183856	3163.13	1.14136	0.378397	11.189	0.000822856	0.0347127	IQGAP3
ENSG00000156564	33.9349	-5.4403	1.16168	11.1778	0.000827833	0.0348549	LRFN2
ENSG00000160336	1242.44	0.587938	0.185794	11.1766	0.000828342	0.0348549	ZNF761
ENSG00000181019	3341.55	1.40427	0.477278	11.1619	0.00083494	0.0350877	NQO1
ENSG00000092820	9235.79	0.701751	0.227238	11.1503	0.000840176	0.0351285	EZR
ENSG00000108576	146.764	-4.48083	0.940199	11.1511	0.000839818	0.0351285	SLC6A4
ENSG00000133169	8.27396	3.08523	0.938747	11.1508	0.000839953	0.0351285	BEX1
ENSG00000165105	2820.66	1.3244	0.45662	11.1546	0.000838252	0.0351285	RASEF
ENSG00000224034	12.6782	1.30429	0.424066	11.1469	0.000841719	0.0351484	LINC02561
ENSG00000120738	8463.71	-2.11342	0.524337	11.1348	0.000847223	0.0351998	EGR1
ENSG00000164761	386.239	1.57657	0.557109	11.1394	0.000845142	0.0351998	TNFRSF11B
ENSG00000238178	320.638	-6.63127	1.23599	11.1358	0.000846783	0.0351998	no_gene_name
ENSG00000279649	76.1081	0.695316	0.218806	11.1408	0.000844502	0.0351998	no_gene_name
ENSG00000108342	127.298	2.67303	0.922625	11.1287	0.000850001	0.0352708	CSF3
ENSG00000186007	25.2327	2.60117	0.848923	11.1254	0.00085154	0.0352902	LEMD1
ENSG00000196932	150.193	-1.10797	0.302619	11.1142	0.000856703	0.0354596	TMEM26
ENSG00000280212	1.75308	2.01747	0.641043	11.1118	0.000857795	0.0354602	no_gene_name
ENSG00000249476	142.412	-1.45892	0.384025	11.1057	0.000860617	0.035508	no_gene_name
ENSG00000259820	1051.96	0.570323	0.18147	11.1047	0.000861106	0.035508	no_gene_name
ENSG00000187952	104.79	-0.88032	0.245826	11.099	0.000863762	0.035573	HS6ST1P1
ENSG00000250337	766.935	-6.17149	1.16456	11.0954	0.000865433	0.0355973	PURPL
ENSG00000104522	2442.21	0.791587	0.257649	11.0906	0.000867676	0.035645	GFUS
ENSG00000034533	329.701	0.59411	0.188683	11.0863	0.000869679	0.0356828	ASTE1
ENSG00000104537	482.926	1.65891	0.597979	11.0792	0.000873028	0.0357757	ANXA13
ENSG00000198515	91.7612	1.73208	0.607496	11.0708	0.000876998	0.0358492	CNGA1
ENSG00000236263	6.32829	0.961303	0.294257	11.0716	0.00087659	0.0358492	no_gene_name
ENSG00000109618	1118.12	0.701804	0.225083	11.0534	0.000885265	0.0361423	SEPSECS
ENSG00000236829	68.2561	0.861111	0.277251	11.0422	0.000890592	0.0363148	no_gene_name
ENSG00000162482	468.743	1.15176	0.388638	11.0313	0.000895841	0.0364837	AKR7A3
ENSG00000257671	5.99773	2.09167	0.710227	11.0277	0.00089759	0.0365098	KRT7-AS
ENSG00000102934	313.333	1.73255	0.598961	11.0214	0.000900658	0.0365894	PLLP
ENSG00000077147	14569.6	0.624168	0.201116	11.005	0.000908666	0.0368692	TM9SF3
ENSG00000248673	7.34591	2.03566	0.646143	11.0011	0.000910594	0.036902	LINC01331
ENSG00000130338	7018.96	0.643141	0.206021	10.9932	0.000914491	0.0369237	TULP4
ENSG00000233907	0.743677	3.98907	1.5098	10.9947	0.000913721	0.0369237	LINC01761
ENSG00000257743	2900.65	1.82512	0.654784	10.9974	0.000912422	0.0369237	MGAM2
ENSG00000285601	6.96827	2.07287	0.740201	10.9882	0.00091693	0.0369769	no_gene_name
ENSG00000183814	368.009	0.755226	0.243509	10.9797	0.000921164	0.0369864	LIN9
ENSG00000226913	4.85871	-2.93765	0.874332	10.9818	0.00092009	0.0369864	BSN-DT
ENSG00000235748	22.3023	1.22729	0.404322	10.9787	0.000921657	0.0369864	SEPTIN14P12
ENSG00000279393	4.5473	1.64595	0.534671	10.9819	0.000920081	0.0369864	no_gene_name
ENSG00000143155	1328.03	0.426799	0.134424	10.9735	0.000924245	0.0370451	TIPRL
ENSG00000228291	1.46456	3.20474	1.20262	10.9706	0.000925688	0.0370579	ARL4AP3
ENSG00000278716	95.8531	-1.63728	0.429847	10.9628	0.000929603	0.0371695	no_gene_name
ENSG00000287895	4.04929	2.9056	0.927088	10.9581	0.00093194	0.0372177	no_gene_name
ENSG00000116199	2598.65	0.446046	0.140472	10.9558	0.000933106	0.0372192	FAM20B
ENSG00000198569	7.385	1.76654	0.592161	10.9464	0.000937857	0.0373635	SLC34A3
ENSG00000257378	0.680342	3.33203	1.18022	10.9356	0.00094334	0.0375365	no_gene_name
ENSG00000257761	18.0957	1.96914	0.694235	10.9311	0.000945623	0.037582	no_gene_name
ENSG00000176485	565.318	1.45893	0.507889	10.9179	0.000952416	0.0378063	PLAAT3
ENSG00000100060	312.721	1.00184	0.330164	10.8992	0.000962033	0.0379368	MFNG
ENSG00000100344	83.0291	2.23261	0.795483	10.903	0.000960099	0.0379368	PNPLA3
ENSG00000132846	1143.59	-0.870784	0.242026	10.9004	0.000961423	0.0379368	ZBED3
ENSG00000167716	1944.65	-0.647668	0.184461	10.9067	0.000958159	0.0379368	WDR81
ENSG00000181908	5.50565	-2.23691	0.671584	10.9029	0.000960143	0.0379368	LINC02724
ENSG00000235621	40.3708	-3.11419	0.743764	10.8981	0.000962611	0.0379368	LINC00494
ENSG00000152213	288.972	-1.88238	0.478977	10.8814	0.000971345	0.0382352	ARL11
ENSG00000236709	18.1648	1.22251	0.411512	10.8783	0.000972992	0.0382544	DAPK1-IT1
ENSG00000079950	3281.25	0.532012	0.170983	10.8543	0.000985664	0.0384218	STX7
ENSG00000087250	6.58898	-4.92634	1.262	10.8482	0.000988911	0.0384218	MT3
ENSG00000103876	488.716	-0.819874	0.229423	10.8582	0.000983612	0.0384218	FAH
ENSG00000107831	1.72166	1.93118	0.626096	10.8585	0.000983442	0.0384218	FGF8
ENSG00000148288	372.19	-1.21091	0.327602	10.8677	0.000978553	0.0384218	GBGT1
ENSG00000174915	869.46	-0.526339	0.152183	10.8601	0.000982601	0.0384218	PTDSS2
ENSG00000221988	615.401	-0.512318	0.148432	10.8547	0.000985441	0.0384218	PPT2
ENSG00000224322	23.6274	3.93411	1.60991	10.8483	0.000988852	0.0384218	no_gene_name
ENSG00000250770	19.185	2.90498	0.959548	10.8519	0.000986968	0.0384218	no_gene_name
ENSG00000267436	25.4378	1.42313	0.486113	10.8555	0.000985047	0.0384218	no_gene_name
ENSG00000135018	5494.2	0.369368	0.116367	10.8245	0.00100165	0.0388709	UBQLN1
ENSG00000176444	2295.4	0.394702	0.125033	10.8165	0.00100602	0.0389946	CLK2
ENSG00000203993	525.762	0.419097	0.131949	10.8123	0.00100828	0.0390361	ARRDC1-AS1
ENSG00000005421	6.34055	2.29166	0.818157	10.8028	0.00101348	0.0391915	PON1
ENSG00000122035	492.611	-1.68786	0.442882	10.7894	0.00102084	0.0393837	RASL11A
ENSG00000196227	915.001	-0.901608	0.252349	10.7911	0.00101987	0.0393837	FAM217B
ENSG00000136720	1480.92	-0.844249	0.237566	10.7858	0.00102279	0.0394127	HS6ST1
ENSG00000197506	434.422	2.00697	0.710194	10.773	0.00102993	0.0396416	SLC28A3
ENSG00000165140	868.551	0.99195	0.326875	10.7668	0.00103338	0.0396817	FBP1
ENSG00000253309	0.66866	2.89627	1.08354	10.7677	0.00103286	0.0396817	SERPINE3
ENSG00000123364	0.781234	4.38778	1.89527	10.76	0.0010372	0.0397819	HOXC13
ENSG00000103021	542.039	-1.25765	0.342226	10.7549	0.00104004	0.0398444	CCDC113
ENSG00000273618	40.2653	1.03845	0.344735	10.7504	0.00104258	0.0398955	no_gene_name
ENSG00000196188	1854.72	3.12759	1.20156	10.7442	0.00104609	0.0399833	CTSE
ENSG00000120875	1276.48	1.38165	0.474098	10.7357	0.0010509	0.0400741	DUSP4
ENSG00000157890	32.5864	-3.9621	0.903475	10.7369	0.00105021	0.0400741	MEGF11
ENSG00000204604	1027.99	0.570679	0.185356	10.7291	0.00105461	0.0401227	ZNF468
ENSG00000268041	40.793	1.16878	0.389727	10.7308	0.00105366	0.0401227	ERFL
ENSG00000165152	912.585	1.15444	0.393235	10.7238	0.00105763	0.040145	PGAP4
ENSG00000185467	26.1904	1.46638	0.503236	10.726	0.00105643	0.040145	KPNA7
ENSG00000138074	2308.2	-1.26984	0.343491	10.7183	0.00106081	0.0402194	SLC5A6
ENSG00000185608	324.404	-0.591403	0.171153	10.7091	0.00106611	0.0403737	MRPL40
ENSG00000152254	3.6794	2.07763	0.70973	10.7016	0.00107045	0.0404915	G6PC2
ENSG00000240366	0.826751	2.3291	0.732973	10.6961	0.00107362	0.040565	RPL36AP45
ENSG00000112234	2169.23	-0.550008	0.159652	10.6869	0.00107895	0.0407196	FBXL4
ENSG00000236137	27.4601	1.05882	0.345736	10.6708	0.00108842	0.04103	no_gene_name
ENSG00000088256	4909.28	0.640891	0.208891	10.659	0.00109534	0.0411935	GNA11
ENSG00000235109	284.188	1.02517	0.348113	10.6588	0.00109547	0.0411935	ZSCAN31
ENSG00000277693	2.69075	7.36801	2.38351	10.6571	0.00109651	0.0411935	no_gene_name
ENSG00000166689	3166.53	0.598535	0.19427	10.654	0.00109832	0.0412147	PLEKHA7
ENSG00000160753	1284.5	0.491351	0.157167	10.6501	0.00110068	0.0412559	RUSC1
ENSG00000164099	727.87	1.22029	0.420348	10.625	0.00111567	0.0417703	PRSS12
ENSG00000189060	8146.95	0.943148	0.317634	10.6174	0.00112029	0.0418484	H1-0
ENSG00000272701	12.4238	-1.18773	0.357175	10.619	0.00111933	0.0418484	MESTIT1
ENSG00000025434	730.902	-0.894669	0.253017	10.6105	0.0011245	0.0419106	NR1H3
ENSG00000278546	5.31742	-2.28841	0.704377	10.6112	0.00112407	0.0419106	no_gene_name
ENSG00000246859	22.847	-1.08589	0.317406	10.5946	0.0011342	0.0422241	STARD4-AS1
ENSG00000219545	534.145	0.47701	0.153268	10.5831	0.00114125	0.0424387	UMAD1
ENSG00000112977	3798.71	0.56321	0.184546	10.5785	0.00114408	0.0424962	DAP
ENSG00000125505	3209.96	0.469407	0.15019	10.5754	0.00114603	0.0425205	MBOAT7
ENSG00000065491	710.403	0.386086	0.123205	10.5609	0.00115508	0.0426825	TBC1D22B
ENSG00000133731	797.591	0.736403	0.245534	10.5649	0.00115254	0.0426825	IMPA1
ENSG00000146276	14.5774	-5.08762	1.25325	10.5564	0.00115785	0.0426825	GABRR1
ENSG00000229891	108.208	-1.61632	0.426958	10.5634	0.00115348	0.0426825	LINC01315
ENSG00000231177	284.379	-0.72243	0.209139	10.5552	0.00115864	0.0426825	LINC00852
ENSG00000240541	25.5432	1.6179	0.575621	10.5539	0.00115946	0.0426825	TM4SF1-AS1
ENSG00000276266	1.04255	3.83865	1.55991	10.5572	0.00115736	0.0426825	no_gene_name
ENSG00000113739	826.533	-2.2741	0.56935	10.542	0.00116692	0.0428611	STC2
ENSG00000175985	13.4143	1.07194	0.354695	10.5439	0.00116571	0.0428611	PLEKHD1
ENSG00000181826	1251.86	0.642007	0.211404	10.5234	0.00117875	0.0432476	RELL1
ENSG00000145545	926.352	0.830327	0.279765	10.508	0.0011886	0.0435118	SRD5A1
ENSG00000223855	128.845	1.40678	0.486865	10.5097	0.00118748	0.0435118	HRAT92
ENSG00000176101	667.708	0.449314	0.143848	10.4984	0.00119475	0.0436531	SSNA1
ENSG00000231404	1.76087	1.70817	0.534869	10.4979	0.0011951	0.0436531	RAC1P3
ENSG00000159882	207.889	0.512075	0.165514	10.4841	0.00120409	0.0439325	ZNF230
ENSG00000257953	1.91452	-3.36812	1.04325	10.4641	0.00121714	0.0443596	no_gene_name
ENSG00000011332	21.2087	1.87719	0.661452	10.4501	0.00122643	0.0446489	DPF1
ENSG00000249815	2.38608	2.61734	0.982088	10.44	0.00123316	0.0448443	no_gene_name
ENSG00000089505	125.426	0.618479	0.202639	10.4303	0.00123968	0.0450316	CMTM1
ENSG00000100196	905.709	0.876083	0.300757	10.4148	0.00125011	0.0453274	KDELR3
ENSG00000227331	86.1977	0.577881	0.188265	10.4141	0.00125057	0.0453274	RPL7AP22
ENSG00000283696	43.0094	0.762529	0.25241	10.4103	0.00125317	0.0453716	no_gene_name
ENSG00000148444	714.354	0.402313	0.128496	10.3925	0.0012653	0.0456667	COMMD3
ENSG00000163755	1426.51	0.505566	0.16411	10.3888	0.00126779	0.0456667	HPS3
ENSG00000196503	10.7294	1.63717	0.581691	10.3953	0.00126334	0.0456667	ARL9
ENSG00000213064	8816.45	0.365409	0.117986	10.3888	0.00126779	0.0456667	SFT2D2
ENSG00000217159	2.32872	1.7265	0.59829	10.3882	0.00126825	0.0456667	LARP1P1
ENSG00000187187	236.996	1.07648	0.359042	10.3789	0.00127463	0.0458465	ZNF546
ENSG00000183943	1975.15	0.792583	0.266014	10.376	0.00127663	0.0458682	PRKX
ENSG00000165194	425.829	-2.49027	0.619596	10.3724	0.00127914	0.0459084	PCDH19
ENSG00000096401	2162.8	0.547396	0.17633	10.3662	0.00128344	0.0459625	CDC5L
ENSG00000157181	1374.53	0.394841	0.127526	10.3673	0.00128267	0.0459625	ODR4
ENSG00000118849	490.83	1.49732	0.535053	10.362	0.00128634	0.0460163	RARRES1
ENSG00000089723	309.257	1.18901	0.415906	10.3258	0.0013118	0.0468763	OTUB2
ENSG00000196975	6105.58	0.726546	0.242178	10.3175	0.00131776	0.0470381	ANXA4
ENSG00000016082	87.3194	1.63921	0.589192	10.3059	0.00132603	0.0470385	ISL1
ENSG00000118492	55.7904	-3.35452	0.800148	10.3062	0.00132586	0.0470385	ADGB
ENSG00000127561	56.0661	1.28356	0.443826	10.3035	0.00132776	0.0470385	SYNGR3
ENSG00000136830	6988.87	0.572874	0.187529	10.3093	0.00132365	0.0470385	NIBAN2
ENSG00000164270	71.9419	-3.80034	0.882911	10.3062	0.00132585	0.0470385	HTR4
ENSG00000180787	744.585	-0.999921	0.285291	10.3103	0.00132292	0.0470385	ZFP3
ENSG00000226800	8.91962	1.20913	0.405782	10.3052	0.00132657	0.0470385	CACTIN-AS1
ENSG00000076685	3565.77	0.461143	0.150147	10.2896	0.00133779	0.0473429	NT5C2
ENSG00000289476	35.903	0.642019	0.208521	10.2844	0.00134158	0.0474261	no_gene_name
ENSG00000090382	15387.6	1.6293	0.610093	10.2673	0.0013541	0.0478173	LYZ
ENSG00000157303	131.532	-1.77751	0.476884	10.2628	0.00135738	0.0478818	SUSD3
ENSG00000117650	598.851	1.2023	0.414504	10.2607	0.00135891	0.0478845	NEK2
ENSG00000273129	19.6799	1.28556	0.453508	10.2517	0.00136556	0.0480674	PACERR
ENSG00000260046	3.41084	1.38684	0.450815	10.2396	0.00137461	0.0483342	no_gene_name
ENSG00000135917	599.624	-2.31463	0.587787	10.2287	0.00138272	0.048516	SLC19A3
ENSG00000254245	85.4887	1.36341	0.467821	10.2303	0.00138152	0.048516	PCDHGA3
ENSG00000173917	199.883	1.12952	0.388549	10.2246	0.00138583	0.0485217	HOXB2
ENSG00000272420	13.3692	0.937616	0.316303	10.2246	0.00138581	0.0485217	no_gene_name
ENSG00000175556	394.71	0.999669	0.34727	10.2207	0.00138874	0.0485721	LONRF3
ENSG00000198221	132.939	1.00805	0.348618	10.2162	0.00139216	0.0486399	AFDN-DT
ENSG00000235609	190.644	0.628387	0.206118	10.2138	0.00139395	0.0486509	no_gene_name
ENSG00000143061	1280.01	0.910799	0.307398	10.209	0.00139755	0.048725	IGSF3
ENSG00000183087	3227.43	-1.1759	0.325445	10.1946	0.00140852	0.0490557	GAS6
ENSG00000217275	9.91931	1.66315	0.600823	10.1863	0.00141489	0.0492252	no_gene_name
ENSG00000273891	5.85241	1.951	0.682648	10.1795	0.0014201	0.0493545	no_gene_name
ENSG00000196505	2552.36	0.362544	0.116895	10.1767	0.00142224	0.0493767	GDAP2
ENSG00000109089	635.488	1.05096	0.3692	10.1665	0.00143016	0.0495079	CDR2L
ENSG00000181781	9.52703	1.76098	0.638912	10.1664	0.00143026	0.0495079	ODF3L2
ENSG00000225421	65.607	-3.6786	0.846712	10.166	0.00143053	0.0495079	no_gene_name
ENSG00000215440	2240.87	-0.624743	0.183244	10.1574	0.00143721	0.0496643	NPEPL1
ENSG00000259780	17.8121	1.70255	0.624492	10.1563	0.00143806	0.0496643	no_gene_name
ENSG00000104490	638.641	0.914584	0.318557	10.1472	0.00144519	0.0498295	NCALD
ENSG00000136098	1971.61	0.850059	0.286251	10.1464	0.00144587	0.0498295	NEK3
ENSG00000271936	69.549	0.731466	0.243524	10.1423	0.00144905	0.0498869	no_gene_name
ENSG00000151164	28.5011	1.22084	0.402952	10.1392	0.00145148	0.0499185	RAD9B
ENSG00000120054	14.41	-6.15814	1.47632	10.132	0.00145719	0.0500228	CPN1
ENSG00000167895	923.472	-1.56732	0.425661	10.1315	0.00145755	0.0500228	TMC8
ENSG00000154305	4398.07	0.552942	0.183225	10.1294	0.0014592	0.0500274	MIA3
ENSG00000181378	43.8007	1.52809	0.543058	10.1219	0.0014652	0.0501807	CFAP65
ENSG00000146166	32.8767	2.9355	1.09683	10.1198	0.00146682	0.050184	LGSN
ENSG00000175048	975.434	0.701308	0.237824	10.1047	0.00147894	0.0504938	ZDHHC14
ENSG00000259380	6.73631	1.36576	0.447935	10.1062	0.00147774	0.0504938	LINC02895
ENSG00000224014	5.38724	1.32156	0.441288	10.0934	0.00148804	0.050752	no_gene_name
ENSG00000196597	1134.45	0.51797	0.171046	10.0907	0.00149022	0.0507737	ZNF782
ENSG00000137166	5356.96	0.702458	0.232383	10.0821	0.00149713	0.0509529	FOXP4
ENSG00000163879	187.2	1.86503	0.659697	10.0804	0.00149857	0.0509529	DNALI1
ENSG00000255050	3.67646	1.43624	0.476699	10.0754	0.00150263	0.0510383	no_gene_name
ENSG00000270593	1.96796	2.73985	1.05085	10.0698	0.00150717	0.0511399	no_gene_name
ENSG00000271754	15.1368	1.00426	0.322572	10.0668	0.00150964	0.0511709	no_gene_name
ENSG00000127252	3.16525	2.81898	1.06983	10.0576	0.00151717	0.0513733	PLAAT1
ENSG00000006740	1101.16	-1.88179	0.496414	10.0517	0.00152206	0.0513804	ARHGAP44
ENSG00000125084	3.26744	2.13568	0.736895	10.0528	0.00152115	0.0513804	WNT1
ENSG00000251139	1.20094	3.12804	1.1333	10.0544	0.00151984	0.0513804	no_gene_name
ENSG00000196220	817.802	-1.111	0.316753	10.0423	0.00152988	0.0515915	SRGAP3
ENSG00000112320	399.156	1.04234	0.361908	10.034	0.0015368	0.0517719	SOBP
ENSG00000151414	1732.11	0.444723	0.146787	10.0213	0.00154744	0.0519932	NEK7
ENSG00000271427	5.48917	1.28896	0.424178	10.0205	0.0015481	0.0519932	no_gene_name
ENSG00000287566	34.6506	2.12131	0.759353	10.0224	0.00154651	0.0519932	no_gene_name
ENSG00000121236	87.6035	1.15358	0.403865	10.0101	0.00155682	0.0521797	TRIM6
ENSG00000289106	151.562	0.53726	0.178419	10.0111	0.00155601	0.0521797	no_gene_name
ENSG00000272582	7.90323	-1.41025	0.446847	10.0068	0.00155964	0.052221	no_gene_name
ENSG00000168811	26.691	-1.88802	0.528927	10.0041	0.0015619	0.0522436	IL12A
ENSG00000128268	486.628	1.32839	0.47879	9.99012	0.00157383	0.0524827	MGAT3
ENSG00000236797	1.95382	2.30913	0.76152	9.99136	0.00157276	0.0524827	SPA17P1
ENSG00000254690	3.27602	1.21852	0.396506	9.99357	0.00157088	0.0524827	no_gene_name
ENSG00000130348	1134.73	-0.575499	0.172467	9.98749	0.00157607	0.0525044	QRSL1
ENSG00000143761	10091.8	0.391467	0.128224	9.9797	0.00158276	0.0526739	ARF1
ENSG00000232023	10.6394	-5.53508	1.344	9.97691	0.00158516	0.0527005	LINC01807
ENSG00000136940	553.758	0.404882	0.133154	9.97044	0.00159073	0.0527262	PDCL
ENSG00000262188	237.635	1.92023	0.701347	9.97074	0.00159048	0.0527262	LINC01978
ENSG00000274422	253.765	-0.790903	0.233717	9.97413	0.00158755	0.0527262	no_gene_name
ENSG00000222000	0.918155	2.75355	0.980519	9.96625	0.00159436	0.0527934	no_gene_name
ENSG00000165819	1519.71	0.459475	0.152854	9.95023	0.00160829	0.0532012	METTL3
ENSG00000225087	5.60286	4.25081	1.64935	9.94794	0.0016103	0.053214	no_gene_name
ENSG00000237380	13.236	1.44133	0.519839	9.94332	0.00161434	0.0532409	HOXD-AS2
ENSG00000278992	8.17122	-1.91371	0.579391	9.94379	0.00161393	0.0532409	no_gene_name
ENSG00000213630	3.67766	-2.93657	0.976462	9.93943	0.00161775	0.0532582	BOLA3P3
ENSG00000249624	164.678	0.930023	0.314947	9.93904	0.0016181	0.0532582	no_gene_name
ENSG00000244588	1.89327	2.12614	0.75633	9.93249	0.00162387	0.0533947	RAD21L1
ENSG00000183032	15.908	2.18232	0.818239	9.93055	0.00162558	0.0533978	SLC25A21
ENSG00000225953	1056.18	-2.26937	0.585355	9.92773	0.00162807	0.0534065	SATB2-AS1
ENSG00000254048	13.1761	1.3782	0.474425	9.92658	0.00162909	0.0534065	no_gene_name
ENSG00000188620	14.7311	2.90217	1.00797	9.92195	0.00163319	0.0534348	HMX3
ENSG00000188732	740.849	1.04572	0.369488	9.92241	0.00163278	0.0534348	FAM221A
ENSG00000242110	2707.82	-1.34979	0.377054	9.91032	0.00164354	0.0537201	AMACR
ENSG00000119772	2720.18	-0.55865	0.16787	9.90558	0.00164778	0.0538052	DNMT3A
ENSG00000136848	5236.56	0.536828	0.17786	9.89649	0.00165594	0.0540182	DAB2IP
ENSG00000168283	1717.16	0.479764	0.15837	9.88783	0.00166375	0.0542193	BMI1
ENSG00000255794	10.2831	2.44965	0.879045	9.87874	0.001672	0.054434	RMST
ENSG00000121350	1166.79	-0.733717	0.216682	9.86254	0.00168678	0.0548612	PYROXD1
ENSG00000124882	2896.9	-3.49395	0.820122	9.85526	0.00169347	0.0550245	EREG
ENSG00000073734	20.4209	2.16046	0.831957	9.84869	0.00169952	0.0551667	ABCB11
ENSG00000124496	1002.67	0.839063	0.285523	9.84419	0.00170369	0.0552056	TRERF1
ENSG00000140848	1481.68	-0.817782	0.240118	9.84271	0.00170507	0.0552056	CPNE2
ENSG00000158457	477.034	-1.09939	0.314908	9.83836	0.0017091	0.0552056	TSPAN33
ENSG00000188610	87.4917	1.43613	0.507756	9.83992	0.00170765	0.0552056	FAM72B
ENSG00000283757	74.8467	-4.01117	0.94513	9.83939	0.00170815	0.0552056	no_gene_name
ENSG00000260710	34.3362	2.3869	0.887434	9.83589	0.0017114	0.0552256	no_gene_name
ENSG00000265148	93.8002	-1.46681	0.412201	9.83328	0.00171383	0.05525	TSPOAP1-AS1
ENSG00000178363	16.2822	-4.02327	1.02485	9.81752	0.00172857	0.0556166	CALML3
ENSG00000185252	684.024	-0.680435	0.204285	9.8179	0.00172822	0.0556166	ZNF74
ENSG00000188818	229.064	1.70364	0.65444	9.81307	0.00173276	0.055697	ZDHHC11
ENSG00000114999	1970.63	0.460823	0.155006	9.80504	0.00174034	0.0558859	TTL
ENSG00000123552	899.496	-0.452898	0.139433	9.79452	0.00175033	0.0561519	USP45
ENSG00000070214	8819.65	0.57532	0.194474	9.78764	0.00175689	0.0563076	SLC44A1
ENSG00000174749	392.048	0.815702	0.281809	9.78142	0.00176284	0.0563564	FAM241A
ENSG00000261617	114.493	-1.66951	0.461904	9.78238	0.00176192	0.0563564	LINC02177
ENSG00000264522	2507.51	0.410718	0.136572	9.78069	0.00176354	0.0563564	OTUD7B
ENSG00000247381	25.5823	1.79935	0.646367	9.76308	0.00178052	0.0568314	PLUT
ENSG00000253598	131.082	1.21637	0.435388	9.76169	0.00178186	0.0568314	SLC10A5
ENSG00000250687	50.311	-1.86034	0.520236	9.75867	0.00178479	0.0568698	NAIPP1
ENSG00000253521	3.56984	1.87869	0.670232	9.75462	0.00178873	0.0569403	HPYR1
ENSG00000175895	1070.5	0.582178	0.19815	9.75129	0.00179197	0.0569883	PLEKHF2
ENSG00000128536	357.934	0.826658	0.281796	9.74457	0.00179853	0.0570594	CDHR3
ENSG00000224763	2.13608	1.53739	0.498379	9.7451	0.00179801	0.0570594	FDPSP8
ENSG00000288029	46.7757	1.9402	0.738983	9.74369	0.0017994	0.0570594	no_gene_name
ENSG00000177125	1088.42	0.455644	0.151743	9.7414	0.00180164	0.0570755	ZBTB34
ENSG00000184916	1593.59	-1.41714	0.39762	9.73117	0.00181169	0.0573389	JAG2
ENSG00000286736	8.39679	1.63913	0.590141	9.7273	0.0018155	0.0574045	no_gene_name
ENSG00000182795	2234.8	1.0882	0.385835	9.72092	0.00182183	0.0574877	C1orf116
ENSG00000251151	0.952945	4.90007	2.0695	9.71936	0.00182337	0.0574877	HOXC-AS3
ENSG00000256973	63.3028	-0.596311	0.1845	9.72025	0.00182249	0.0574877	no_gene_name
ENSG00000272304	7.56297	-4.94353	1.31268	9.71159	0.0018311	0.0576761	no_gene_name
ENSG00000275995	4.23708	-2.28716	0.749574	9.70754	0.00183514	0.057748	no_gene_name
ENSG00000224621	12.5557	1.06351	0.360009	9.69442	0.00184828	0.0580709	no_gene_name
ENSG00000233654	47.5754	1.13804	0.391303	9.69379	0.00184892	0.0580709	no_gene_name
ENSG00000181523	1415.34	-0.522336	0.160441	9.68692	0.00185584	0.0582328	SGSH
ENSG00000226067	196.203	0.833671	0.289321	9.68223	0.00186059	0.0583262	LINC00623
ENSG00000136819	1232.04	0.412805	0.137189	9.68001	0.00186283	0.0583295	C9orf78
ENSG00000140057	91.5534	1.18287	0.422238	9.67863	0.00186424	0.0583295	AK7
ENSG00000213145	935.777	1.24732	0.459394	9.65532	0.00188804	0.0590183	CRIP1
ENSG00000115525	552.829	-1.18934	0.343032	9.65233	0.00189112	0.0590584	ST3GAL5
ENSG00000198952	4020.42	0.382035	0.127305	9.64784	0.00189575	0.0591241	SMG5
ENSG00000254331	4.20924	-1.97353	0.663404	9.64681	0.00189681	0.0591241	CKS1BP7
ENSG00000118271	16.7333	2.88381	1.10157	9.64224	0.00190153	0.0592151	TTR
ENSG00000140323	394.294	1.7789	0.65524	9.63505	0.00190899	0.0592236	DISP2
ENSG00000144063	3561.56	1.26572	0.460105	9.63895	0.00190494	0.0592236	MALL
ENSG00000147592	638.681	0.971617	0.345191	9.63663	0.00190735	0.0592236	LACTB2
ENSG00000148343	1200.08	0.47989	0.161115	9.63571	0.00190831	0.0592236	MIGA2
ENSG00000106052	4968.96	0.457908	0.154811	9.6314	0.00191279	0.0592299	TAX1BP1
ENSG00000231245	55.7981	0.556461	0.186994	9.63215	0.00191201	0.0592299	C1DP1
ENSG00000140396	4818.58	0.460251	0.155121	9.62142	0.00192321	0.0594968	NCOA2
ENSG00000144559	1088.76	-0.514719	0.157826	9.61632	0.00192856	0.0595026	1941-01-01
ENSG00000228705	115.256	2.04996	0.780177	9.61607	0.00192882	0.0595026	LINC00659
ENSG00000235665	5.15272	1.64286	0.530048	9.61918	0.00192556	0.0595026	LINC00298
ENSG00000124313	1131.9	0.546379	0.184004	9.61184	0.00193327	0.059584	IQSEC2
ENSG00000214558	100.581	0.385028	0.127184	9.60468	0.00194082	0.059761	no_gene_name
ENSG00000214274	382.883	1.20928	0.441821	9.60186	0.00194381	0.059767	ANG
ENSG00000271046	8.19753	-3.73882	1.08628	9.60106	0.00194465	0.059767	no_gene_name
ENSG00000156973	389.503	0.405662	0.135849	9.5951	0.00195098	0.0599058	PDE6D
ENSG00000157014	2160.09	-0.391926	0.121705	9.59262	0.00195361	0.0599307	TATDN2
ENSG00000272382	3.45395	1.29633	0.449411	9.59037	0.00195601	0.0599485	no_gene_name
ENSG00000134765	3.25516	1.67864	0.578742	9.58703	0.00195957	0.0600017	DSC1
ENSG00000237638	100.605	-0.668681	0.205382	9.58289	0.00196399	0.0600812	LINC02245
ENSG00000013725	377.686	-1.42019	0.403748	9.57936	0.00196777	0.0600853	CD6
ENSG00000287264	13.9497	1.281	0.459943	9.57972	0.00196738	0.0600853	no_gene_name
ENSG00000156639	2744.57	0.412024	0.138308	9.57259	0.00197504	0.0602514	ZFAND3
ENSG00000289206	4.26988	1.68481	0.633287	9.56963	0.00197823	0.060293	no_gene_name
ENSG00000170540	5771.87	0.60873	0.207278	9.56676	0.00198132	0.0603314	ARL6IP1
ENSG00000253239	6.96247	-4.94466	1.31623	9.55943	0.00198925	0.060517	IGLVI-70
ENSG00000139410	180.332	-0.702843	0.214122	9.55579	0.0019932	0.060581	SDSL
ENSG00000254554	6.42117	1.07563	0.36535	9.55381	0.00199535	0.0605906	ADM-DT
ENSG00000237226	25.6396	1.20238	0.426685	9.54909	0.00200049	0.0606906	RPS3AP39
ENSG00000175302	2.22668	4.51944	1.56321	9.54424	0.00200578	0.0607394	ANKRD30BP1
ENSG00000288719	382.407	-0.623079	0.190859	9.54438	0.00200562	0.0607394	no_gene_name
ENSG00000182827	2733.95	0.382183	0.128491	9.5412	0.00200911	0.060741	ACBD3
ENSG00000284471	15.1607	1.58453	0.565227	9.54082	0.00200952	0.060741	no_gene_name
ENSG00000136828	1765.7	0.71268	0.248162	9.53293	0.00201818	0.0609468	RALGPS1
ENSG00000132128	2537.95	-0.422021	0.130618	9.52891	0.0020226	0.0610244	LRRC41
ENSG00000230131	24.986	1.78594	0.629826	9.52592	0.00202591	0.0610682	LINC02641
ENSG00000236806	9.63863	1.22238	0.416788	9.52365	0.00202841	0.0610877	RPL7AP15
ENSG00000075673	35.3051	-4.9028	1.14802	9.51767	0.00203503	0.0612311	ATP12A
ENSG00000221864	5.53605	-4.31211	1.25485	9.50943	0.00204419	0.0614507	KRTAP12-2
ENSG00000104885	3340.27	0.453646	0.153566	9.49777	0.00205722	0.0617859	DOT1L
ENSG00000055483	3818.02	-0.738712	0.224257	9.49314	0.00206241	0.061832	USP36
ENSG00000161328	178.204	0.775515	0.26993	9.49139	0.00206438	0.061832	LRRC56
ENSG00000163577	400.089	0.845183	0.300499	9.49218	0.00206349	0.061832	EIF5A2
ENSG00000274184	12.3492	1.07083	0.371308	9.48917	0.00206688	0.0618507	no_gene_name
ENSG00000182841	881.685	-0.652349	0.199157	9.48495	0.00207164	0.0619368	RRP7BP
ENSG00000125931	18.6366	1.95164	0.754187	9.48186	0.00207513	0.0619849	CITED1
ENSG00000111224	643.32	0.67259	0.225976	9.47677	0.0020809	0.062101	PARP11
ENSG00000162994	350.682	0.689124	0.238074	9.47335	0.00208479	0.0621045	CLHC1
ENSG00000239470	10.5421	-1.6824	0.517686	9.4745	0.00208348	0.0621045	no_gene_name
ENSG00000123600	1627.5	-0.538838	0.166789	9.46233	0.00209735	0.0622534	METTL8
ENSG00000124602	706.942	1.13332	0.395265	9.46513	0.00209414	0.0622534	UNC5CL
ENSG00000170509	23.5666	1.05029	0.371453	9.46655	0.00209253	0.0622534	HSD17B13
ENSG00000227304	18.8539	-2.04911	0.590349	9.46273	0.00209688	0.0622534	no_gene_name
ENSG00000204947	74.764	0.753324	0.258391	9.45912	0.00210101	0.0623061	ZNF425
ENSG00000233077	11.4081	1.24219	0.437304	9.43701	0.0021265	0.0630051	LINC01271
ENSG00000258647	28.3441	2.28867	0.841912	9.42028	0.00214599	0.0635254	LINC00930
ENSG00000143157	3661.46	0.403305	0.136368	9.41291	0.00215463	0.0637229	POGK
ENSG00000232852	0.888585	4.78218	1.75758	9.4113	0.00215653	0.0637229	CICP4
ENSG00000147041	420.636	1.85434	0.72312	9.40527	0.00216362	0.0638753	SYTL5
ENSG00000111266	4331.11	-0.690421	0.211548	9.38848	0.00218353	0.0642607	DUSP16
ENSG00000162704	3646.06	0.418387	0.141227	9.38769	0.00218448	0.0642607	ARPC5
ENSG00000183873	78.4629	-2.45607	0.640614	9.38777	0.00218437	0.0642607	SCN5A
ENSG00000226454	6.63208	-5.68673	1.47131	9.38861	0.00218338	0.0642607	no_gene_name
ENSG00000226406	8.05568	0.965768	0.326921	9.38067	0.00219286	0.0644497	RBMX2P1
ENSG00000141446	1400.55	0.48504	0.167285	9.37468	0.00220003	0.0646028	ESCO1
ENSG00000235563	11.6183	1.84636	0.685728	9.37188	0.00220339	0.0646439	no_gene_name
ENSG00000268105	5.94863	-3.49175	1.06252	9.36414	0.00221272	0.0648597	no_gene_name
ENSG00000119042	9441.8	-1.75228	0.485166	9.36226	0.00221499	0.0648686	SATB2
ENSG00000105963	2824.88	0.874306	0.307025	9.35409	0.00222489	0.0650576	ADAP1
ENSG00000224826	3.85179	2.84557	1.01356	9.35367	0.00222539	0.0650576	USP21P1
ENSG00000283317	2.16193	2.24254	0.897498	9.34743	0.00223299	0.0652218	no_gene_name
ENSG00000273297	30.7952	1.27828	0.471133	9.34502	0.00223592	0.0652497	no_gene_name
ENSG00000179240	852.897	-0.911908	0.274379	9.34179	0.00223987	0.0653069	GVQW3
ENSG00000249471	336.96	0.408432	0.137774	9.33703	0.0022457	0.0654191	ZNF324B
ENSG00000149212	4580.81	-1.38878	0.389095	9.33379	0.00224967	0.0654626	SESN3
ENSG00000288891	147.637	0.728932	0.256014	9.33257	0.00225117	0.0654626	no_gene_name
ENSG00000198538	1256.73	0.618472	0.215458	9.33005	0.00225426	0.0654949	ZNF28
ENSG00000164749	1806.05	1.04414	0.382693	9.32474	0.0022608	0.0656269	HNF4G
ENSG00000276754	1.04978	1.89619	0.655846	9.32161	0.00226467	0.0656813	no_gene_name
ENSG00000226363	14.0849	1.55671	0.576565	9.31742	0.00226986	0.0657739	HAGLROS
ENSG00000242097	9.22492	1.72695	0.660868	9.3126	0.00227583	0.0658892	no_gene_name
ENSG00000240634	5.93649	1.14203	0.39479	9.29855	0.00229335	0.066338	no_gene_name
ENSG00000152804	149.282	1.18156	0.418695	9.29317	0.0023001	0.0664532	HHEX
ENSG00000162814	54.5512	1.38663	0.522337	9.29216	0.00230136	0.0664532	SPATA17
ENSG00000141293	296.531	1.00706	0.369477	9.28737	0.00230739	0.0665687	SKAP1
ENSG00000214988	11.5257	-2.08775	0.623069	9.28511	0.00231024	0.0665926	RPL7AP26
ENSG00000258471	92.9918	-4.07265	0.971913	9.28209	0.00231405	0.0666186	no_gene_name
ENSG00000287235	1.77371	2.70308	0.902237	9.2812	0.00231518	0.0666186	no_gene_name
ENSG00000159346	3350.56	0.413503	0.141371	9.27797	0.00231926	0.0666327	ADIPOR1
ENSG00000237707	2.83791	1.88136	0.654103	9.27761	0.00231972	0.0666327	no_gene_name
ENSG00000146426	470.312	0.540975	0.188162	9.27294	0.00232564	0.0666867	TIAM2
ENSG00000160563	410.775	0.370478	0.125401	9.27372	0.00232465	0.0666867	MED27
ENSG00000092847	3891.33	-0.420175	0.132156	9.26994	0.00232946	0.0667379	AGO1
ENSG00000218418	94.9579	0.449495	0.15139	9.26386	0.00233719	0.0667854	no_gene_name
ENSG00000237276	53.2721	0.983644	0.351579	9.26475	0.00233606	0.0667854	ANO7L1
ENSG00000240280	7.20536	2.41229	0.986285	9.26481	0.00233598	0.0667854	TCAM1P
ENSG00000197763	312.941	-0.706531	0.217396	9.25902	0.00234338	0.0668132	TXNRD3
ENSG00000235448	6.99008	1.41742	0.502621	9.25945	0.00234283	0.0668132	LURAP1L-AS1
ENSG00000239523	227.018	0.660691	0.232795	9.25834	0.00234425	0.0668132	MYLK-AS1
ENSG00000014123	1915.91	-0.403071	0.127643	9.24324	0.00236366	0.0673081	UFL1
ENSG00000114737	897.304	-0.738117	0.22559	9.23868	0.00236956	0.0674177	CISH
ENSG00000028203	3305.85	0.436076	0.149822	9.22111	0.0023924	0.0678943	VEZT
ENSG00000115159	2366.73	0.548479	0.191248	9.22141	0.00239201	0.0678943	GPD2
ENSG00000125354	1389.04	-1.17075	0.344254	9.21632	0.00239867	0.0678943	SEPTIN6
ENSG00000232337	2.56589	2.69073	1.06618	9.21734	0.00239733	0.0678943	no_gene_name
ENSG00000234810	4.43568	-3.66458	1.09325	9.21677	0.00239808	0.0678943	no_gene_name
ENSG00000259342	71.3813	-2.96213	0.775359	9.21926	0.00239482	0.0678943	no_gene_name
ENSG00000177721	85.4327	1.05563	0.384629	9.21443	0.00240116	0.0679063	ANXA2R
ENSG00000286370	1.81958	2.57612	1.05319	9.2085	0.00240894	0.0680681	no_gene_name
ENSG00000136802	2585.13	0.56029	0.194813	9.20686	0.00241109	0.0680705	LRRC8A
ENSG00000075945	1158.06	0.458581	0.157368	9.19889	0.00242161	0.0681695	KIFAP3
ENSG00000180370	6570.5	0.329499	0.112828	9.20067	0.00241927	0.0681695	PAK2
ENSG00000248092	714.231	0.566776	0.196155	9.19794	0.00242288	0.0681695	NNT-AS1
ENSG00000257815	364.951	0.767033	0.267358	9.20197	0.00241754	0.0681695	PRANCR
ENSG00000175470	1348.38	0.318482	0.108118	9.19526	0.00242643	0.0682112	PPP2R2D
ENSG00000239775	13.9118	1.48619	0.545083	9.17102	0.00245878	0.0690616	no_gene_name
ENSG00000089094	2004.07	-0.528161	0.165671	9.16072	0.00247266	0.0691521	KDM2B
ENSG00000155850	10647	-2.5678	0.672502	9.16119	0.00247202	0.0691521	SLC26A2
ENSG00000168702	41.8185	-2.87214	0.749626	9.15929	0.00247459	0.0691521	LRP1B
ENSG00000182154	570.255	0.56466	0.195787	9.16156	0.00247152	0.0691521	MRPL41
ENSG00000215481	23.3001	-1.1403	0.352037	9.16166	0.00247138	0.0691521	BCRP3
ENSG00000273805	9.66767	-1.65178	0.518751	9.16203	0.00247088	0.0691521	no_gene_name
ENSG00000155621	373.764	0.452068	0.155839	9.15047	0.00248654	0.0694271	C9orf85
ENSG00000075702	717.259	0.970467	0.349592	9.14704	0.0024912	0.0694375	WDR62
ENSG00000186526	15.3677	2.47376	0.910575	9.14555	0.00249323	0.0694375	CYP4F8
ENSG00000235770	96.3567	-3.95212	0.952364	9.14612	0.00249246	0.0694375	LINC00607
ENSG00000175213	381.629	-0.467456	0.148684	9.14087	0.00249963	0.0695457	ZNF408
ENSG00000228261	2.76346	1.45301	0.515393	9.13961	0.00250134	0.0695457	ITPRIP-AS1
ENSG00000164253	934.676	-0.500974	0.157841	9.13443	0.00250843	0.0696841	WDR41
ENSG00000254211	20.1572	-3.98726	1.04122	9.1284	0.00251671	0.0698553	LINC01485
ENSG00000141429	3201.71	0.651732	0.229439	9.12511	0.00252125	0.0699221	GALNT1
ENSG00000075303	867.2	0.478195	0.165007	9.12306	0.00252407	0.0699416	SLC25A40
ENSG00000108039	2606.83	0.571823	0.201329	9.10338	0.00255137	0.0702987	XPNPEP1
ENSG00000139540	1482.57	-1.73488	0.479388	9.10878	0.00254386	0.0702987	SLC39A5
ENSG00000143324	2043.51	0.446551	0.154778	9.10604	0.00254767	0.0702987	XPR1
ENSG00000165794	51.4115	-4.77314	1.15448	9.11039	0.00254162	0.0702987	SLC39A2
ENSG00000169856	7.04591	-4.05469	1.1626	9.10526	0.00254875	0.0702987	ONECUT1
ENSG00000187210	2406.4	1.05189	0.378151	9.10301	0.00255189	0.0702987	GCNT1
ENSG00000228280	8.8189	-1.89194	0.584349	9.11001	0.00254214	0.0702987	no_gene_name
ENSG00000005379	1254.98	-1.82076	0.511562	9.1003	0.00255568	0.0703441	TSPOAP1
ENSG00000023734	3505.18	-0.692002	0.213926	9.08467	0.0025776	0.0708293	STRAP
ENSG00000187609	859.395	0.616746	0.216885	9.08513	0.00257697	0.0708293	EXD3
ENSG00000236841	1.33176	1.79757	0.659978	9.08259	0.00258055	0.0708511	no_gene_name
ENSG00000261644	31.0043	-1.47949	0.441495	9.07802	0.002587	0.0709691	CYLD-AS1
ENSG00000219201	326.353	0.431784	0.148838	9.06781	0.00260149	0.0713072	no_gene_name
ENSG00000116539	11229.2	0.3225	0.111028	9.05861	0.00261461	0.0716072	ASH1L
ENSG00000188152	2.23747	1.85819	0.605484	9.05484	0.00262	0.0716359	NUTM2G
ENSG00000248780	17.8494	1.01713	0.364624	9.05496	0.00261983	0.0716359	ARL4AP2
ENSG00000133935	910.357	0.573971	0.20208	9.05267	0.00262312	0.0716615	ERG28
ENSG00000003393	2720.66	0.426808	0.148804	9.04701	0.00263124	0.0717543	ALS2
ENSG00000236534	31.8861	0.582727	0.199982	9.04692	0.00263138	0.0717543	H3P36
ENSG00000248461	2.50931	3.31858	1.30481	9.04548	0.00263345	0.0717543	LINC02119
ENSG00000272703	1.93749	2.0187	0.765893	9.04425	0.00263522	0.0717543	no_gene_name
ENSG00000187239	3093.14	-0.942368	0.285646	9.03745	0.00264505	0.071929	FNBP1
ENSG00000289315	4.166	-2.23436	0.738721	9.03678	0.00264601	0.071929	no_gene_name
ENSG00000272667	45.8604	-0.503675	0.165543	9.03025	0.00265549	0.0721272	no_gene_name
ENSG00000100867	82.7373	2.18429	0.835031	9.02577	0.002662	0.0721851	DHRS2
ENSG00000153930	45.5706	1.67571	0.661363	9.02584	0.00266189	0.0721851	ANKFN1
ENSG00000116977	3224.19	0.48074	0.167611	9.0231	0.0026659	0.0722313	LGALS8
ENSG00000235862	1.23489	-2.8581	0.993681	9.01226	0.00268175	0.0726011	no_gene_name
ENSG00000101558	3990.8	0.541804	0.190809	9.00398	0.00269392	0.0727393	VAPA
ENSG00000140093	67.6502	-4.98483	1.17622	9.00665	0.00268999	0.0727393	SERPINA10
ENSG00000147889	274.949	1.56655	0.609525	9.00279	0.00269568	0.0727393	CDKN2A
ENSG00000266783	39.9174	0.70175	0.247767	9.00536	0.00269189	0.0727393	no_gene_name
ENSG00000203435	31.3955	1.05698	0.392101	8.99767	0.00270324	0.0728835	E2F3P2
ENSG00000112992	2831.32	0.531834	0.186495	8.99243	0.002711	0.0730329	NNT
ENSG00000133135	1594.76	1.01866	0.372634	8.99014	0.00271441	0.0730651	RNF128
ENSG00000136059	1637.05	1.06271	0.389312	8.98797	0.00271763	0.073092	VILL
ENSG00000230102	42.5963	1.23458	0.457158	8.98611	0.00272039	0.0731067	LINC02028
ENSG00000280023	13.8568	1.03629	0.37417	8.98462	0.00272262	0.0731068	no_gene_name
ENSG00000019186	79.32	-4.15688	1.0004	8.97411	0.00273833	0.0731816	CYP24A1
ENSG00000103742	764.649	-1.59005	0.457603	8.97801	0.00273248	0.0731816	IGDCC4
ENSG00000138821	2856.64	-1.26672	0.377308	8.97942	0.00273037	0.0731816	SLC39A8
ENSG00000160789	10047.7	0.67944	0.243139	8.97526	0.00273659	0.0731816	LMNA
ENSG00000222465	1.44848	1.73084	0.630179	8.97384	0.00273873	0.0731816	RNU2-5P
ENSG00000225976	43.3239	0.963188	0.349401	8.97865	0.00273152	0.0731816	CKS1BP2
ENSG00000270084	18.2132	0.681172	0.235093	8.97037	0.00274392	0.073261	GAS5-AS1
ENSG00000160752	2603.58	0.685763	0.2444	8.95929	0.00276063	0.0736473	FDPS
ENSG00000233860	15.3993	-2.47861	0.728278	8.95708	0.00276397	0.0736768	SHROOM3-AS1
ENSG00000248719	2.79007	1.78938	0.696242	8.95552	0.00276633	0.0736801	PRDM8-AS1
ENSG00000198929	783.716	0.738469	0.262904	8.94702	0.00277923	0.0739639	NOS1AP
ENSG00000165802	2712.91	0.856309	0.313737	8.94252	0.00278607	0.0740862	NSMF
ENSG00000154310	2264.79	0.994208	0.365067	8.93399	0.00279912	0.0741533	TNIK
ENSG00000213918	2119.93	0.795141	0.279952	8.93351	0.00279985	0.0741533	DNASE1
ENSG00000225931	28.4287	0.943649	0.347123	8.93768	0.00279347	0.0741533	no_gene_name
ENSG00000279266	19.894	-1.81066	0.535124	8.93577	0.00279639	0.0741533	no_gene_name
ENSG00000288025	125.799	0.825403	0.296736	8.93399	0.00279911	0.0741533	no_gene_name
ENSG00000083817	190.91	0.449943	0.156007	8.92546	0.00281223	0.0743617	ZNF416
ENSG00000276476	79.2875	-3.96547	0.969263	8.92682	0.00281014	0.0743617	LINC00540
ENSG00000261068	113.722	1.45291	0.533048	8.92319	0.00281573	0.0743944	no_gene_name
ENSG00000169220	456.515	0.768343	0.279178	8.91734	0.00282476	0.0745134	RGS14
ENSG00000272788	15.3563	1.25685	0.476204	8.91838	0.00282315	0.0745134	no_gene_name
ENSG00000092140	1099.45	0.466813	0.162182	8.91419	0.00282964	0.0745825	G2E3
ENSG00000112115	20.7071	-4.20272	1.09228	8.90144	0.00284946	0.0750392	IL17A
ENSG00000269904	15.0943	-1.04776	0.332217	8.90012	0.00285152	0.0750392	MAP2K4P1
ENSG00000234805	1.06254	1.93147	0.717282	8.89763	0.00285541	0.0750815	no_gene_name
ENSG00000152904	886.36	0.374305	0.130645	8.89592	0.00285808	0.0750919	GGPS1
ENSG00000105738	7885.03	0.578764	0.204941	8.89147	0.00286505	0.0751552	SIPA1L3
ENSG00000198729	427.072	-2.00501	0.551695	8.89275	0.00286305	0.0751552	PPP1R14C
ENSG00000237637	4.37991	1.61333	0.600115	8.88982	0.00286764	0.0751633	FRY-AS1
ENSG00000250658	6.17081	2.72122	1.07955	8.87268	0.0028947	0.0758122	no_gene_name
ENSG00000136628	5916.69	0.537673	0.189584	8.86819	0.00290183	0.0758729	EPRS1
ENSG00000139687	3379.27	0.554883	0.194726	8.86687	0.00290393	0.0758729	RB1
ENSG00000229097	47.621	0.48767	0.167534	8.86743	0.00290303	0.0758729	CALM2P2
ENSG00000206075	1199.02	1.9778	0.783479	8.86257	0.00291077	0.0759399	SERPINB5
ENSG00000285314	58.9822	-1.74328	0.509517	8.86236	0.0029111	0.0759399	no_gene_name
ENSG00000076356	4722.47	0.657553	0.234423	8.85576	0.00292165	0.0761547	PLXNA2
ENSG00000150403	1874.57	0.61292	0.217747	8.85261	0.0029267	0.0762261	TMCO3
ENSG00000010072	616.393	0.436567	0.153242	8.839	0.0029486	0.0764907	SPRTN
ENSG00000116903	1271.6	0.319288	0.110487	8.84046	0.00294625	0.0764907	EXOC8
ENSG00000137857	246.478	1.77143	0.682606	8.83847	0.00294946	0.0764907	DUOX1
ENSG00000142634	5654.28	0.524014	0.185736	8.83968	0.00294751	0.0764907	EFHD2
ENSG00000251381	33.4903	1.87849	0.714711	8.84216	0.0029435	0.0764907	LINC00958
ENSG00000274849	17.7528	0.962021	0.340325	8.83765	0.00295079	0.0764907	no_gene_name
ENSG00000276564	227.558	0.417301	0.145863	8.83066	0.00296212	0.076724	no_gene_name
ENSG00000182968	75.2516	-5.83173	1.35482	8.82712	0.00296786	0.0767331	SOX1
ENSG00000186130	621.673	0.429261	0.14983	8.8285	0.00296563	0.0767331	ZBTB6
ENSG00000223387	21.5666	1.49635	0.58157	8.82493	0.00297143	0.0767331	LINC02068
ENSG00000266850	2.49451	1.77295	0.688381	8.82328	0.00297411	0.0767331	no_gene_name
ENSG00000287886	5.45781	2.46578	0.984046	8.82352	0.00297372	0.0767331	no_gene_name
ENSG00000188803	200.298	-3.67042	0.888697	8.81522	0.00298728	0.0769521	SHISA6
ENSG00000258498	1358.31	-1.70806	0.49047	8.81609	0.00298586	0.0769521	DIO3OS
ENSG00000185813	1151.46	0.640464	0.228931	8.81165	0.00299314	0.0770429	PCYT2
ENSG00000103310	5.27769	-4.60869	1.34865	8.80733	0.00300023	0.0771363	ZP2
ENSG00000170835	1093.32	-3.20104	0.814546	8.80659	0.00300145	0.0771363	CEL
ENSG00000130821	3091.29	1.32017	0.514742	8.80118	0.00301036	0.0772924	SLC6A8
ENSG00000288906	45.9781	0.577794	0.201963	8.80005	0.00301222	0.0772924	no_gene_name
ENSG00000272410	679.254	-0.411249	0.133525	8.7966	0.00301792	0.0773784	no_gene_name
ENSG00000135063	104.509	1.46044	0.571846	8.78729	0.00303336	0.0777139	FAM189A2
ENSG00000250349	16.0714	1.01686	0.372346	8.7742	0.00305521	0.078213	no_gene_name
ENSG00000126458	976.427	0.602559	0.215216	8.76928	0.00306347	0.0783634	RRAS
ENSG00000101405	2.53907	-3.04032	1.02984	8.76153	0.0030765	0.0784561	OXT
ENSG00000166278	3156.88	-1.16115	0.354399	8.76289	0.00307421	0.0784561	C2
ENSG00000230356	6.50691	-4.49458	1.27339	8.76477	0.00307104	0.0784561	NCAPD2P1
ENSG00000230524	44.664	1.42948	0.541733	8.76047	0.00307829	0.0784561	COL6A4P1
ENSG00000271971	79.7986	0.641578	0.228647	8.76005	0.003079	0.0784561	no_gene_name
ENSG00000104497	342.607	0.521183	0.186288	8.74947	0.00309692	0.0787355	SNX16
ENSG00000137492	2604.93	-0.590264	0.189834	8.74935	0.00309713	0.0787355	THAP12
ENSG00000267327	14.497	-3.02006	0.852147	8.75201	0.00309261	0.0787355	no_gene_name
ENSG00000176225	1043.81	0.687109	0.246816	8.74784	0.00309969	0.0787399	RTTN
ENSG00000286133	64.5418	-5.26479	1.22936	8.74598	0.00310285	0.0787594	no_gene_name
ENSG00000129460	524.389	0.484884	0.172357	8.73689	0.00311836	0.078903	NGDN
ENSG00000132424	7856.56	-0.443735	0.143888	8.73919	0.00311443	0.078903	PNISR
ENSG00000163297	2839.74	0.780011	0.286588	8.73565	0.00312048	0.078903	ANTXR2
ENSG00000196267	530.624	0.515939	0.182623	8.738	0.00311645	0.078903	ZNF836
ENSG00000263715	2.60355	9.25611	2.99007	8.73773	0.00311693	0.078903	LINC02210-CRHR1
ENSG00000230138	2.6815	-4.01213	1.2522	8.73395	0.0031234	0.0789161	LINC02812
ENSG00000005238	915.611	0.748099	0.272147	8.7279	0.00313378	0.0791176	FAM214B
ENSG00000139626	338.66	-1.34329	0.402403	8.71822	0.00315046	0.0792957	ITGB7
ENSG00000148834	948.856	0.557849	0.199388	8.7221	0.00314375	0.0792957	GSTO1
ENSG00000186063	2424.18	0.37322	0.130943	8.71961	0.00314805	0.0792957	AIDA
ENSG00000258256	1.66999	1.74207	0.658767	8.71993	0.0031475	0.0792957	no_gene_name
ENSG00000232626	70.0206	0.50709	0.177469	8.71627	0.00315382	0.0793198	no_gene_name
ENSG00000167103	21.0771	1.25002	0.470462	8.70695	0.00316999	0.079605	PIP5KL1
ENSG00000204420	38.5571	-1.90771	0.547358	8.70715	0.00316965	0.079605	MPIG6B
ENSG00000196233	9794.08	0.384907	0.135459	8.70495	0.00317346	0.0796315	LCOR
ENSG00000135540	5794.2	0.669727	0.243653	8.69884	0.00318413	0.0798383	NHSL1
ENSG00000153179	3685.42	0.653418	0.235571	8.69605	0.00318901	0.0798998	RASSF3
ENSG00000250815	4.34482	1.24719	0.447217	8.68629	0.00320613	0.0802676	no_gene_name
ENSG00000144228	1672.07	0.373386	0.131355	8.68444	0.00320937	0.0802879	SPOPL
ENSG00000105443	3815.46	0.476641	0.170164	8.67422	0.00322743	0.0804953	CYTH2
ENSG00000139515	541.938	1.3876	0.526577	8.67527	0.00322557	0.0804953	PDX1
ENSG00000176593	369.219	-1.36035	0.404863	8.67827	0.00322027	0.0804953	no_gene_name
ENSG00000188993	381.401	1.19606	0.457385	8.67536	0.00322541	0.0804953	LRRC66
ENSG00000100503	2879.96	-0.810818	0.253411	8.6708	0.00323349	0.0805763	NIN
ENSG00000247137	550.8	-0.548523	0.178301	8.66828	0.00323797	0.0805763	ANKRD42-DT
ENSG00000284377	52.7202	-3.83642	0.972076	8.66825	0.00323802	0.0805763	no_gene_name
ENSG00000273343	9.97656	-0.884634	0.30346	8.6624	0.00324842	0.0807742	no_gene_name
ENSG00000165548	426.866	-2.16953	0.60512	8.65749	0.0032572	0.0808095	TMEM63C
ENSG00000198482	2073.95	0.460563	0.164459	8.65916	0.00325422	0.0808095	ZNF808
ENSG00000288093	87.4516	0.696328	0.251715	8.65884	0.00325479	0.0808095	no_gene_name
ENSG00000081377	1465.46	0.481653	0.170033	8.65208	0.00326689	0.0808305	CDC14B
ENSG00000166974	1756.82	0.644754	0.231484	8.65148	0.00326797	0.0808305	MAPRE2
ENSG00000167244	55086.9	-5.07771	1.14197	8.65208	0.00326688	0.0808305	IGF2
ENSG00000205155	572.878	0.479117	0.169917	8.65256	0.00326602	0.0808305	PSENEN
ENSG00000253666	12.7011	1.71898	0.682091	8.65017	0.00327031	0.0808305	no_gene_name
ENSG00000197223	304.222	0.395199	0.138854	8.64445	0.00328058	0.0810235	C1D
ENSG00000121903	629.927	0.4344	0.154422	8.64057	0.00328758	0.0811354	ZSCAN20
ENSG00000110448	352.575	-1.59113	0.467907	8.63152	0.00330396	0.0814788	CD5
ENSG00000169813	8157.62	0.478936	0.170238	8.6255	0.0033149	0.0816873	HNRNPF
ENSG00000235888	432.882	-1.68397	0.494158	8.61953	0.00332577	0.081894	no_gene_name
ENSG00000172613	698.549	0.411332	0.145705	8.61777	0.00332899	0.081912	RAD9A
ENSG00000092978	1042.49	0.371853	0.131385	8.6122	0.00333918	0.0819886	GPATCH2
ENSG00000141401	1052.06	0.823238	0.30342	8.61027	0.00334273	0.0819886	IMPA2
ENSG00000148308	1427.18	0.380711	0.134302	8.60793	0.00334703	0.0819886	GTF3C5
ENSG00000158169	800.406	0.46221	0.164273	8.61094	0.00334149	0.0819886	FANCC
ENSG00000244167	8.5394	1.57842	0.551889	8.60813	0.00334666	0.0819886	no_gene_name
ENSG00000269489	3.02026	1.25134	0.434159	8.60913	0.00334483	0.0819886	no_gene_name
ENSG00000286451	123.943	1.18737	0.457374	8.60561	0.00335129	0.082032	no_gene_name
ENSG00000231720	1.78802	2.51144	0.940034	8.60181	0.0033583	0.0821424	no_gene_name
ENSG00000144550	10.0354	-2.36668	0.726453	8.59824	0.00336487	0.0821994	CPNE9
ENSG00000256802	64.8128	2.13587	0.740335	8.59784	0.00336562	0.0821994	no_gene_name
ENSG00000139209	165.066	-2.86491	0.762143	8.59506	0.00337077	0.0822642	SLC38A4
ENSG00000131095	10.6622	1.96445	0.756307	8.58903	0.00338195	0.0823994	GFAP
ENSG00000168939	436.785	-0.693955	0.221966	8.58933	0.00338138	0.0823994	SPRY3
ENSG00000176428	40.5374	1.0597	0.394808	8.58802	0.00338381	0.0823994	VPS37D
ENSG00000143149	1461.87	0.375015	0.132925	8.58413	0.00339106	0.0824633	ALDH9A1
ENSG00000171097	101.318	0.773899	0.281937	8.58392	0.00339144	0.0824633	KYAT1
ENSG00000084463	2980.4	-0.467956	0.153354	8.58203	0.00339496	0.0824701	WBP11
ENSG00000154102	47.5804	-1.82741	0.537449	8.58023	0.00339832	0.0824701	C16orf74
ENSG00000237438	74.1677	-2.26929	0.639813	8.57975	0.00339923	0.0824701	CECR7
ENSG00000132196	638.628	0.605159	0.218693	8.57664	0.00340504	0.0825502	HSD17B7
ENSG00000197296	1579.42	-1.01932	0.31653	8.56716	0.0034228	0.0829199	FITM2
ENSG00000273777	5.80913	2.96401	1.11458	8.56034	0.00343565	0.0831701	CEACAM20
ENSG00000225526	38.8812	1.37088	0.521408	8.54805	0.00345892	0.0836718	MKRN2OS
ENSG00000261379	10.9931	1.29956	0.473105	8.54663	0.00346163	0.0836759	no_gene_name
ENSG00000073905	20.2139	0.846319	0.306176	8.54476	0.00346518	0.0837005	VDAC1P1
ENSG00000135378	776.259	0.76905	0.2814	8.53187	0.00348981	0.0841179	PRRG4
ENSG00000168438	1203.74	-0.390367	0.129161	8.53171	0.00349012	0.0841179	CDC40
ENSG00000184719	167.261	-1.34666	0.388089	8.53409	0.00348556	0.0841179	RNLS
ENSG00000031691	159.35	0.654115	0.23638	8.51962	0.00351338	0.0842627	CENPQ
ENSG00000172201	606.48	-1.67427	0.493489	8.52048	0.00351173	0.0842627	ID4
ENSG00000176720	748.496	0.81577	0.305637	8.52057	0.00351154	0.0842627	BOK
ENSG00000213782	1515.4	-0.45461	0.149789	8.52706	0.00349904	0.0842627	DDX47
ENSG00000247157	98.3503	-1.79507	0.526489	8.52156	0.00350964	0.0842627	LINC01252
ENSG00000250732	7.02891	1.32255	0.481544	8.51928	0.00351403	0.0842627	RPEP1
ENSG00000261241	12.4994	-5.25226	1.3755	8.51995	0.00351274	0.0842627	LINC02128
ENSG00000112837	294.748	-2.97192	0.782406	8.51212	0.00352789	0.0844107	TBX18
ENSG00000187231	2749.13	0.595211	0.215622	8.51288	0.00352641	0.0844107	SESTD1
ENSG00000226380	1902.93	-0.926726	0.291051	8.51382	0.0035246	0.0844107	no_gene_name
ENSG00000085491	2679.24	0.57305	0.206981	8.50723	0.00353738	0.0844537	SLC25A24
ENSG00000198934	76.123	-1.72763	0.507069	8.50834	0.00353522	0.0844537	MAGEE1
ENSG00000266258	8.5066	1.01751	0.3694	8.50943	0.0035331	0.0844537	LINC01909
ENSG00000175390	5243.34	-0.486931	0.159181	8.50422	0.00354323	0.0845322	EIF3F
ENSG00000226174	33.2126	0.959098	0.355037	8.50071	0.00355007	0.084634	TEX22
ENSG00000105607	447.234	-0.51902	0.170621	8.4958	0.00355967	0.0847748	GCDH
ENSG00000173404	68.0537	2.46283	0.965612	8.49219	0.00356674	0.0847748	INSM1
ENSG00000183397	27.0336	1.41454	0.539671	8.49373	0.00356373	0.0847748	C19orf71
ENSG00000233087	84.054	-2.16763	0.620167	8.49375	0.00356369	0.0847748	RAB6D
ENSG00000238120	0.993797	2.51011	0.961275	8.49112	0.00356884	0.0847748	LINC01589
ENSG00000125257	1911.17	-0.923902	0.289862	8.48928	0.00357246	0.0847996	ABCC4
ENSG00000136631	1159.58	0.370545	0.131671	8.48593	0.00357903	0.0848333	VPS45
ENSG00000183734	1970.68	-1.7484	0.506361	8.48612	0.00357867	0.0848333	ASCL2
ENSG00000163191	5544.34	0.694303	0.25342	8.48356	0.0035837	0.0848829	S100A11
ENSG00000165630	528.677	0.300896	0.10545	8.48133	0.0035881	0.0849261	PRPF18
ENSG00000160868	23.2979	1.70202	0.696199	8.47202	0.00360651	0.0853006	CYP3A4
ENSG00000104067	6429.94	0.488244	0.176505	8.46912	0.00361226	0.0853279	TJP1
ENSG00000188373	1446.57	-2.74227	0.73585	8.46752	0.00361543	0.0853279	C10orf99
ENSG00000203690	8.1158	1.49847	0.578654	8.46798	0.00361452	0.0853279	TCP10L3
ENSG00000218265	11.9439	-2.85777	0.843673	8.46455	0.00362135	0.0854063	RPS4XP7
ENSG00000143458	1892.37	0.461228	0.165277	8.46114	0.00362815	0.0854606	GABPB2
ENSG00000267139	2.25822	1.87815	0.745272	8.46079	0.00362884	0.0854606	no_gene_name
ENSG00000135677	5379.35	0.474519	0.170631	8.45618	0.00363805	0.0856163	GNS
ENSG00000158813	323.944	-2.54203	0.698453	8.45483	0.00364075	0.0856186	EDA
ENSG00000112212	2.4534	1.81539	0.655683	8.4454	0.00365969	0.0858802	TSPO2
ENSG00000183196	178.172	1.33493	0.523828	8.44616	0.00365816	0.0858802	CHST6
ENSG00000223513	0.713059	1.7554	0.598604	8.44631	0.00365785	0.0858802	ATP6V0E1P2
ENSG00000116774	851.165	-1.37602	0.416921	8.4399	0.00367076	0.086025	OLFML3
ENSG00000215102	1.31436	1.43784	0.497215	8.43974	0.00367108	0.086025	TERF1P4
ENSG00000143228	383.129	1.00363	0.380121	8.43675	0.00367713	0.0861054	NUF2
ENSG00000168517	68.9154	-0.632418	0.208062	8.4343	0.00368208	0.0861602	HEXIM2
ENSG00000064313	3074.69	0.397897	0.143337	8.42887	0.0036931	0.0862342	TAF2
ENSG00000237586	0.675653	2.67632	1.04955	8.42993	0.00369095	0.0862342	no_gene_name
ENSG00000287419	19.7493	0.839373	0.301056	8.4293	0.00369222	0.0862342	no_gene_name
ENSG00000072042	1912.55	0.57815	0.210496	8.42223	0.00370661	0.08627	RDH11
ENSG00000074855	632.753	0.557949	0.201504	8.42586	0.00369922	0.08627	ANO8
ENSG00000111790	1415.46	-0.480258	0.158913	8.42186	0.00370736	0.08627	FGFR1OP2
ENSG00000136237	3325.7	0.500688	0.181533	8.42044	0.00371027	0.08627	RAPGEF5
ENSG00000162227	380.013	-0.39831	0.132701	8.42043	0.00371028	0.08627	TAF6L
ENSG00000187242	26.3004	1.7323	0.70412	8.4204	0.00371034	0.08627	KRT12
ENSG00000158258	605.063	-2.34275	0.652935	8.41797	0.00371531	0.0863246	CLSTN2
ENSG00000139197	1386.43	-0.495242	0.162753	8.4134	0.00372466	0.0864501	PEX5
ENSG00000141378	950.739	-0.629982	0.205298	8.41276	0.00372596	0.0864501	PTRH2
ENSG00000164778	38.7584	3.70168	1.2006	8.41099	0.00372959	0.0864735	EN2
ENSG00000152457	1164.28	0.560452	0.20236	8.40744	0.00373689	0.0865209	DCLRE1C
ENSG00000259645	8.51985	-1.62389	0.539905	8.40784	0.00373606	0.0865209	no_gene_name
ENSG00000142235	436.073	1.0813	0.413475	8.39991	0.0037524	0.086819	LMTK3
ENSG00000172382	40.4972	0.982259	0.361736	8.3959	0.00376067	0.0868909	PRSS27
ENSG00000279082	12.8169	-2.11126	0.629916	8.39585	0.00376078	0.0868909	LINC01727
ENSG00000185933	2.22926	-4.21288	1.3108	8.38963	0.00377369	0.087128	CALHM1
ENSG00000203288	54.7226	0.814127	0.298911	8.38406	0.00378526	0.0872728	TDRKH-AS1
ENSG00000249222	13.7492	-0.936039	0.313998	8.38525	0.00378279	0.0872728	ATP5MGL
ENSG00000169876	11645.3	2.40201	1.01528	8.3819	0.00378975	0.0873154	MUC17
ENSG00000114735	1897.6	-0.457763	0.150971	8.36951	0.0038157	0.0878232	HEMK1
ENSG00000257408	3.14021	1.59269	0.610989	8.36882	0.00381713	0.0878232	no_gene_name
ENSG00000248268	0.855558	2.10963	0.804	8.36542	0.00382429	0.0878653	no_gene_name
ENSG00000268520	18.0706	0.679019	0.244697	8.36649	0.00382204	0.0878653	no_gene_name
ENSG00000108641	365.24	-0.706356	0.229524	8.36396	0.00382735	0.0878744	B9D1
ENSG00000158014	100.443	-3.2977	0.865216	8.36206	0.00383137	0.0879053	SLC30A2
ENSG00000254088	3.93772	1.19076	0.437712	8.35881	0.00383821	0.087933	SLC2A3P4
ENSG00000279655	17.0956	3.58482	1.60947	8.35838	0.00383913	0.087933	no_gene_name
ENSG00000283549	27.8335	0.675085	0.243008	8.35769	0.00384058	0.087933	no_gene_name
ENSG00000055163	1641.84	-1.04295	0.3193	8.35292	0.00385068	0.088103	CYFIP2
ENSG00000272755	14.0947	1.02826	0.381495	8.34813	0.00386084	0.0882743	no_gene_name
ENSG00000167775	1007.34	-0.916591	0.292203	8.34526	0.00386694	0.0883523	CD320
ENSG00000109158	33.913	2.45901	0.934759	8.34089	0.00387626	0.088504	GABRA4
ENSG00000085741	513.253	-3.14991	0.832691	8.33528	0.00388826	0.0885325	WNT11
ENSG00000105325	1974.38	0.401403	0.144342	8.33553	0.00388771	0.0885325	FZR1
ENSG00000132749	383.854	-1.10098	0.346614	8.33565	0.00388746	0.0885325	TESMIN
ENSG00000280278	2.88938	1.31113	0.48795	8.33579	0.00388717	0.0885325	FLJ30679
ENSG00000188095	8.60266	1.28717	0.496754	8.33358	0.00389189	0.0885539	MESP2
ENSG00000251602	40.2929	-0.994928	0.318844	8.33172	0.00389588	0.0885835	no_gene_name
ENSG00000142149	1689.07	-1.84443	0.522898	8.31849	0.00392436	0.0891013	HUNK
ENSG00000143164	2677.48	0.365089	0.131814	8.31612	0.00392947	0.0891013	DCAF6
ENSG00000183773	1287.98	-1.6711	0.498026	8.31959	0.00392197	0.0891013	AIFM3
ENSG00000236653	6.92584	-5.13634	1.46257	8.31615	0.00392942	0.0891013	LINC01923
ENSG00000166984	11.952	1.57051	0.624002	8.31362	0.0039349	0.089163	TCP10L2
ENSG00000065882	2209.01	0.603481	0.222862	8.30966	0.00394348	0.0892961	TBC1D1
ENSG00000241506	366.541	0.459705	0.166533	8.30781	0.00394749	0.0893256	PSMC1P1
ENSG00000177551	3.91037	3.6657	1.55736	8.30337	0.00395717	0.0894831	NHLH2
ENSG00000248514	1.27093	2.80646	1.20572	8.30034	0.00396377	0.0895709	no_gene_name
ENSG00000231889	297.27	-0.683913	0.221877	8.29882	0.00396709	0.0895844	TRAF3IP2-AS1
ENSG00000185988	2.99876	1.82825	0.708938	8.29453	0.00397646	0.0896732	PLK5
ENSG00000214711	19.0028	1.5972	0.627654	8.29576	0.00397378	0.0896732	CAPN14
ENSG00000270120	18.0164	-1.29335	0.416335	8.29191	0.0039822	0.0897412	no_gene_name
ENSG00000130396	12913.9	0.493576	0.180089	8.28238	0.00400316	0.0901518	AFDN
ENSG00000011376	2077.04	-0.602722	0.197986	8.28068	0.00400691	0.0901715	LARS2
ENSG00000158793	752.847	0.406029	0.147299	8.27544	0.00401849	0.0901715	NIT1
ENSG00000169327	1.16542	2.13562	0.819155	8.27889	0.00401087	0.0901715	OR5AU1
ENSG00000266076	72.773	-1.77012	0.530683	8.27455	0.00402046	0.0901715	no_gene_name
ENSG00000273184	13.0489	-2.10649	0.640187	8.27795	0.00401294	0.0901715	no_gene_name
ENSG00000284930	4.1315	1.44022	0.537434	8.27613	0.00401697	0.0901715	no_gene_name
ENSG00000203867	73.0788	1.50186	0.5727	8.25975	0.00405338	0.0908481	RBM20
ENSG00000106524	705.904	0.470836	0.171793	8.25575	0.00406232	0.0909866	ANKMY2
ENSG00000268204	11.3769	1.34709	0.50778	8.25066	0.00407372	0.09118	no_gene_name
ENSG00000165795	1959.4	0.849416	0.321698	8.24455	0.00408746	0.0914253	NDRG2
ENSG00000069493	813.67	-1.09709	0.344809	8.23937	0.00409914	0.0916245	CLEC2D
ENSG00000255723	0.704411	2.60351	1.03639	8.23526	0.00410844	0.0917699	no_gene_name
ENSG00000080031	1428.43	1.12498	0.441116	8.22184	0.00413893	0.0919439	PTPRH
ENSG00000092199	12500.8	0.406321	0.148398	8.21921	0.00414493	0.0919439	HNRNPC
ENSG00000110427	347.96	2.23911	0.930461	8.22918	0.00412222	0.0919439	KIAA1549L
ENSG00000112218	394.139	-1.14503	0.357201	8.22538	0.00413085	0.0919439	GPR63
ENSG00000143258	830.23	0.359094	0.129964	8.22288	0.00413655	0.0919439	USP21
ENSG00000162073	1152.21	0.881227	0.332019	8.22786	0.00412522	0.0919439	PAQR4
ENSG00000182168	553.261	-1.16699	0.364211	8.21834	0.00414692	0.0919439	UNC5C
ENSG00000236166	5.82177	1.16973	0.428646	8.21954	0.00414416	0.0919439	no_gene_name
ENSG00000243646	1404.24	0.541788	0.199561	8.22393	0.00413416	0.0919439	IL10RB
ENSG00000259132	57.2345	4.43878	1.76893	8.22525	0.00413115	0.0919439	no_gene_name
ENSG00000280916	2.78911	2.54783	0.964804	8.22898	0.00412267	0.0919439	FOXCUT
ENSG00000103037	881.417	-0.57825	0.190232	8.21514	0.00415423	0.0919821	SETD6
ENSG00000168228	473.283	0.40487	0.146127	8.21564	0.00415309	0.0919821	ZCCHC4
ENSG00000229932	199.385	0.597161	0.220621	8.21244	0.00416041	0.0920208	YWHAZP3
ENSG00000230149	14.4235	0.719114	0.262976	8.21194	0.00416156	0.0920208	no_gene_name
ENSG00000130202	3249.03	0.531626	0.195626	8.20881	0.00416874	0.0920559	NECTIN2
ENSG00000165188	162.691	1.40686	0.560538	8.20961	0.00416691	0.0920559	RNF183
ENSG00000005100	1408.06	-0.536743	0.178915	8.20474	0.00417811	0.0921394	DHX33
ENSG00000177614	295.983	-2.44429	0.671748	8.20476	0.00417807	0.0921394	PGBD5
ENSG00000119899	1109.63	0.635652	0.237977	8.20128	0.00418609	0.0921919	SLC17A5
ENSG00000161010	1226.07	-0.585604	0.19343	8.20195	0.00418453	0.0921919	MRNIP
ENSG00000006025	1598.79	0.659938	0.245415	8.19407	0.00420275	0.0923735	OSBPL7
ENSG00000269895	86.2666	-1.50612	0.455228	8.19491	0.00420082	0.0923735	no_gene_name
ENSG00000286478	5.41862	3.34355	1.46425	8.19624	0.00419772	0.0923735	no_gene_name
ENSG00000090621	6366.56	-0.540684	0.179228	8.18976	0.00421276	0.0923954	PABPC4
ENSG00000099725	991.921	1.48999	0.531159	8.18941	0.00421357	0.0923954	PRKY
ENSG00000143409	920.162	0.497649	0.18155	8.18928	0.00421386	0.0923954	MINDY1
ENSG00000272777	20.3576	-1.10778	0.36206	8.18881	0.00421496	0.0923954	no_gene_name
ENSG00000131788	1197.05	0.541378	0.198285	8.18605	0.00422138	0.0924746	PIAS3
ENSG00000235750	1813.67	0.613211	0.227141	8.17667	0.00424327	0.0928924	KIAA0040
ENSG00000124615	455.507	-0.961008	0.30626	8.17259	0.00425282	0.0930181	MOCS1
ENSG00000261488	539.962	1.04233	0.408589	8.1718	0.00425466	0.0930181	TBILA
ENSG00000100429	1166.1	-0.499528	0.165618	8.1685	0.00426241	0.0930368	HDAC10
ENSG00000168890	341.603	-0.451449	0.151643	8.16986	0.00425923	0.0930368	TMEM150A
ENSG00000251131	9.78881	1.20236	0.466458	8.16783	0.00426399	0.0930368	no_gene_name
ENSG00000165156	1897.86	0.453469	0.166271	8.16479	0.00427113	0.0931311	ZHX1
ENSG00000146530	119.688	-3.84961	0.981899	8.16328	0.0042747	0.0931472	VWDE
ENSG00000119318	5884.69	0.412146	0.149906	8.16084	0.00428046	0.0932111	RAD23B
ENSG00000124688	516.229	0.470693	0.1706	8.15548	0.00429311	0.0933016	MAD2L1BP
ENSG00000181518	14.3851	-5.27069	1.42528	8.15647	0.00429078	0.0933016	OR8D4
ENSG00000241679	1.45583	-2.8967	1.00161	8.15729	0.00428884	0.0933016	no_gene_name
ENSG00000279982	63.4765	1.05756	0.410008	8.15406	0.0042965	0.0933135	no_gene_name
ENSG00000109103	904.994	-0.560789	0.185218	8.147	0.00431325	0.0935032	UNC119
ENSG00000156689	7.55991	-2.15987	0.706679	8.14805	0.00431076	0.0935032	GLYATL2
ENSG00000278107	7.65436	1.11422	0.413047	8.14679	0.00431374	0.0935032	no_gene_name
ENSG00000170454	32.2937	-4.85588	1.27913	8.14413	0.00432007	0.0935788	KRT75
ENSG00000237499	94.0604	-0.899512	0.292192	8.14183	0.00432556	0.0936362	WAKMAR2
ENSG00000146374	438.044	1.92297	0.816713	8.13723	0.00433655	0.0938124	RSPO3
ENSG00000232415	22.0486	-2.06187	0.619768	8.12823	0.00435812	0.0942172	ELN-AS1
ENSG00000145214	1598.91	0.646164	0.237265	8.12107	0.00437537	0.0945281	DGKQ
ENSG00000178567	2391.89	-0.46105	0.154169	8.11688	0.0043855	0.0946237	EPM2AIP1
ENSG00000235169	14.5386	-1.23564	0.41145	8.11686	0.00438554	0.0946237	SMIM1
ENSG00000146411	610.767	1.41272	0.550269	8.11327	0.00439424	0.0947494	SLC2A12
ENSG00000076201	3299.96	-0.286619	0.0978122	8.10916	0.0044042	0.0948401	PTPN23
ENSG00000123104	8277.47	-1.02693	0.329241	8.10949	0.00440342	0.0948401	ITPR2
ENSG00000073464	362.415	1.27914	0.494869	8.10719	0.004409	0.0948814	CLCN4
ENSG00000263606	182.036	0.719358	0.272787	8.10598	0.00441193	0.0948825	CHORDC1P4
ENSG00000204253	183.61	0.445636	0.163079	8.09862	0.00442989	0.0952064	HNRNPCP2
ENSG00000285053	269.743	0.438085	0.160266	8.09617	0.00443588	0.0952731	TBCE
ENSG00000270972	5.30121	-2.67789	0.903185	8.09377	0.00444176	0.0953373	no_gene_name
ENSG00000129991	12.3545	1.85704	0.799558	8.09011	0.00445075	0.0954671	TNNI3
ENSG00000135587	418.19	-0.4959	0.16726	8.08895	0.00445361	0.0954671	SMPD2
ENSG00000163661	31.8878	1.40438	0.539193	8.08585	0.00446122	0.0955682	PTX3
ENSG00000213160	1756.17	0.71262	0.267213	8.07908	0.00447793	0.0958638	KLHL23
ENSG00000226824	321.837	-0.533687	0.179131	8.07713	0.00448274	0.0959044	no_gene_name
ENSG00000167286	126.942	-1.41987	0.440386	8.07226	0.00449481	0.0959941	CD3D
ENSG00000171931	8.64813	1.37637	0.534097	8.07191	0.00449567	0.0959941	FBXW10
ENSG00000228697	15.2722	1.50163	0.60569	8.07337	0.00449204	0.0959941	no_gene_name
ENSG00000092964	6292.05	0.738764	0.277242	8.06935	0.00450203	0.0960676	DPYSL2
ENSG00000113108	712.286	-0.646907	0.214758	8.04536	0.00456203	0.0972193	APBB3
ENSG00000175322	630.904	0.682575	0.256019	8.04467	0.00456376	0.0972193	ZNF519
ENSG00000286662	1.59541	3.59458	1.28244	8.04424	0.00456485	0.0972193	no_gene_name
ENSG00000053501	306.282	-0.419628	0.142663	8.03304	0.00459318	0.09767	USE1
ENSG00000170965	6.10092	2.0642	0.879304	8.03152	0.00459701	0.09767	PLAC1
ENSG00000224116	6.79362	-1.95084	0.661568	8.03119	0.00459787	0.09767	INHBA-AS1
ENSG00000278958	1.09137	2.50834	1.01136	8.03241	0.00459477	0.09767	no_gene_name
ENSG00000184374	19.9365	0.996631	0.38092	8.02752	0.00460718	0.0978046	COLEC10
ENSG00000278022	18.827	-0.954281	0.324688	8.02355	0.0046173	0.0979564	no_gene_name
ENSG00000135828	699.539	0.628972	0.235175	8.01905	0.00462879	0.0981368	RNASEL
ENSG00000212195	11.2004	-1.43856	0.480503	8.00896	0.00465464	0.0985581	U3
ENSG00000248858	112.307	0.784802	0.297641	8.00976	0.00465259	0.0985581	FLJ46284
ENSG00000233242	2.87414	1.987	0.781547	8.00523	0.00466424	0.0986347	no_gene_name
ENSG00000234912	728.879	-0.582794	0.196155	8.00604	0.00466215	0.0986347	SNHG20
ENSG00000058335	163.895	-2.34003	0.665062	8.00013	0.0046774	0.0987227	RASGRF1
ENSG00000163364	46.1596	1.41878	0.559594	8.00174	0.00467323	0.0987227	LINC01116
ENSG00000286905	114.313	-0.686151	0.229659	8.00052	0.0046764	0.0987227	no_gene_name
ENSG00000126709	2181.46	1.43585	0.552933	7.99535	0.00468975	0.0989127	IFI6
ENSG00000139668	1431.83	0.590938	0.219261	7.99433	0.0046924	0.0989127	WDFY2
ENSG00000167800	136.591	-3.28252	0.876522	7.98622	0.00471348	0.0990501	TBX10
ENSG00000177112	1.27978	1.54932	0.577061	7.98604	0.00471395	0.0990501	IRAG1-AS1
ENSG00000211638	286.493	-4.72301	1.14291	7.98988	0.00470397	0.0990501	IGLV8-61
ENSG00000268069	25.741	0.771344	0.291814	7.98817	0.00470839	0.0990501	no_gene_name
ENSG00000287460	106.209	-6.23142	1.42084	7.98909	0.004706	0.0990501	no_gene_name
ENSG00000196369	861.04	0.752763	0.283662	7.98373	0.00471997	0.0991133	SRGAP2B
ENSG00000233009	4.15779	-2.1188	0.741442	7.98155	0.00472565	0.0991694	NALCN-AS1
ENSG00000214049	1189.48	-3.52754	0.911695	7.97867	0.00473316	0.0992638	UCA1
ENSG00000243314	10.8873	0.654505	0.235702	7.97574	0.00474083	0.099338	no_gene_name
ENSG00000272328	47.5936	1.58746	0.643758	7.97502	0.00474273	0.099338	no_gene_name
ENSG00000204052	24.3659	0.946175	0.349239	7.97283	0.00474847	0.0993951	LRRC73
ENSG00000280383	630.381	-0.607965	0.204105	7.97024	0.00475528	0.0994743	no_gene_name
ENSG00000102245	50.5149	-1.74632	0.532273	7.96687	0.00476413	0.0995331	CD40LG
ENSG00000227507	133.671	-1.52205	0.471183	7.96711	0.00476351	0.0995331	LTB
ENSG00000189045	136.113	-1.45747	0.447043	7.96402	0.00477163	0.0996267	ANKDD1B
ENSG00000253636	256.228	0.500712	0.186293	7.96256	0.0047755	0.0996442	no_gene_name
ENSG00000262980	2.31853	-4.06207	1.31081	7.96098	0.00477964	0.0996677	OR52L2P
ENSG00000248474	0.739351	4.85084	1.85675	7.95474	0.00479617	0.0998858	LINC02122
ENSG00000274020	413.072	0.645583	0.243031	7.95533	0.00479461	0.0998858	LINC01138
ENSG00000188365	9.11656	1.10357	0.416001	7.9491	0.00481114	0.100077	no_gene_name
ENSG00000289294	24.5139	-0.655923	0.230168	7.94899	0.00481143	0.100077	no_gene_name
ENSG00000140022	1971.21	0.701765	0.26781	7.94694	0.00481689	0.100078	STON2
ENSG00000170011	524.057	-1.77687	0.530182	7.94554	0.00482061	0.100078	MYRIP
ENSG00000282386	14.6581	0.730096	0.266561	7.94649	0.00481807	0.100078	no_gene_name
ENSG00000165272	605.55	1.52869	0.592058	7.94027	0.00483466	0.100244	AQP3
ENSG00000228340	285.419	-2.60652	0.734493	7.94135	0.00483177	0.100244	MIR646HG
ENSG00000235833	50.2617	0.982702	0.365108	7.93383	0.00485189	0.100475	no_gene_name
ENSG00000260896	8.83693	1.41326	0.52268	7.93433	0.00485057	0.100475	ARLNC1
ENSG00000280997	214.185	-2.2177	0.649683	7.93216	0.00485637	0.100504	CCAT2
ENSG00000280344	34.7333	-1.55416	0.490138	7.91582	0.00490044	0.101353	no_gene_name
ENSG00000159713	491.844	1.0181	0.398399	7.90987	0.00491658	0.101584	TPPP3
ENSG00000223336	6.60459	-1.92039	0.664053	7.90943	0.00491778	0.101584	RNU2-6P
ENSG00000088812	2813.95	-0.831214	0.271491	7.90473	0.00493057	0.101742	ATRN
ENSG00000286375	6.03146	1.12558	0.417088	7.90435	0.0049316	0.101742	no_gene_name
ENSG00000142619	83.8945	3.06	1.18469	7.90231	0.00493717	0.101757	PADI3
ENSG00000284747	37.5333	-0.919233	0.310038	7.90182	0.00493852	0.101757	no_gene_name
ENSG00000110514	3095.8	-0.328391	0.113276	7.8961	0.00495415	0.101954	MADD
ENSG00000257184	4.52016	1.91396	0.76163	7.89606	0.00495426	0.101954	no_gene_name
ENSG00000272646	6.7181	-1.29788	0.461038	7.89464	0.00495814	0.10197	no_gene_name
ENSG00000129295	435.494	1.05719	0.417582	7.89214	0.00496501	0.102047	DNAAF11
ENSG00000196756	4078.44	-1.04953	0.338153	7.88925	0.00497295	0.102083	SNHG17
ENSG00000248487	201	-0.822108	0.271747	7.88996	0.00497098	0.102083	ABHD14A
ENSG00000130720	249.438	2.27154	0.94929	7.88504	0.00498454	0.102258	FIBCD1
ENSG00000270259	2.38859	1.59114	0.602639	7.87594	0.00500968	0.102709	no_gene_name
ENSG00000139173	488.691	0.560162	0.210796	7.87473	0.00501304	0.102714	TMEM117
ENSG00000162909	8697.69	0.576026	0.21789	7.86584	0.00503775	0.103156	CAPN2
ENSG00000279673	20.0248	1.16572	0.45693	7.86451	0.00504145	0.103168	no_gene_name
ENSG00000269404	206.3	-3.41929	0.906493	7.86084	0.00505171	0.103314	SPIB
ENSG00000114670	268.191	0.713515	0.273268	7.85863	0.00505787	0.103376	NEK11
ENSG00000251301	113.768	-2.0363	0.602938	7.85545	0.00506677	0.103493	LINC02384
ENSG00000152056	592.647	0.78152	0.302446	7.85421	0.00507026	0.1035	AP1S3
ENSG00000273445	10.4389	1.42969	0.548608	7.85212	0.00507611	0.103556	no_gene_name
ENSG00000023191	2661.04	-0.37856	0.129869	7.84955	0.00508333	0.103639	RNH1
ENSG00000154429	757.594	0.534861	0.198191	7.84602	0.00509326	0.103711	CCSAP
ENSG00000185591	10034.5	0.31919	0.117359	7.84493	0.00509633	0.103711	SP1
ENSG00000264727	38.929	-4.00858	1.04068	7.84551	0.00509471	0.103711	no_gene_name
ENSG00000167755	270.076	2.6894	1.0345	7.83847	0.00511458	0.104019	KLK6
ENSG00000136897	974.682	0.519329	0.194577	7.83359	0.00512842	0.104236	MRPL50
ENSG00000267680	1672.07	0.408328	0.152221	7.82988	0.00513895	0.104257	ZNF224
ENSG00000272144	27.3123	0.812644	0.311793	7.83007	0.00513841	0.104257	no_gene_name
ENSG00000285106	1372.12	-0.75443	0.251098	7.83068	0.00513668	0.104257	no_gene_name
ENSG00000131899	930.363	-0.615303	0.206527	7.82503	0.00515276	0.104473	LLGL1
ENSG00000081051	1.39591	-3.21216	1.11067	7.82217	0.00516093	0.10451	AFP
ENSG00000179889	8500.14	0.498537	0.187367	7.823	0.00515856	0.10451	PDXDC1
ENSG00000197712	2111.07	0.623394	0.237976	7.81922	0.00516935	0.104616	FAM114A1
ENSG00000157782	75.9202	1.2205	0.487216	7.81674	0.00517646	0.104695	CABP1
ENSG00000282915	4.71096	0.963188	0.350964	7.81448	0.00518293	0.104762	no_gene_name
ENSG00000108846	8806.29	0.905304	0.356872	7.81093	0.00519311	0.104839	ABCC3
ENSG00000258679	2.22117	-3.1579	1.08109	7.81165	0.00519103	0.104839	no_gene_name
ENSG00000108389	2706.3	-0.460395	0.157388	7.80553	0.00520867	0.105089	MTMR4
ENSG00000112902	7148.84	-0.977964	0.319406	7.80049	0.00522322	0.105189	SEMA5A
ENSG00000114541	1208	0.633389	0.238911	7.80093	0.00522194	0.105189	FRMD4B
ENSG00000188730	14.6749	-2.07852	0.644679	7.80246	0.00521752	0.105189	VWC2
ENSG00000275552	1.40788	1.5778	0.595364	7.7978	0.005231	0.105281	no_gene_name
ENSG00000287862	19.2767	-6.52135	1.55893	7.79176	0.00524849	0.105569	no_gene_name
ENSG00000133985	307.718	1.11449	0.431876	7.7844	0.00526992	0.105812	TTC9
ENSG00000153086	2.69788	5.87334	2.81103	7.78431	0.0052702	0.105812	ACMSD
ENSG00000268858	986.423	-0.554696	0.188887	7.78452	0.00526959	0.105812	no_gene_name
ENSG00000197291	65.1434	-1.61168	0.501958	7.7778	0.00528923	0.106129	RAMP2-AS1
ENSG00000187713	505.024	0.35404	0.130306	7.77637	0.00529341	0.106149	TMEM203
ENSG00000235209	1.03982	2.16811	0.848844	7.77412	0.00530001	0.106216	no_gene_name
ENSG00000143303	585.095	0.415621	0.155029	7.77024	0.0053114	0.10638	METTL25B
ENSG00000110492	2851.1	0.918763	0.356836	7.76522	0.00532617	0.106553	MDK
ENSG00000121749	1491.45	0.404293	0.15129	7.76291	0.00533298	0.106553	TBC1D15
ENSG00000122223	35.4853	-1.42606	0.457865	7.76457	0.00532808	0.106553	CD244
ENSG00000163156	447.41	0.366143	0.135434	7.76383	0.00533028	0.106553	SCNM1
ENSG00000116586	544.415	0.441524	0.165225	7.75411	0.00535903	0.106801	LAMTOR2
ENSG00000120262	298.773	-1.60189	0.492855	7.75468	0.00535737	0.106801	CCDC170
ENSG00000134193	7802.79	3.00671	1.32846	7.75325	0.0053616	0.106801	REG4
ENSG00000167207	369.624	-1.11298	0.356927	7.75579	0.00535405	0.106801	NOD2
ENSG00000255112	2496.75	0.579851	0.219889	7.75512	0.00535604	0.106801	CHMP1B
ENSG00000162738	1121.67	-1.31975	0.413971	7.74359	0.00539036	0.107309	VANGL2
ENSG00000135837	6826.75	0.298314	0.110434	7.74112	0.00539773	0.107326	CEP350
ENSG00000256294	298.643	0.501837	0.190051	7.74216	0.00539461	0.107326	ZNF225
ENSG00000226337	2.55221	-3.15974	1.08821	7.73557	0.00541436	0.107592	TMEM252-DT
ENSG00000171720	1195.47	-0.349129	0.121396	7.73251	0.00542352	0.107685	HDAC3
ENSG00000240288	456.389	-0.65745	0.223255	7.73182	0.00542562	0.107685	GHRLOS
ENSG00000048544	1217.18	0.498291	0.18645	7.72955	0.00543244	0.107756	MRPS10
ENSG00000105379	1000.26	0.525345	0.199456	7.72799	0.00543712	0.107784	ETFB
ENSG00000203326	928.792	0.699163	0.269619	7.72498	0.00544621	0.107899	ZNF525
ENSG00000181097	60.6809	0.585582	0.219529	7.72229	0.00545433	0.107995	LINC02878
ENSG00000111276	3762.57	-0.581263	0.197663	7.71664	0.00547142	0.108232	CDKN1B
ENSG00000204277	11.4165	-2.12636	0.67613	7.71616	0.00547288	0.108232	LINC01993
ENSG00000196867	266.342	-1.47328	0.457787	7.71467	0.00547738	0.108256	ZFP28
ENSG00000249345	92.5473	1.59441	0.664466	7.71287	0.00548286	0.1083	LINC02405
ENSG00000239862	6.81222	-4.7478	1.35883	7.71015	0.00549112	0.108398	IGKV1-37
ENSG00000223305	39.9691	0.483382	0.178283	7.70875	0.00549536	0.108417	RN7SKP30
ENSG00000102886	217.306	0.854436	0.323187	7.70431	0.00550891	0.108619	GDPD3
ENSG00000217555	234.251	0.559133	0.211756	7.6972	0.00553065	0.108982	CKLF
ENSG00000101846	1225.58	0.772332	0.299521	7.69024	0.00555203	0.109027	STS
ENSG00000130950	3.91307	2.15937	0.78481	7.69272	0.0055444	0.109027	NUTM2F
ENSG00000135945	2033.92	0.293172	0.108752	7.68999	0.0055528	0.109027	REV1
ENSG00000188763	19.3862	-3.00356	0.883887	7.69421	0.00553982	0.109027	FZD9
ENSG00000260930	2.42749	-2.47897	0.932253	7.69076	0.00555044	0.109027	LINC01416
ENSG00000280162	4.23549	1.49448	0.620543	7.69206	0.00554644	0.109027	no_gene_name
ENSG00000064102	874.811	-0.768184	0.259831	7.68545	0.00556678	0.109088	INTS13
ENSG00000160796	9661.42	0.513247	0.192448	7.68428	0.0055704	0.109088	NBEAL2
ENSG00000180228	1838.76	-0.294141	0.103628	7.68734	0.00556094	0.109088	PRKRA
ENSG00000186198	53.5138	-2.44085	0.718422	7.6857	0.005566	0.109088	SLC51B
ENSG00000205212	3.83065	1.82352	0.73682	7.68362	0.00557242	0.109088	CCDC144NL
ENSG00000289632	5.15047	-3.69697	1.16544	7.6789	0.00558703	0.109309	no_gene_name
ENSG00000185974	53.0371	-2.86195	0.817015	7.67671	0.00559382	0.109377	GRK1
ENSG00000237350	99.9238	0.455785	0.171814	7.67419	0.00560161	0.109456	CDC42P6
ENSG00000268496	0.729193	2.48724	0.910015	7.67326	0.00560452	0.109456	no_gene_name
ENSG00000118873	3910.15	0.327023	0.121729	7.66737	0.00562282	0.109748	RAB3GAP2
ENSG00000225981	10.7877	0.858033	0.32506	7.66587	0.00562753	0.109775	no_gene_name
ENSG00000184185	70.9567	-2.73829	0.791349	7.66187	0.00564002	0.109832	KCNJ12
ENSG00000257534	14.2738	1.18245	0.473919	7.66173	0.00564044	0.109832	no_gene_name
ENSG00000265241	2762.17	0.365841	0.136942	7.66305	0.00563631	0.109832	RBM8A
ENSG00000072818	469.846	-1.33744	0.427049	7.65527	0.00566066	0.110161	ACAP1
ENSG00000154359	831.995	-0.735928	0.246895	7.65261	0.00566903	0.110193	LONRF1
ENSG00000279757	16.3393	0.62673	0.23337	7.65351	0.00566619	0.110193	no_gene_name
ENSG00000156052	5826.1	0.536159	0.204305	7.64796	0.00568366	0.110412	GNAQ
ENSG00000169962	115.716	-1.72839	0.53413	7.64575	0.00569061	0.110482	TAS1R3
ENSG00000279606	6.66403	1.95285	0.834093	7.63981	0.00570938	0.110781	no_gene_name
ENSG00000180767	36.886	-1.94948	0.604273	7.63793	0.00571534	0.110832	CHST13
ENSG00000105464	1180.2	1.22432	0.500358	7.63472	0.00572553	0.110899	GRIN2D
ENSG00000211455	3713.63	-0.692451	0.234634	7.63476	0.00572539	0.110899	STK38L
ENSG00000237254	3.10292	-2.75843	0.994377	7.63272	0.00573189	0.110957	TRBV30
ENSG00000091039	4016.61	0.456908	0.172844	7.62859	0.00574503	0.111081	OSBPL8
ENSG00000250802	219.195	-0.813684	0.272128	7.62884	0.00574423	0.111081	ZBED3-AS1
ENSG00000183929	8.10652	1.92314	0.797268	7.6271	0.00574977	0.111107	DUSP5P1
ENSG00000101773	1094.47	0.703109	0.2752	7.61776	0.00577963	0.111358	RBBP8
ENSG00000177830	1277.29	-0.510539	0.175576	7.61884	0.00577618	0.111358	CHID1
ENSG00000228933	31.6525	-6.56544	1.6713	7.6206	0.00577053	0.111358	no_gene_name
ENSG00000271138	1.58398	-3.3734	1.18954	7.61841	0.00577755	0.111358	IGLVIVOR22-1
ENSG00000287731	4.15564	1.86218	0.684021	7.61887	0.00577607	0.111358	no_gene_name
ENSG00000106771	4320.33	0.320257	0.120226	7.60614	0.00581697	0.111496	TMEM245
ENSG00000111726	1377.51	-0.726502	0.244925	7.60626	0.00581659	0.111496	CMAS
ENSG00000149357	1302.06	-0.31673	0.111675	7.61017	0.00580401	0.111496	LAMTOR1
ENSG00000168658	24.5876	1.6118	0.66547	7.60605	0.00581729	0.111496	VWA3B
ENSG00000204179	42.42	-4.16789	1.07195	7.60747	0.0058127	0.111496	PTPN20
ENSG00000228903	302.062	0.805773	0.314169	7.60891	0.00580806	0.111496	RASA4CP
ENSG00000237621	8.46262	1.81564	0.661066	7.60688	0.00581459	0.111496	OR9A1P
ENSG00000254698	2.01939	-2.44214	0.943431	7.61261	0.00579615	0.111496	no_gene_name
ENSG00000287545	4.15538	-3.08544	1.05578	7.6117	0.00579907	0.111496	no_gene_name
ENSG00000063854	716.413	0.43468	0.16376	7.60495	0.00582084	0.111499	HAGH
ENSG00000137877	837.404	1.50964	0.573661	7.60218	0.00582979	0.111606	SPTBN5
ENSG00000262228	64.2954	-0.557987	0.19589	7.59875	0.00584089	0.111754	no_gene_name
ENSG00000075643	630.438	0.917454	0.357631	7.59532	0.00585199	0.111901	MOCOS
ENSG00000070961	3357.22	0.500659	0.190337	7.59055	0.00586752	0.112133	ATP2B1
ENSG00000099282	2375.72	0.675685	0.262556	7.58643	0.00588091	0.112324	TSPAN15
ENSG00000275132	6.47812	0.846567	0.316016	7.58262	0.00589338	0.112497	RN7SL663P
ENSG00000157833	167	0.998848	0.389679	7.58067	0.00589976	0.112553	GAREM2
ENSG00000281406	1024.71	1.37299	0.561341	7.57663	0.00591299	0.11274	BLACAT1
ENSG00000042429	1615.92	-0.352058	0.124145	7.57375	0.00592244	0.112748	MED17
ENSG00000181656	9.54889	-3.15665	0.893412	7.57338	0.00592366	0.112748	GPR88
ENSG00000277734	433.194	-1.20955	0.393093	7.57531	0.00591731	0.112748	TRAC
ENSG00000143921	34.1511	2.3021	1.02583	7.57076	0.00593228	0.112787	ABCG8
ENSG00000165312	860.649	0.763211	0.293553	7.57067	0.00593258	0.112787	OTUD1
ENSG00000100121	8.05844	-1.66047	0.582312	7.56869	0.0059391	0.112813	GGTLC2
ENSG00000107147	60.6791	-3.5893	0.97129	7.56818	0.00594078	0.112813	KCNT1
ENSG00000119333	1168.2	0.658409	0.253187	7.56656	0.00594613	0.11285	DYNC2I2
ENSG00000238123	6.05905	-1.40075	0.5063	7.56459	0.00595262	0.112903	MID1IP1-AS1
ENSG00000260417	669.976	-0.609715	0.209954	7.56364	0.00595577	0.112903	no_gene_name
ENSG00000157617	2021.88	-0.410449	0.1439	7.56034	0.00596667	0.112979	C2CD2
ENSG00000159388	7071.53	-1.07634	0.353521	7.56132	0.00596342	0.112979	BTG2
ENSG00000083844	2213.84	0.797274	0.312103	7.55567	0.00598215	0.113077	ZNF264
ENSG00000152926	2351.77	0.889664	0.346664	7.55609	0.00598075	0.113077	ZNF117
ENSG00000272622	34.1078	1.23952	0.502913	7.55652	0.00597935	0.113077	no_gene_name
ENSG00000263080	11.2789	1.0184	0.395431	7.55335	0.00598987	0.113158	no_gene_name
ENSG00000105063	4609.16	0.372563	0.140623	7.55057	0.00599909	0.113224	PPP6R1
ENSG00000130638	1435.45	-0.464167	0.162	7.54481	0.00601831	0.113224	ATXN10
ENSG00000167216	209.888	1.10592	0.430938	7.54838	0.00600641	0.113224	KATNAL2
ENSG00000175984	140.501	-1.19869	0.391196	7.54406	0.00602081	0.113224	DENND2C
ENSG00000188739	888.295	0.470182	0.179086	7.54407	0.00602078	0.113224	RBM34
ENSG00000213967	68.6399	-2.16823	0.656069	7.54651	0.00601263	0.113224	ZNF726
ENSG00000229358	133.178	0.554278	0.211408	7.54659	0.00601236	0.113224	DPY19L1P1
ENSG00000258354	17.4199	1.93931	0.80879	7.54421	0.00602032	0.113224	no_gene_name
ENSG00000254602	14.6359	-1.61894	0.532151	7.54011	0.00603404	0.113408	no_gene_name
ENSG00000260495	73.8768	0.712449	0.274744	7.53861	0.00603905	0.113425	no_gene_name
ENSG00000286889	21.1184	-4.64371	1.2931	7.53777	0.00604186	0.113425	no_gene_name
ENSG00000156384	184.345	0.572655	0.221368	7.53442	0.00605311	0.11354	SFR1
ENSG00000278909	1393.57	-2.37774	0.701083	7.5339	0.00605488	0.11354	no_gene_name
ENSG00000225434	216.733	0.902712	0.359417	7.53085	0.00606512	0.113668	LINC01504
ENSG00000265327	1.52332	-2.73023	1.03025	7.52624	0.00608066	0.113894	RN7SL411P
ENSG00000179406	1256.43	-0.596453	0.204959	7.52313	0.00609116	0.114026	LINC00174
ENSG00000176386	226.499	0.39483	0.148512	7.52165	0.00609618	0.114055	CDC26
ENSG00000273711	16.4684	1.61328	0.609897	7.51711	0.00611156	0.114278	no_gene_name
ENSG00000078687	1933.79	-0.660317	0.225277	7.51203	0.00612882	0.114536	TNRC6C
ENSG00000230537	43.9018	0.789275	0.306288	7.51016	0.00613519	0.11459	no_gene_name
ENSG00000284543	59.26	1.7965	0.768264	7.50718	0.00614536	0.114715	LINC01226
ENSG00000110881	571.393	-1.39968	0.447725	7.50554	0.00615093	0.114724	ASIC1
ENSG00000212993	511.754	-2.15113	0.648457	7.50499	0.00615282	0.114724	POU5F1B
ENSG00000004468	605.529	-1.86739	0.573987	7.5012	0.00616578	0.114845	CD38
ENSG00000108691	563.616	1.2759	0.499734	7.50106	0.00616627	0.114845	CCL2
ENSG00000153060	10.5287	-1.55765	0.528981	7.49363	0.00619176	0.115194	TEKT5
ENSG00000258088	8.79828	1.85485	0.798383	7.49356	0.00619202	0.115194	no_gene_name
ENSG00000157306	271.798	0.519225	0.199953	7.49252	0.00619557	0.115195	ZFHX2-AS1
ENSG00000143549	11081	0.420692	0.159926	7.4866	0.00621597	0.115289	TPM3
ENSG00000164542	284.25	0.952566	0.382423	7.48722	0.00621383	0.115289	KIAA0895
ENSG00000174628	373.622	0.553562	0.213498	7.48896	0.00620783	0.115289	IQCK
ENSG00000206140	43.1173	-0.907869	0.311982	7.4859	0.00621838	0.115289	TMEM191C
ENSG00000233225	152.024	0.555708	0.212558	7.48965	0.00620545	0.115289	SSBP3P1
ENSG00000287406	23.2597	-1.89743	0.604983	7.48496	0.00622163	0.115289	no_gene_name
ENSG00000007372	58.6293	2.48536	0.973359	7.48041	0.00623738	0.115351	PAX6
ENSG00000145375	1437.64	0.362329	0.137821	7.48246	0.00623027	0.115351	SPATA5
ENSG00000162194	396.615	-0.600813	0.209456	7.47894	0.00624249	0.115351	LBHD1
ENSG00000185479	213.363	2.99366	1.07086	7.48126	0.00623445	0.115351	KRT6B
ENSG00000273198	2.44938	1.4896	0.553391	7.47898	0.00624233	0.115351	no_gene_name
ENSG00000107984	28.9705	-2.95828	0.86322	7.47035	0.00627234	0.115686	DKK1
ENSG00000123728	1369.79	0.461133	0.176413	7.46571	0.00628854	0.115686	RAP2C
ENSG00000142168	2389.84	0.551282	0.214385	7.46679	0.00628474	0.115686	SOD1
ENSG00000163412	1359.77	0.72399	0.28045	7.46583	0.00628811	0.115686	EIF4E3
ENSG00000172375	1008.91	0.47564	0.182788	7.46837	0.00627925	0.115686	C2CD2L
ENSG00000270720	10.9836	0.867195	0.334721	7.46596	0.00628766	0.115686	no_gene_name
ENSG00000288266	7.49257	-1.69225	0.593808	7.4724	0.00626519	0.115686	no_gene_name
ENSG00000288783	1.76663	1.95636	0.815925	7.46566	0.00628869	0.115686	no_gene_name
ENSG00000167257	1192.61	-0.332173	0.118648	7.45924	0.00631118	0.115923	RNF214
ENSG00000189316	1.28841	-2.86978	1.07969	7.45796	0.00631566	0.115923	no_gene_name
ENSG00000198189	2131.9	0.649859	0.254821	7.45808	0.00631523	0.115923	HSD17B11
ENSG00000211944	3.63489	-4.28241	1.28578	7.45908	0.00631173	0.115923	IGHV3-16
ENSG00000100207	8678.33	-0.488854	0.170407	7.44696	0.00635438	0.115957	TCF20
ENSG00000115211	1016.36	-0.292375	0.104114	7.45271	0.0063341	0.115957	EIF2B4
ENSG00000127191	1043.68	0.40222	0.152877	7.45515	0.00632551	0.115957	TRAF2
ENSG00000132275	1292.46	-0.318881	0.11312	7.45185	0.00633713	0.115957	RRP8
ENSG00000160654	234.68	-1.3814	0.446569	7.44757	0.00635222	0.115957	CD3G
ENSG00000173207	537.284	0.760726	0.299621	7.45116	0.00633955	0.115957	CKS1B
ENSG00000176381	2.50718	1.90013	0.758926	7.44544	0.00635975	0.115957	PRR18
ENSG00000187516	1.10474	3.12755	1.30426	7.44634	0.00635655	0.115957	H2AP
ENSG00000236404	21.1819	-2.13797	0.669869	7.44828	0.00634972	0.115957	VLDLR-AS1
ENSG00000240031	9.9063	1.49498	0.556443	7.44622	0.00635699	0.115957	OR9A3P
ENSG00000240207	325.402	0.725014	0.283134	7.44606	0.00635753	0.115957	no_gene_name
ENSG00000268655	4.41827	1.54834	0.626955	7.44898	0.00634725	0.115957	no_gene_name
ENSG00000079974	1075.78	-0.504315	0.175849	7.43184	0.00640797	0.116038	RABL2B
ENSG00000090013	530.942	0.719393	0.282434	7.42982	0.00641516	0.116038	BLVRB
ENSG00000094916	11334.7	0.517068	0.199098	7.44201	0.00637186	0.116038	CBX5
ENSG00000113269	1554.26	-0.481673	0.168324	7.43036	0.00641327	0.116038	RNF130
ENSG00000128408	44.105	1.09882	0.425929	7.43172	0.00640842	0.116038	RIBC2
ENSG00000137267	559.148	0.734825	0.291098	7.44149	0.00637372	0.116038	TUBB2A
ENSG00000163344	312.857	0.391794	0.147611	7.43528	0.00639575	0.116038	PMVK
ENSG00000163374	2404.8	0.278679	0.105156	7.43925	0.00638166	0.116038	YY1AP1
ENSG00000179546	296.788	1.56867	0.670059	7.43378	0.00640106	0.116038	HTR1D
ENSG00000180884	718.223	0.552208	0.212251	7.43239	0.00640603	0.116038	ZNF792
ENSG00000184305	1190.44	0.943681	0.380681	7.4293	0.00641702	0.116038	CCSER1
ENSG00000241163	37.2284	-1.48299	0.479821	7.4357	0.00639425	0.116038	LINC00877
ENSG00000261357	21.5559	1.01409	0.391575	7.43237	0.00640608	0.116038	no_gene_name
ENSG00000272732	37.4646	0.897031	0.348319	7.43736	0.00638835	0.116038	no_gene_name
ENSG00000273059	4.30545	1.09578	0.414817	7.43444	0.00639874	0.116038	no_gene_name
ENSG00000125166	3328.31	-0.63839	0.217663	7.42312	0.00643912	0.11614	GOT2
ENSG00000248319	10.0778	-4.35177	1.28807	7.42386	0.00643647	0.11614	LINC02275
ENSG00000251215	20.7547	-1.34469	0.453362	7.42584	0.00642938	0.11614	GOLGA5P1
ENSG00000288965	26.656	-1.48679	0.488123	7.42501	0.00643234	0.11614	no_gene_name
ENSG00000289544	3.6136	-2.01601	0.745131	7.42279	0.00644028	0.11614	no_gene_name
ENSG00000115085	353.598	-1.41879	0.457032	7.41942	0.00645237	0.116167	ZAP70
ENSG00000180992	614.671	0.57509	0.218926	7.41978	0.00645106	0.116167	MRPL14
ENSG00000185869	103.966	-1.3094	0.424562	7.42127	0.00644572	0.116167	ZNF829
ENSG00000088053	13.4664	1.14174	0.459459	7.41532	0.00646708	0.116242	GP6
ENSG00000237054	1.59026	1.83991	0.73899	7.41629	0.00646358	0.116242	PRMT5-AS1
ENSG00000285531	41.3333	-0.633351	0.227194	7.41657	0.0064626	0.116242	no_gene_name
ENSG00000130559	1880.24	0.390068	0.148151	7.4129	0.0064758	0.116335	CAMSAP1
ENSG00000228606	12.0566	0.746445	0.282295	7.40962	0.00648759	0.116483	no_gene_name
ENSG00000227006	1.60229	2.60981	1.07993	7.40591	0.006501	0.11666	no_gene_name
ENSG00000115107	1389.71	-0.820377	0.27759	7.40413	0.00650743	0.116712	STEAP3
ENSG00000135318	2180.5	1.12389	0.463707	7.40039	0.00652098	0.116892	NT5E
ENSG00000110455	880.37	-0.670306	0.229813	7.39545	0.00653891	0.116965	ACCS
ENSG00000140481	54.0163	-2.32755	0.701716	7.39535	0.00653926	0.116965	CCDC33
ENSG00000205133	1164.82	0.616562	0.241097	7.39823	0.00652881	0.116965	TRIQK
ENSG00000230965	5.13322	-3.39681	1.11605	7.39582	0.00653756	0.116965	SNX18P13
ENSG00000182986	1593.14	0.629626	0.246143	7.39119	0.0065544	0.117172	ZNF320
ENSG00000117748	729.842	0.434838	0.166871	7.38959	0.00656023	0.117213	RPA2
ENSG00000115232	1817.46	-0.962579	0.323063	7.37984	0.00659589	0.117722	ITGA4
ENSG00000275393	4.701	-2.29607	0.805211	7.38013	0.00659485	0.117722	no_gene_name
ENSG00000170006	917.944	0.969976	0.37788	7.37614	0.00660948	0.117901	TMEM154
ENSG00000256594	350.128	-0.81452	0.276599	7.37122	0.00662759	0.11816	no_gene_name
ENSG00000177042	667.627	0.466656	0.179613	7.36965	0.00663337	0.118199	TMEM80
ENSG00000235865	13.0165	1.10047	0.44375	7.36556	0.00664849	0.118404	GSN-AS1
ENSG00000262585	47.3997	1.22005	0.50411	7.36394	0.00665447	0.118447	LINC01979
ENSG00000099338	113.372	0.83689	0.327225	7.36173	0.00666265	0.118528	CATSPERG
ENSG00000275832	1723.21	-1.23008	0.402116	7.3607	0.00666649	0.118532	ARHGAP23
ENSG00000113889	41.2937	-3.46412	0.972771	7.35605	0.00668374	0.118774	KNG1
ENSG00000143401	1473.36	0.558298	0.217189	7.35511	0.00668726	0.118774	ANP32E
ENSG00000146281	1909.88	-0.82239	0.279212	7.35311	0.0066947	0.118842	PM20D2
ENSG00000158796	1017.9	0.28359	0.107555	7.35157	0.00670044	0.11888	DEDD
ENSG00000077097	6379.43	-0.305005	0.109096	7.34806	0.00671353	0.119048	TOP2B
ENSG00000256712	46.5393	-0.588651	0.212403	7.34632	0.00672	0.119095	no_gene_name
ENSG00000279656	30.8009	1.09393	0.452802	7.34541	0.0067234	0.119095	no_gene_name
ENSG00000214922	122.032	0.718609	0.282417	7.33961	0.00674513	0.119415	HLA-F-AS1
ENSG00000070831	9590.75	0.377593	0.145341	7.33826	0.00675021	0.119441	CDC42
ENSG00000258083	8.87525	1.9725	0.715651	7.33657	0.00675656	0.119489	OR9A4
ENSG00000275332	3.17962	-1.80697	0.703614	7.33527	0.00676145	0.119512	no_gene_name
ENSG00000164252	1517.67	-0.372559	0.131567	7.33275	0.00677095	0.119615	AGGF1
ENSG00000114738	1473.46	-0.458204	0.161591	7.32922	0.00678426	0.119786	MAPKAPK3
ENSG00000259663	77.9939	1.48002	0.612244	7.32807	0.00678858	0.119798	ISL1-DT
ENSG00000166398	2619.17	-0.380271	0.135456	7.32633	0.00679515	0.11985	GARRE1
ENSG00000151725	560.195	0.832733	0.329415	7.32472	0.00680127	0.119894	CENPU
ENSG00000124749	111.28	-1.94104	0.599349	7.32032	0.00681792	0.119938	COL21A1
ENSG00000143742	3655.2	0.420966	0.161959	7.32073	0.00681635	0.119938	SRP9
ENSG00000257027	514.246	-0.894872	0.302945	7.32301	0.00680775	0.119938	no_gene_name
ENSG00000284721	2.8429	1.42671	0.552149	7.32021	0.00681836	0.119938	no_gene_name
ENSG00000246705	1318.88	-0.770645	0.263272	7.31651	0.00683241	0.120121	H2AJ
ENSG00000280077	453.518	0.450486	0.173418	7.31303	0.00684562	0.120289	no_gene_name
ENSG00000165409	30.8481	-2.37822	0.728169	7.30961	0.00685869	0.120455	TSHR
ENSG00000136810	4429.11	0.729756	0.28817	7.30508	0.00687601	0.120566	TXN
ENSG00000215452	23.721	-5.59354	1.44623	7.30695	0.00686886	0.120566	ZNF663P
ENSG00000217404	0.883216	2.18659	0.791502	7.30522	0.00687546	0.120566	RPS4XP9
ENSG00000243911	11.9001	0.661208	0.251404	7.30328	0.00688289	0.120611	RN7SL430P
ENSG00000254605	2.45694	1.81668	0.709188	7.3025	0.00688589	0.120611	no_gene_name
ENSG00000135074	3622.17	-0.918646	0.311051	7.2987	0.00690043	0.120673	ADAM19
ENSG00000179314	230.807	-1.9056	0.593747	7.29973	0.0068965	0.120673	WSCD1
ENSG00000260193	16.7164	1.01867	0.401429	7.2993	0.00689816	0.120673	LINC02846
ENSG00000136824	2097.77	0.728839	0.287922	7.29663	0.00690842	0.120685	SMC2
ENSG00000258018	2.03561	-2.80189	1.05687	7.2973	0.00690584	0.120685	LINC02457
ENSG00000081052	351.545	-2.37717	0.708602	7.29407	0.00691827	0.120793	COL4A4
ENSG00000164346	1824.13	-0.768525	0.26366	7.29211	0.00692581	0.120861	NSA2
ENSG00000081059	1989.16	-0.922151	0.308353	7.29041	0.00693238	0.120866	TCF7
ENSG00000280106	101.339	0.597293	0.231006	7.29012	0.00693347	0.120866	no_gene_name
ENSG00000177479	3040.18	-0.301114	0.108414	7.28579	0.0069502	0.121094	ARIH2
ENSG00000162769	1331.04	0.622595	0.243174	7.28387	0.00695764	0.121095	FLVCR1
ENSG00000171517	55.7221	-2.46972	0.746718	7.28423	0.00695624	0.121095	LPAR3
ENSG00000260001	15.1356	2.0855	0.842961	7.28144	0.00696707	0.121195	TGFBR3L
ENSG00000168754	24.6459	-2.52595	0.775046	7.2789	0.00697692	0.121239	FAM178B
ENSG00000186094	35.7169	1.87354	0.810107	7.27982	0.00697335	0.121239	AGBL4
ENSG00000249242	320.359	-1.29651	0.424054	7.27348	0.00699799	0.121541	TMEM150C
ENSG00000157224	3185.96	0.689416	0.275343	7.27053	0.0070095	0.121676	CLDN12
ENSG00000104549	3440.08	0.971074	0.399255	7.26869	0.00701671	0.121738	SQLE
ENSG00000223960	649.489	-1.03129	0.345843	7.26584	0.00702783	0.121839	CHROMR
ENSG00000235523	2.00976	1.70326	0.717768	7.2653	0.00702995	0.121839	no_gene_name
ENSG00000041353	807.09	1.2567	0.525386	7.26385	0.00703562	0.121868	RAB27B
ENSG00000163930	2395.58	-0.271341	0.097832	7.26295	0.00703917	0.121868	BAP1
ENSG00000171889	26.0624	2.11147	0.91692	7.26204	0.00704274	0.121868	MIR31HG
ENSG00000287562	552.888	0.630183	0.241182	7.26109	0.00704645	0.121868	no_gene_name
ENSG00000121964	762.609	-0.462243	0.165799	7.25571	0.00706759	0.122047	GTDC1
ENSG00000137078	59.8974	-1.32888	0.441333	7.25563	0.00706789	0.122047	SIT1
ENSG00000222898	18.7866	0.690238	0.26819	7.25697	0.00706263	0.122047	RN7SKP97
ENSG00000115255	424.559	1.17087	0.493945	7.25355	0.00707608	0.122061	REEP6
ENSG00000158816	157.583	-4.67725	1.1947	7.25419	0.00707359	0.122061	VWA5B1
ENSG00000150556	80.5553	1.42063	0.607193	7.24815	0.00709743	0.122335	LYPD6B
ENSG00000279124	8.88983	0.987755	0.387824	7.24764	0.00709942	0.122335	no_gene_name
ENSG00000225937	5.76353	1.44482	0.583956	7.24597	0.00710603	0.122385	PCA3
ENSG00000127081	866.381	0.321005	0.122933	7.24096	0.00712588	0.122658	ZNF484
ENSG00000231412	141.815	-4.12057	1.09197	7.23922	0.0071328	0.122658	no_gene_name
ENSG00000272205	24.9615	0.952312	0.376976	7.23915	0.00713306	0.122658	POU2F1-DT
ENSG00000105877	38.9953	-2.55864	0.770262	7.23659	0.00714325	0.122769	DNAH11
ENSG00000181201	1.95423	-2.58299	0.989844	7.23153	0.00716342	0.123028	H2BU2P
ENSG00000268628	45.8743	1.47034	0.639267	7.23093	0.00716579	0.123028	no_gene_name
ENSG00000227959	88.3997	0.873182	0.350719	7.22959	0.00717117	0.123057	no_gene_name
ENSG00000282304	70.5943	0.875449	0.351358	7.22756	0.00717927	0.123131	no_gene_name
ENSG00000116747	3247.3	0.277281	0.105959	7.22245	0.00719972	0.123354	RO60
ENSG00000261121	44.6569	1.60576	0.685232	7.223	0.00719755	0.123354	LINC02473
ENSG00000100116	252.397	-0.889691	0.306761	7.22085	0.00720617	0.1234	GCAT
ENSG00000101605	169.971	1.06108	0.430371	7.21746	0.00721979	0.123563	MYOM1
ENSG00000213700	19.9373	0.680444	0.266164	7.21662	0.00722316	0.123563	RPL17P50
ENSG00000287100	60.9872	-1.02105	0.34869	7.20693	0.00726225	0.124167	no_gene_name
ENSG00000110651	6101.09	-0.503924	0.178333	7.20264	0.00727965	0.124233	CD81
ENSG00000166796	5.07133	3.10224	1.57416	7.20225	0.00728121	0.124233	LDHC
ENSG00000219682	23.4963	-0.557963	0.206815	7.20234	0.00728086	0.124233	no_gene_name
ENSG00000227972	1.40785	1.8652	0.656086	7.20227	0.00728114	0.124233	THAP12P3
ENSG00000272138	9.01203	1.69358	0.684929	7.1958	0.00730743	0.124616	LINC01607
ENSG00000119446	967.222	0.374607	0.1454	7.19362	0.00731633	0.124703	RBM18
ENSG00000214313	14.3813	1.63321	0.641891	7.18525	0.00735053	0.125161	AZGP1P1
ENSG00000247627	413.14	-4.1103	1.08194	7.18518	0.0073508	0.125161	MTND4P12
ENSG00000240966	3.92475	1.03238	0.39787	7.18414	0.00735508	0.125169	RN7SL681P
ENSG00000118965	881.112	-0.800274	0.274019	7.17852	0.00737815	0.125497	WDR35
ENSG00000213047	1637.84	0.462375	0.180988	7.17563	0.00739005	0.125614	DENND1B
ENSG00000215068	466.444	0.720392	0.288765	7.175	0.00739263	0.125614	no_gene_name
ENSG00000211968	73.4168	-4.33611	1.16479	7.174	0.00739676	0.125619	IGHV1-58
ENSG00000123561	14.2926	-5.4963	1.44768	7.17198	0.00740511	0.125696	SERPINA7
ENSG00000243979	1.51724	1.30197	0.502265	7.16947	0.00741548	0.125807	no_gene_name
ENSG00000189157	291.025	1.08508	0.445071	7.16851	0.00741942	0.125809	FAM47E
ENSG00000074582	717.305	-0.365724	0.132422	7.16705	0.0074255	0.125848	BCS1L
ENSG00000143363	804.056	0.354284	0.137058	7.16535	0.00743252	0.125851	PRUNE1
ENSG00000255367	41.0535	1.03742	0.425399	7.16515	0.00743336	0.125851	no_gene_name
ENSG00000159753	287.588	-1.75036	0.55777	7.16049	0.0074527	0.125896	CARMIL2
ENSG00000212719	536.24	-1.09034	0.366868	7.16184	0.00744706	0.125896	LINC02693
ENSG00000233623	15.9877	0.576087	0.22064	7.16017	0.00745402	0.125896	PGAM1P11
ENSG00000239887	860.493	0.699089	0.278436	7.16114	0.00745	0.125896	C1orf226
ENSG00000261634	7.24596	-2.54151	0.855398	7.1599	0.00745512	0.125896	PAQR5-DT
ENSG00000011638	620.672	0.597761	0.238203	7.15565	0.00747281	0.125911	LDAF1
ENSG00000078898	2.29456	5.7871	2.54595	7.15654	0.00746913	0.125911	BPIFB2
ENSG00000114302	4627.48	-0.514594	0.182688	7.15112	0.0074917	0.125911	PRKAR2A
ENSG00000135749	2074.56	0.595047	0.232224	7.15851	0.00746089	0.125911	PCNX2
ENSG00000186300	399.42	0.375711	0.144723	7.15657	0.00746901	0.125911	ZNF555
ENSG00000188986	1724.5	0.350248	0.135013	7.15275	0.00748492	0.125911	NELFB
ENSG00000189171	579.954	0.64728	0.258224	7.15075	0.00749326	0.125911	S100A13
ENSG00000228169	26.4614	0.948155	0.383032	7.15413	0.00747914	0.125911	PPIAP19
ENSG00000249574	27.9931	1.32895	0.550666	7.15196	0.00748821	0.125911	no_gene_name
ENSG00000286860	1.27037	2.62825	1.13567	7.15053	0.0074942	0.125911	no_gene_name
ENSG00000165879	192.354	0.531368	0.206589	7.14905	0.00750039	0.125951	FRAT1
ENSG00000099956	2931.42	-0.370241	0.134413	7.14157	0.00753173	0.126033	SMARCB1
ENSG00000100453	310.788	-2.12815	0.661648	7.13529	0.00755814	0.126033	GZMB
ENSG00000108094	1736.79	0.251829	0.0966394	7.13753	0.0075487	0.126033	CUL2
ENSG00000112562	1845.5	-1.98887	0.617119	7.14478	0.00751826	0.126033	SMOC2
ENSG00000119685	2008.68	0.398522	0.155845	7.13761	0.00754837	0.126033	TTLL5
ENSG00000139880	540.361	0.670714	0.268871	7.14238	0.00752832	0.126033	CDH24
ENSG00000148396	8889.39	0.317673	0.122723	7.14331	0.00752443	0.126033	SEC16A
ENSG00000160685	3196.89	0.498164	0.196053	7.13813	0.00754619	0.126033	ZBTB7B
ENSG00000183154	8.39446	-1.20331	0.438082	7.14592	0.00751345	0.126033	no_gene_name
ENSG00000226995	3.79666	-3.65833	1.2109	7.13517	0.00755863	0.126033	LINC00658
ENSG00000249096	355.126	-1.70591	0.544485	7.13547	0.00755737	0.126033	LINC02362
ENSG00000257279	11.66	1.5105	0.649782	7.13574	0.00755623	0.126033	no_gene_name
ENSG00000275088	7.32712	-2.02307	0.696149	7.13512	0.00755887	0.126033	no_gene_name
ENSG00000286427	4.56313	1.20205	0.493561	7.14049	0.00753626	0.126033	no_gene_name
ENSG00000117152	153.437	-2.55919	0.762261	7.13074	0.00757736	0.126086	RGS4
ENSG00000142669	4425.52	0.613292	0.243593	7.13102	0.00757616	0.126086	SH3BGRL3
ENSG00000178921	1516.18	-0.603822	0.213704	7.13306	0.00756755	0.126086	PFAS
ENSG00000224815	1.2551	2.52588	0.969364	7.13193	0.00757231	0.126086	no_gene_name
ENSG00000100106	3257.5	0.511584	0.202279	7.12574	0.00759852	0.126099	TRIOBP
ENSG00000101460	549.48	-0.618873	0.217149	7.12947	0.00758272	0.126099	MAP1LC3A
ENSG00000102882	3272.05	0.60162	0.236733	7.12659	0.00759492	0.126099	MAPK3
ENSG00000186522	2126.96	0.376253	0.146265	7.12514	0.00760105	0.126099	SEPTIN10
ENSG00000275665	0.965177	1.85645	0.73926	7.12792	0.00758927	0.126099	no_gene_name
ENSG00000285627	0.694457	3.98706	1.75752	7.12737	0.00759162	0.126099	no_gene_name
ENSG00000213822	6.33918	2.78683	1.30862	7.12001	0.00762282	0.126396	CEACAM18
ENSG00000241525	8.38967	-1.81074	0.612198	7.11901	0.00762709	0.126403	no_gene_name
ENSG00000108244	1664.83	-3.04341	0.875154	7.11733	0.00763425	0.126458	KRT23
ENSG00000106541	10374.7	1.39422	0.594485	7.11636	0.00763834	0.126463	AGR2
ENSG00000196072	439.178	0.529338	0.209191	7.11257	0.00765452	0.126667	BLOC1S2
ENSG00000288044	19.3149	-0.828946	0.29957	7.11065	0.00766272	0.126739	no_gene_name
ENSG00000108474	792.575	-0.548493	0.195958	7.10491	0.00768733	0.126962	PIGL
ENSG00000201684	9.55973	0.753814	0.292063	7.10651	0.00768044	0.126962	RN7SKP239
ENSG00000231900	1.40487	-2.69161	1.02027	7.10405	0.00769099	0.126962	GOT2P1
ENSG00000259171	407.562	1.18431	0.502053	7.1039	0.00769166	0.126962	no_gene_name
ENSG00000100346	42.3038	-1.59047	0.515307	7.09979	0.0077093	0.126999	CACNA1I
ENSG00000162722	79.2667	-2.68995	0.795123	7.10092	0.00770443	0.126999	TRIM58
ENSG00000255571	20.1406	-1.92381	0.619907	7.10032	0.00770703	0.126999	MIR9-3HG
[truncated: 39,995 more rows]
