# Supplementary material for: Comprehensive metabolomic and epigenomic characterization of microsatellite stable BRAF-mutated colorectal cancer
Source: Oncogene. 2025 Mar 18;44(22):1718–30. doi: 10.1038/s41388-025-03326-y (PMC12122379; doi:10.1038/s41388-025-03326-y)
Supplement: Supplementary file 8 — Supplementary Table 6 [file 41388_2025_3326_MOESM8_ESM.xlsx]

## Sheet: INFO
Supplementary Table 6. Results from Ingenuity Pathway Analysis (IPA) for differentially expressed genes.
Differentially expressed genes (P-adj. < 0,05) between BRAF mutated and WT tumors in the iCAN dataset were analyzed through the use of QIAGEN Ingenuity Pathway Analysis (IPA) (Krämer, A., Green, J., Pollard, J., Jr & Tugendreich, S. Causal analysis approaches in Ingenuity Pathway Analysis. Bioinformatics 30, 523–530 (2014)).
This table shows the canonical pathways and upstream regulators produced with IPA.

## Sheet: IPA_canonical_pathways
Pathway	logPvalue	Ratio	Z_score	Molecules
TCF dependent signaling in response to WNT	3.67	0.0872	3.153	AKT2,AXIN2,CDC73,CHD8,CTNNBIP1,H2AZ2,H2BC21,LGR4,MYC,PPP2R5A,PSMB5,PSMC4,PSMD1,SOX13,SOX2,TCF7L2,TLE6
Stearate Biosynthesis I (Animals)	3.38	0.143	1.633	ACSBG1,ACSL3,ACSL6,ELOVL6,LPGAT1,MBOAT7,OSGEP,SRD5A3
Glycerophospholipid biosynthesis	3.06	0.0945	2.887	ABHD4,ACP6,GNPAT,LPGAT1,LPIN1,MBOAT7,PCYT1A,PLA2G2F,PLA2G4A,PLAAT3,PNPLA3,PTDSS2
Arachidonic acid metabolism	2.56	0.136	2.449	ALOX15,CYP4F3,MAPKAPK2,PLA2G4A,PON1,PON3
Formation of the posterior neural plate	2.47	0.3	NA	FGF8,SOX2,TBX6
Pyridoxal 5'-phosphate Salvage Pathway	2.31	0.108	1.89	AKT2,DAPK1,FAM20B,MAK,NEK2,PRKCQ,PRKX
Nucleotide catabolism	2.29	0.143	2.236	ENTPD3,GDA,NT5C2,PNP,UPP2
Fatty acyl-CoA biosynthesis	2.24	0.139	0.447	ACSBG1,ACSL3,ACSL6,ELOVL6,PPT2
Ion channel transport	2.17	0.071	3.606	ANO1,ASIC3,ASPH,ATP13A2,ATP1B1,ATP2A1,ATP2C1,CAMK2D,CLCN1,TRPV6,TTYH1,UNC80,WWP1
Passive transport by Aquaporins	2.12	0.231	NA	AQP10,AQP5,AQP6
Guanosine Nucleotides Degradation III	2.12	0.231	NA	GDA,NT5C2,PNP
Eicosanoid Signaling	2.1	0.0623	1.069	AKT2,ALOX15,ATP2A1,CREB3L3,EGR1,GNA11,GNG4,MAPKAPK2,MYC,PLA2G12B,PLA2G2F,PLA2G4A,PLAAT3,PLCH2,PNPLA3,PRKCQ,TCF7L2
Atherosclerosis Signaling	2.08	0.0787	1.89	ALOX15,LYZ,PLA2G12B,PLA2G2F,PLA2G4A,PLAAT3,PNPLA3,PON1,RBP4,SELE
Triacylglycerol Biosynthesis	2.07	0.109	2	ELOVL6,LPGAT1,LPIN1,MBOAT7,OSGEP,PNPLA3
Degradation of beta-catenin by the destruction complex	2.06	0.0889	2.121	AXIN2,MYC,PPP2R5A,PSMB5,PSMC4,PSMD1,TCF7L2,TLE6
cAMP-mediated signaling	2.06	0.0647	0	ADRB1,CALM2,CAMK1D,CAMK2D,CNGA1,CREB3L3,CRHR1,DUSP4,GRM8,HTR4,MPPE1,PDE4C,PPP3R1,RAP1GAP,RGS7
Visual phototransduction	1.96	0.103	1.633	CNGA1,HSD17B1,PRKCQ,RBP3,RBP4,RDH10
Fatty Acid Activation	1.94	0.2	NA	ACSBG1,ACSL3,ACSL6
Salvage Pathways of Pyrimidine Ribonucleotides	1.9	0.0833	2.121	AKT2,DAPK1,FAM20B,MAK,NEK2,PRKCQ,PRKX,UPP2
Retinoid metabolism and transport	1.87	0.114	1.342	GPC3,LRP10,LRP2,RBP2,RBP4
D-myo-inositol (1,4,5)-trisphosphate Degradation	1.86	0.188	NA	BPNT1,IMPA1,INPP1
Serotonin Receptor Signaling	1.86	0.0526	2.132	ADRB1,AKT2,CALM2,CAMK2D,CREB3L3,FBP1,G6PC2,GNA11,GNG4,HTR4,ITGA2B,KCNJ9,MYC,PLA2G12B,PLA2G2F,PLA2G4A,PLAAT3,PLCH2,PNPLA3,PRKCQ,RHOU,SLC6A4,STIM2,TRPV6
Glutaminergic Receptor Signaling Pathway (Enhanced)	1.82	0.057	1.604	AKT2,CALM2,CAMK2D,CREB3L3,GABRP,GABRR1,GRM8,NAPG,PLA2G12B,PLA2G2F,PLA2G4A,PLAAT3,PLCH2,PNPLA3,PPP3R1,PRKCQ,SCN2A,SLC1A1
Phospholipases	1.76	0.0938	1.342	PLA2G12B,PLA2G2F,PLA2G4A,PLAAT3,PLCH2,PNPLA3
Calcium Signaling	1.71	0.0619	1.633	ASPH,ATP2A1,ATP2C1,CALM2,CAMK1D,CAMK2D,CREB3L3,MYH4,PPP3R1,SLC8A2,TNNT1,TNNT2,TRPV6
Synaptic Long Term Depression	1.68	0.0632	0.905	CRHR1,GNA11,GRID2,GRM8,PLA2G12B,PLA2G2F,PLA2G4A,PLAAT3,PLCH2,PNPLA3,PPP2R5A,PRKCQ
Ribavirin ADME	1.68	0.0896	2.449	NT5C2,PNP,SLC28A3,STK3,STK31,STK39
NAFLD Signaling Pathway	1.66	0.061	1.387	AKT2,ATF6,G6PC2,LPIN1,MBOAT7,NR1H3,PNPLA3,PPP2R5A,PRKAB2,PRKCQ,SOCS6,TNFRSF11B,TNFSF15
γlinolenate Biosynthesis II (Animals)	1.65	0.158	NA	ACSBG1,ACSL3,ACSL6
Purine Nucleotides Degradation II (Aerobic)	1.65	0.158	NA	GDA,NT5C2,PNP
Mitochondrial L-carnitine Shuttle Pathway	1.65	0.158	NA	ACSBG1,ACSL3,ACSL6
Antioxidant Action of Vitamin C	1.6	0.0734	-1.342	PLA2G12B,PLA2G2F,PLA2G4A,PLAAT3,PLCH2,PNPLA3,SLC23A1,SLC2A2
Opioid Signalling	1.6	0.0787	1.633	CAMK2D,GNA11,GNG4,PDE4C,PLA2G4A,PPP3R1,PRKX
PRC2 methylates histones and DNA	1.59	0.114	1	AEBP2,H2AZ2,H2BC21,PHF19
Docosahexaenoic Acid (DHA) Signaling	1.58	0.0579	1.155	AKT2,ALOX15,CREB3L3,PLA2G12B,PLA2G2F,PLA2G4A,PLAAT3,PLCH2,PNPLA3,PRKAB2,PRKCQ,STXBP1,SYT5,TNFRSF11B
The Visual Cycle	1.54	0.143	NA	RBP2,RBP3,RDH10
Sperm Motility	1.51	0.0567	1.134	CALM2,CLK2,CNGA1,DYRK4,GNA11,GNG4,PDE4C,PLA2G12B,PLA2G2F,PLA2G4A,PLAAT3,PLCH2,PNPLA3,PRKCQ
Somitogenesis	1.49	0.0909	2.236	HES7,PSMB5,PSMC4,PSMD1,TBX6
Vitamin E	1.49	1	NA	TTPA
Glutamate Removal from Folates	1.49	1	NA	GGH
Phosphatidylethanolamine Biosynthesis III	1.49	1	NA	PTDSS2
Atorvastatin ADME	1.49	0.222	NA	PON1,PON3
Superpathway of D-myo-inositol (1,4,5)-trisphosphate Metabolism	1.48	0.136	NA	BPNT1,IMPA1,INPP1
RUNX1 regulates megakaryocyte differentiation and platelet function	1.43	0.0877	-0.447	H2AZ2,H2BC21,ITGA2B,PRKCQ,ZFPM1
Apelin Cardiomyocyte Signaling Pathway	1.42	0.0722	1.89	AKT2,ATP2A1,GNA11,PLCH2,PRKCQ,SLC8A2,SLC9A1
Necroptosis Signaling Pathway	1.42	0.0643	2.333	CAMK2D,CAPN11,DAPK1,PLA2G12B,PLA2G2F,PLA2G4A,PPP3R1,TICAM1,TNFRSF11B
Polyamine Regulation in Colon Cancer	1.41	0.0862	1	AKT2,ALOX15,ARG1,MYC,TCF7L2
Embryonic Stem Cell Differentiation into Cardiac Lineages	1.4	0.2	NA	ISL1,SOX2
Calcium Transport I	1.4	0.2	NA	ATP2A1,ATP2C1
Incretin synthesis, secretion, and inactivation	1.39	0.125	NA	DPP4,ISL1,TCF7L2
S Phase	1.36	0.07	1.134	AKT2,CABLES1,LIN9,MYC,PSMB5,PSMC4,PSMD1
Xenobiotic Metabolism AHR Signaling Pathway	1.35	0.075	1.342	ABCG2,AHR,ALDH7A1,MGST3,NQO1,PON1
Role of MAPK Signaling in the Pathogenesis of Influenza	1.33	0.0741	NA	AKT2,PLA2G12B,PLA2G2F,PLA2G4A,PLAAT3,PNPLA3
Oxytocin in Brain Signaling Pathway	1.32	0.0573	1	AKT2,CALM2,CREB3L3,GNA11,GNG4,PLA2G12B,PLA2G2F,PLA2G4A,PLAAT3,PNPLA3,PRKCQ
FXR/RXR Activation	1.31	0.0592	0.333	AKT2,BAAT,FBP1,G6PC2,MGST3,NQO1,NR1H3,PON1,PRKAB2,TNFSF15
Metabolism of water-soluble vitamins and cofactors	1.3	0.0732	-0.816	ENPP3,LRP2,SLC19A3,SLC23A1,SLC5A6,VNN1
BAG2 Signaling Pathway	1.3	0.0732	NA	MAPKAPK2,MYC,PSMB5,PSMC4,PSMD1,SIRT3
Asparagine N-linked glycosylation	1.3	0.064	1.414	B4GALT6,DAD1,EDEM3,GFUS,MAN1A1,MAN1A2,NGLY1,SRD5A3
CDP-diacylglycerol Biosynthesis I	1.3	0.115	NA	LPGAT1,MBOAT7,PNPLA3
Type II Diabetes Mellitus Signaling	1.27	0.0604	0.447	ACSBG1,ACSL3,ACSL6,AKT2,PRKAB2,PRKCQ,SLC2A2,SOCS6,TNFRSF11B
Activation of anterior HOX genes in hindbrain during early embryogenesis	1.26	0.0714	2.449	H2AZ2,H2BC21,HOXB2,HOXC4,HOXD1,PKNOX1
Reversible hydration of carbon dioxide	1.25	0.167	NA	CA13,CA9
Synaptic Long Term Potentiation	1.23	0.062	1.134	CALM2,CAMK2D,CREB3L3,GNA11,GRM8,PLCH2,PPP3R1,PRKCQ
Integration of energy metabolism	1.23	0.0654	1.89	ACSL3,GNA11,GNG4,PRKAB2,SLC2A2,STXBP1,SYT5
Transport of inorganic cations/anions and amino acids/oligopeptides	1.23	0.0654	1.89	SLC1A1,SLC26A9,SLC34A2,SLC34A3,SLC7A6,SLC8A2,SLC9A1
Glutamate Receptor Signaling	1.23	0.0769	NA	CALM2,GNG4,GRID2,GRM8,SLC1A1
Phosphatidylglycerol Biosynthesis II (Non-plastidic)	1.22	0.107	NA	LPGAT1,MBOAT7,PNPLA3
Mitotic G1 phase and G1/S transition	1.2	0.0611	2.646	AKT2,CABLES1,CDKN2C,LIN9,MYC,PSMB5,PSMC4,PSMD1
Choline Degradation I	1.2	0.5	NA	ALDH7A1
Xanthine and Xanthosine Salvage	1.2	0.5	NA	PNP
GDP-L-fucose Biosynthesis I (from GDP-D-mannose)	1.2	0.5	NA	GFUS
Androgen Biosynthesis	1.19	0.154	NA	SRD5A1,SRD5A3
nNOS Signaling in Neurons	1.19	0.0851	NA	CALM2,CAPN11,PPP3R1,PRKCQ
Abacavir ADME	1.18	0.0746	2.236	ABCG2,NT5C2,STK3,STK31,STK39
Beta-catenin independent WNT signaling	1.17	0.0539	0.707	AXIN2,GNG4,MYC,PPP3R1,PSMB5,PSMC4,PSMD1,STK3,STK31,STK39,TCF7L2
Opioid Signaling Pathway	1.16	0.0504	0	AKT2,CALM2,CAMK1D,CAMK2D,CREB3L3,GNA11,GNG4,KCNJ9,MYC,PPP3R1,PRKCQ,RGS7,RPS6KA6,TCF7L2
Inositol phosphate metabolism	1.16	0.0833	2	IMPA1,INPP1,MIOX,PLCH2
Glutamate binding, activation of AMPA receptors and synaptic plasticity	1.14	0.1	NA	CAMK2D,GRIP2,MYO6
Surfactant metabolism	1.14	0.1	NA	ABCA3,SLC34A2,TTF1
Regulation of TP53 Activity through Acetylation	1.14	0.1	NA	AKT2,PIP4K2C,PIP4P1
Apelin Muscle Signaling Pathway	1.13	0.0816	NA	AKT2,GNA11,GNG4,PRKAB2
Urate Biosynthesis/Inosine 5'-phosphate Degradation	1.13	0.143	NA	NT5C2,PNP
Inhibition of ARE-Mediated mRNA Degradation Pathway	1.13	0.0566	1.633	AKT2,MAPKAPK2,PABPN1,PPP2R5A,PSMB5,PSMC4,PSMD1,TNFRSF11B,TNFSF15
Orexin Signaling Pathway	1.12	0.0517	0.905	AKT2,CALM2,GNG4,KCNJ9,PIP4K2C,PLA2G12B,PLA2G2F,PLA2G4A,PLCH2,PRKAB2,PRKCQ,SLC8A2
Xenobiotic Metabolism General Signaling Pathway	1.1	0.058	1.414	AHR,AKT2,MAP3K10,MAP3K13,MGST3,NQO1,NR1H3,PRKCQ
Production of Nitric Oxide and Reactive Oxygen Species in Macrophages	1.09	0.0538	1.667	AKT2,LYZ,MAP3K10,MAP3K13,PON1,PPP2R5A,PRKCQ,RBP4,RHOU,TNFRSF11B
Class B/2 (Secretin family receptors)	1.09	0.0645	1.633	CD55,CRHR1,GIPR,GNG4,PTH2R,UCN3
Fatty Acid βoxidation I	1.08	0.0938	NA	ACSBG1,ACSL3,ACSL6
Apoptotic execution phase	1.06	0.0769	1	ACIN1,DBNL,H1-0,PRKCQ
Pancreatic Secretion Signaling Pathway	1.05	0.0502	2.309	AKT2,ANO1,AQP5,ATP2A1,CA13,CA9,NAPG,PLCH2,PRKCQ,SLC9A1,STK39,STXBP1
Signal amplification	1.05	0.0909	NA	GNA11,GNG4,PLA2G4A
NAD Signaling Pathway	1.04	0.0563	1.414	AKT2,H1-0,H1-6,LDHB,NAPRT,PARP2,PRKAB2,SIRT3
Autophagy	1.04	0.0512	1.897	AKT2,CALM2,CREB3L3,DAPK1,MYC,PPP2R5A,PPP3R1,PRKAB2,PRKCQ,TICAM1,TNFRSF11B
Adenosine Nucleotides Degradation II	1.03	0.125	NA	NT5C2,PNP
Guanine and Guanosine Salvage I	1.03	0.333	NA	PNP
Adenine and Adenosine Salvage I	1.03	0.333	NA	PNP
p38 MAPK Signaling	1.02	0.0583	0.816	CREB3L3,MAPKAPK2,MYC,PLA2G12B,PLA2G2F,PLA2G4A,RPS6KA6
Hedgehog 'on' state	1.02	0.0556	2.828	CDC73,IQCE,PSMB5,PSMC4,PSMD1,STK3,STK31,STK39
CSDE1 Signaling Pathway	1.01	0.0741	NA	AKT2,MYC,PABPN1,PIWIL1
Meiotic synapsis	1.01	0.0741	2	H2AZ2,H2BC21,SMC1B,SUN1
Role of MAPK Signaling in Inhibiting the Pathogenesis of Influenza	1	0.0658	1	PLA2G12B,PLA2G2F,PLA2G4A,PLAAT3,PNPLA3
Striated Muscle Contraction	0.987	0.0857	NA	NEB,TNNT1,TNNT2
RAR Activation	0.982	0.0448	2.357	AKT2,CAMK2D,CNGA1,CREB3L3,DPF1,F11R,FGF8,GNA11,HOXC4,MPPE1,NR2C1,PDE4C,RBP2,RBP3,RBP4,RDH10,RHOU,TNFSF15
Dilated Cardiomyopathy Signaling Pathway	0.979	0.0544	-1.134	ADRB1,AKT2,CAMK1D,CAMK2D,MYH4,TNNT1,TNNT2,UTRN
Gαs Signaling	0.967	0.0565	1	ADRB1,CNGA1,CREB3L3,CRHR1,GNA11,GNG4,HTR4
Metabolism of steroid hormones	0.959	0.0833	NA	HSD17B1,SRD5A1,SRD5A3
MIF-mediated Glucocorticoid Regulation	0.959	0.0833	NA	PLA2G12B,PLA2G2F,PLA2G4A
Neurexins and neuroligins	0.949	0.0702	2	APBA1,BEGAIN,DBNL,STXBP1
ERCC6 (CSB) and EHMT2 (G9a) positively regulate rRNA expression	0.933	0.0811	NA	H2AZ2,H2BC21,TTF1
eNOS Signaling	0.93	0.053	NA	AKT2,AQP10,AQP5,AQP6,CALM2,CNGA1,PRKAB2,PRKCQ
Glycosaminoglycan metabolism	0.914	0.0547	1.89	B4GALT6,BCAN,GPC3,HS3ST1,HS6ST1,HYAL1,SLC9A1
Retinoate Biosynthesis II	0.909	0.25	NA	RBP2
Metabolism of polyamines	0.909	0.0678	2	NQO1,PSMB5,PSMC4,PSMD1
Unfolded Protein Response (UPR)	0.905	0.105	NA	ATF6,CREB3L3
Regulation of TP53 Activity through Methylation	0.905	0.105	NA	PRMT5,TTC5
FOXO-mediated transcription	0.905	0.105	NA	AKT2,SIRT3
G alpha (s) signalling events	0.876	0.0534	1.134	ADRB1,CRHR1,GIPR,GNG4,HTR4,PDE4C,PTH2R
P2Y Purinergic Receptor Signaling Pathway	0.876	0.0534	0.447	AKT2,CREB3L3,GNG4,ITGA2B,MYC,PLCH2,PRKCQ
Post-translational protein phosphorylation	0.874	0.0561	0.816	F5,GAS6,GPC3,ITIH2,MELTF,STC2
TP53 Regulates Metabolic Genes	0.866	0.0595	1.342	AKT2,COX6B2,PRDX5,PRKAB2,TIGAR
VEGF Family Ligand-Receptor Interactions	0.866	0.0595	0.447	AKT2,PLA2G12B,PLA2G2F,PLA2G4A,PRKCQ
CCR3 Signaling in Eosinophils	0.864	0.053	0	CALM2,GNA11,GNG4,PLA2G12B,PLA2G2F,PLA2G4A,PRKCQ
IL-12 Signaling and Production in Macrophages	0.858	0.0481	-1.89	AKT2,ALOX15,CALM2,CXCR3,LYZ,PON1,PRKAB2,PRKCQ,RBP4,SELE
Neurotransmitter release cycle	0.858	0.075	NA	APBA1,SLC1A1,STXBP1
UFMylation Signaling Pathway	0.852	0.0645	-1	AKT2,MYC,NR1H3,TFF1
Protein Kinase A Signaling	0.85	0.0431	1.732	CALM2,CAMK2D,CNGA1,CREB3L3,DUSP4,GNG4,H1-0,H1-6,KDELR3,MPPE1,MYH4,PDE4C,PLCH2,PPP3R1,PRKCQ,PTPRD,TCF7L2
Platelet homeostasis	0.835	0.0581	1.342	ATP2A1,GNG4,PLA2G4A,PPP2R5A,SLC8A2
Retinol Biosynthesis	0.835	0.0732	NA	PNPLA3,RBP2,RDH10
Cellular hexose transport	0.833	0.0952	NA	SLC2A2,SLC2A9
Synaptic adhesion-like molecules	0.833	0.0952	NA	LRFN2,PTPRD
Gap Junction Signaling	0.825	0.0442	1.941	ADRB1,AKT2,CALM2,CREB3L3,GJB7,MYC,PLA2G12B,PLA2G2F,PLA2G4A,PLCH2,PPP3R1,PRKCQ,TCF7L2,TNFRSF11B
Intestinal absorption	0.819	0.2	NA	SLC2A2
NAD Biosynthesis from 2-amino-3-carboxymuconate Semialdehyde	0.819	0.2	NA	QPRT
Pyruvate Fermentation to Lactate	0.819	0.2	NA	LDHB
Tetrapyrrole Biosynthesis II	0.819	0.2	NA	ALAD
Lysine Degradation II	0.819	0.2	NA	ALDH7A1
αtocopherol Degradation	0.819	0.2	NA	CYP4F3
Myo-inositol Biosynthesis	0.819	0.2	NA	IMPA1
Lysine Degradation V	0.819	0.2	NA	ALDH7A1
Arginine Degradation I (Arginase Pathway)	0.819	0.2	NA	ARG1
Tyrosine Degradation I	0.819	0.2	NA	FAH
Endothelin-1 Signaling	0.813	0.0481	0.707	GNA11,MYC,PLA2G12B,PLA2G2F,PLA2G4A,PLAAT3,PLCH2,PNPLA3,PRKCQ
GNRH Signaling	0.813	0.0481	1.134	CALM2,CAMK2D,CREB3L3,EGR1,GNA11,GNG4,MAP3K10,MAP3K13,PRKCQ
Regulation of beta-cell development	0.813	0.0714	NA	AKT2,ONECUT3,SLC2A2
NAD Salvage Pathway II	0.801	0.0909	NA	ACP6,NT5C2
Neurovascular Coupling Signaling Pathway	0.794	0.0465	1.89	CALM2,ENTPD3,GABRP,GABRR1,KCNJ9,PLA2G12B,PLA2G2F,PLA2G4A,PLAAT3,PNPLA3
Mitochondrial Division Signaling Pathway	0.787	0.0488	2.828	ADRB1,CAMK2D,GNA11,PPP2R5A,PPP3R1,PRKAB2,SPIRE1,TNFRSF11B
RANK Signaling in Osteoclasts	0.778	0.0556	2	AKT2,CALM2,MAP3K10,MAP3K13,PPP3R1
Nucleotide salvage	0.77	0.087	NA	PNP,UPP2
Apelin Cardiac Fibroblast Signaling Pathway	0.77	0.087	NA	AKT2,PRKAB2
Netrin-1 signaling	0.77	0.0682	NA	ABLIM3,EZR,PRKCQ
MIF Regulation of Innate Immunity	0.77	0.0682	NA	PLA2G12B,PLA2G2F,PLA2G4A
RHOGDI Signaling	0.768	0.0459	-1.633	ARHGAP12,ARHGAP5,CDH26,EZR,GNA11,GNG4,ITGA2B,MYH4,PIP4K2C,RHOU
Collagen biosynthesis and modifying enzymes	0.766	0.0597	1	COL28A1,COLGALT2,PPIB,TLL2
NoRC negatively regulates rRNA expression	0.766	0.0597	2	H2AZ2,H2BC21,SAP30,TTF1
Post-translational modification: synthesis of GPI-anchored proteins	0.764	0.0549	1.342	LY6G6D,MELTF,PIGC,PSCA,VNN1
Gαq Signaling	0.758	0.0479	0.816	AKT2,CALM2,GNA11,GNG4,PPP3R1,PRKCQ,RGS7,RHOU
Complex I biogenesis	0.75	0.0588	1	NDUFA9,NDUFAF4,NUBPL,OXA1L
Choline catabolism	0.747	0.167	NA	ALDH7A1
Wax and plasmalogen biosynthesis	0.747	0.167	NA	GNPAT
Arsenate Detoxification I (Glutaredoxin)	0.747	0.167	NA	PNP
Selenocysteine Biosynthesis II (Archaea and Eukaryotes)	0.747	0.167	NA	SEPSECS
Glutathione-mediated Detoxification	0.741	0.0833	NA	GGH,MGST3
Oxytocin Signaling Pathway	0.739	0.0436	1.508	AKT2,CALM2,CREB3L3,GNA11,GNG4,MYH4,PLA2G12B,PLA2G2F,PLA2G4A,PPP3R1,PRKAB2,PRKCQ
Xenobiotic Metabolism Signaling	0.739	0.0436	NA	AHR,ALDH7A1,CAMK1D,CAMK2D,HS3ST1,HS6ST1,MAP3K10,MAP3K13,MGST3,NQO1,PPP2R5A,PRKCQ
Cardiac Hypertrophy Signaling (Enhanced)	0.732	0.0401	3.153	ADRB1,AKT2,ATF6,ATP2A1,CALM2,CAMK2D,FGF8,GNA11,GNG4,ITGA2B,MAP3K10,MAP3K13,MAPKAPK2,MPPE1,MYC,PDE4C,PLCH2,PPP3R1,PRKCQ,TNFRSF11B,TNFSF15
WNTβcatenin Signaling	0.729	0.0471	-1.414	AKT2,AXIN2,MYC,PPP2R5A,SOX13,SOX2,SOX8,TCF7L2
Pre-NOTCH Expression and Processing	0.719	0.0571	2	ATP2A1,H2AZ2,H2BC21,MFNG
Melatonin Signaling	0.719	0.0571	NA	CALM2,CAMK2D,PLCH2,PRKCQ
Mitotic G2-G2/M phases	0.705	0.0452	3	CDK5RAP2,CEP192,HAUS4,LIN9,NEK2,PSMB5,PSMC4,PSMD1,SSNA1
Transcriptional regulation by RUNX3	0.699	0.0521	NA	MYC,PSMB5,PSMC4,PSMD1,TCF7L2
Huntington's Disease Signaling	0.696	0.0427	0	AKT2,CAPN11,CDK5R1,CREB3L3,GNA11,GNG4,MAP3K10,NAPG,PRKCQ,PSMB5,PSMC4,PSMD1
LXR/RXR Activation	0.692	0.0492	0.447	LYZ,NR1H3,PON1,PON3,RBP4,TNFRSF11B
Regulation of RUNX2 expression and activity	0.69	0.0556	2	PSMB5,PSMC4,PSMD1,WWP1
Metabolism of porphyrins	0.688	0.0769	NA	ABCG2,ALAD
DNA methylation	0.688	0.0769	NA	H2AZ2,H2BC21
D-myo-inositol (1,4,5)-Trisphosphate Biosynthesis	0.688	0.0769	NA	PIP4K2C,PLCH2
Aryl hydrocarbon receptor signalling	0.687	0.143	NA	AHR
Role of Lipids/Lipid Rafts in the Pathogenesis of Influenza	0.687	0.143	NA	IFNE
Urea Cycle	0.687	0.143	NA	ARG1
Arginine Degradation VI (Arginase 2 Pathway)	0.687	0.143	NA	ARG1
Phosphatidylcholine Biosynthesis I	0.687	0.143	NA	PCYT1A
Adenine and Adenosine Salvage III	0.687	0.143	NA	PNP
Purine Ribonucleosides Degradation to Ribose-1-phosphate	0.687	0.143	NA	PNP
Ceramide Degradation	0.687	0.143	NA	ASAH2
KEAP1-NFE2L2 pathway	0.68	0.047	2.646	AKT2,PSMB5,PSMC4,PSMD1,STK3,STK31,STK39
GPCR-Mediated Integration of Enteroendocrine Signaling Exemplified by an L Cell	0.676	0.0548	0	ADRB1,GIPR,GNA11,PLCH2
MYC Mediated Apoptosis Signaling	0.676	0.0612	NA	ADRB1,MYC,TNFRSF11B
Amyloid Processing	0.676	0.0612	NA	AKT2,CAPN11,CDK5R1
IL-13 Signaling Pathway	0.675	0.051	2	AKT2,ALOX15,ANO1,ARG1,SERPINE3
Tight Junction Signaling	0.675	0.0455	NA	AKT2,CLDN18,CNKSR3,F11R,MYH4,NAPG,PPP2R5A,TNFRSF11B
Cardiac βadrenergic Signaling	0.675	0.0455	1.342	ADRB1,ATP2A1,GNA11,GNG4,MPPE1,PDE4C,PPP2R5A,SLC8A2
D-myo-inositol-5-phosphate Metabolism	0.672	0.0443	2.449	ACP6,DUSP4,G6PC2,PIP4K2C,PIP4P1,PLCH2,PPP2R5A,PPP3R1,PTPRD
Regulation of Insulin-like Growth Factor (IGF) transport and uptake by IGFBPs	0.67	0.0484	0.816	F5,GAS6,GPC3,ITIH2,MELTF,STC2
Glioma Signaling	0.67	0.0484	0	AKT2,CALM2,CAMK1D,CAMK2D,CDKN2C,PRKCQ
Neuropathic Pain Signaling in Dorsal Horn Neurons	0.663	0.0505	-0.447	CAMK1D,CAMK2D,GRM8,PLCH2,PRKCQ
Cellular response to hypoxia	0.649	0.0533	2	CA9,PSMB5,PSMC4,PSMD1
Signaling by NOTCH1	0.649	0.0533	0	CCNC,MIB1,MYC,TLE6
G-Protein Coupled Receptor Signaling	0.648	0.038	1	ADGRG6,ADRB1,AKT2,CALM2,CAMK2D,CNGA1,CREB3L3,CRHR1,DUSP4,GIPR,GNA11,GNG4,GPR143,GRM8,HTR4,LGR4,MAP3K10,MAP3K13,MPPE1,NMUR2,NTSR1,PDE4C,PPP3R1,RAP1GAP,RGS7,SIX4
Transcriptional regulation of granulopoiesis	0.642	0.0588	NA	H2AZ2,H2BC21,MYC
FAT10 Cancer Signaling Pathway	0.642	0.0588	NA	AKT2,TCF7L2,TNFRSF11B
Dopamine-DARPP32 Feedback in cAMP Signaling	0.641	0.0444	1.342	ATP2A1,CALM2,CREB3L3,KCNJ9,PLCH2,PPP2R5A,PPP3R1,PRKCQ
Activated PKN1 stimulates transcription of AR regulated genes KLK2 and KLK3	0.64	0.0714	NA	H2AZ2,H2BC21
Circadian Rhythm Signaling	0.638	0.042	NA	ADRB1,CAMK2D,CREB3L3,CRY1,GNA11,GNG4,MYC,PER3,PLCH2,PRKAB2,PRKCQ
DNA Damage Reversal	0.636	0.125	NA	ASCC3
Miro GTPase Cycle	0.636	0.125	NA	TRAK1
Regulation of NFE2L2 gene expression	0.636	0.125	NA	MYC
NFE2L2 regulating MDR associated enzymes	0.636	0.125	NA	ABCG2
Superoxide Radicals Degradation	0.636	0.125	NA	NQO1
WNK Renal Signaling Pathway	0.629	0.049	1	AKT2,ASIC3,CALM2,PRKCQ,STK39
B-WICH complex positively regulates rRNA expression	0.626	0.0577	NA	H2AZ2,H2BC21,MYBBP1A
Cardiac conduction	0.62	0.0465	1.342	ASPH,ATP1B1,ATP2A1,CAMK2D,SCN2A,SLC8A2
SUMOylation of intracellular receptors	0.618	0.069	NA	NR1H3,NR2C1
SIRT1 negatively regulates rRNA expression	0.618	0.069	NA	H2AZ2,H2BC21
TNFs bind their physiological receptors	0.618	0.069	NA	TNFRSF11B,TNFSF15
EGR2 and SOX10-mediated initiation of Schwann cell myelination	0.618	0.069	NA	ADGRG6,UTRN
Costimulation by the CD28 family	0.61	0.0462	1.633	AKT2,PPP2R5A,PRR5,STK3,STK31,STK39
Regulation of Apoptosis	0.61	0.0566	NA	PSMB5,PSMC4,PSMD1
DNA Replication Pre-Initiation	0.607	0.0481	2.236	H2AZ2,H2BC21,PSMB5,PSMC4,PSMD1
BEX2 Signaling Pathway	0.598	0.0506	NA	AKT2,BEX1,PPP2R5A,TCF7L2
Activation of kainate receptors upon glutamate binding	0.597	0.0667	NA	GNG4,NCALD
Sensory processing of sound by outer hair cells of the cochlea	0.595	0.0556	NA	EZR,LHFPL5,MYO3A
SNARE Signaling Pathway	0.592	0.0455	2.236	CALM2,CAMK2D,MYH4,NAPG,STXBP1,SYT5
Response to elevated platelet cytosolic Ca2+	0.592	0.0455	1.633	F5,GAS6,ITGA2B,NHLRC2,SYTL4,TAGLN2
Lipophagy	0.591	0.111	NA	PRKAB2
Pathogenesis of Multiple Sclerosis	0.591	0.111	NA	CXCR3
Sphingosine and Sphingosine-1-phosphate Metabolism	0.591	0.111	NA	ASAH2
Heme Biosynthesis II	0.591	0.111	NA	ALAD
DNA Damage/Telomere Stress Induced Senescence	0.58	0.0545	NA	H1-0,H2AZ2,H2BC21
Folate Signaling Pathway	0.58	0.0545	NA	GGH,MYC,SOX2
FAT10 Signaling Pathway	0.58	0.0545	NA	PSMB5,PSMC4,PSMD1
Nicotinate metabolism	0.576	0.0645	NA	NAPRT,QPRT
Retinoate Biosynthesis I	0.576	0.0645	NA	RBP2,RDH10
Oxidative Ethanol Degradation III	0.576	0.0645	NA	ALDH7A1,CYP2W1
αAdrenergic Signaling	0.576	0.0467	NA	CALM2,GNA11,GNG4,PRKCQ,SLC8A2
G-protein beta:gamma signalling	0.557	0.0625	NA	AKT2,GNG4
Thrombin signalling through proteinase activated receptors (PARs)	0.557	0.0625	NA	GNA11,GNG4
Chromatin modifications during the maternal to zygotic transition (MZT)	0.557	0.0625	NA	H2AZ2,H2BC21
Role of MAPK Signaling in Promoting the Pathogenesis of Influenza	0.556	0.0459	1	PLA2G12B,PLA2G2F,PLA2G4A,PLAAT3,PNPLA3
LPS/IL-1 Mediated Inhibition of RXR Function	0.554	0.0411	NA	ACSBG1,ACSL3,ACSL6,ALDH7A1,HS3ST1,HS6ST1,MGST3,NR1H3,TNFRSF11B
Neurotransmitter clearance	0.552	0.1	NA	SLC6A4
POU5F1 (OCT4), SOX2, NANOG repress genes related to differentiation	0.552	0.1	NA	SOX2
ATF6 (ATF6-alpha) activates chaperone genes	0.552	0.1	NA	ATF6
Caspase activation via Dependence Receptors in the absence of ligand	0.552	0.1	NA	DAPK1
Urea cycle	0.552	0.1	NA	ARG1
Hematopoiesis from Multipotent Stem Cells	0.552	0.1	NA	CSF3
NAD Phosphorylation and Dephosphorylation	0.552	0.1	NA	ACP6
Citrulline Biosynthesis	0.552	0.1	NA	ARG1
Activation of NMDA receptors and postsynaptic events	0.551	0.0482	1	CAMK2D,PRKAB2,PRKX,RPS6KA6
Cohesin Chromatin Regulation Pathway	0.547	0.0403	0.707	CCNC,H2AZ2,H2BC21,MYC,PCDH19,PCDHGA2,PCDHGA3,PPP2R5A,SMC1B,SOX2
DHCR24 Signaling Pathway	0.547	0.0438	0.816	AKT2,NR1H3,PON1,PON3,PRKCQ,RBP4
Sphingolipid metabolism	0.547	0.0455	NA	ABCG2,ASAH2,B4GALT6,HYAL1,NEU3
PI Metabolism	0.54	0.0476	2	PIP4K2C,PIP4P1,PLEKHA1,RAB14
Toll Like Receptor 3 (TLR3) Cascade	0.538	0.0606	NA	TANK,TICAM1
MAPK targets/ Nuclear events mediated by MAP kinases	0.538	0.0606	NA	DUSP4,MAPKAPK2
Role of NFAT in Cardiac Hypertrophy	0.534	0.0405	1.134	AKT2,CALM2,CAMK1D,CAMK2D,GNG4,PLCH2,PPP3R1,PRKCQ,SLC8A2
FGF Signaling	0.529	0.0471	2	AKT2,CREB3L3,FGF8,MAPKAPK2
Sleep NREM Signaling Pathway	0.528	0.0446	0	ADRB1,CAMK2D,CREB3L3,GABRP,GABRR1
GABA receptor activation	0.526	0.0508	NA	GABRR1,GNG4,KCNJ9
Signaling by NOTCH4	0.522	0.0429	2.449	PSMB5,PSMC4,PSMD1,STK3,STK31,STK39
Netrin Signaling	0.52	0.0417	1.89	ABLIM3,AKT2,CAMK2D,MIOX,NAPG,PPP3R1,PRKCQ
Nitric Oxide Signaling in the Cardiovascular System	0.519	0.0442	0	ADRB1,AKT2,ATP2A1,CALM2,PRKCQ
Oxidative Stress Induced Senescence	0.518	0.0465	2	CDKN2C,H2AZ2,H2BC21,MAPKAPK2
Metallothioneins bind metals	0.518	0.0909	NA	MT3
Phenylalanine and tyrosine metabolism	0.518	0.0909	NA	FAH
Formation of the anterior neural plate	0.518	0.0909	NA	SOX2
NAD biosynthesis II (from tryptophan)	0.518	0.0909	NA	QPRT
Purine Nucleotides De Novo Biosynthesis II	0.518	0.0909	NA	ADSS1
Cardiac Hypertrophy Signaling	0.517	0.0395	2.828	ADRB1,CALM2,GNA11,GNG4,MAP3K10,MAP3K13,MAPKAPK2,PLCH2,PPP3R1,RHOU
NIK-->noncanonical NF-kB signaling	0.513	0.05	NA	PSMB5,PSMC4,PSMD1
Apelin Endothelial Signaling Pathway	0.506	0.0423	1	AKT2,CALM2,GNA11,GNG4,PRKAB2,PRKCQ
Neuregulin Signaling	0.501	0.0435	-1	AKT2,CDK5R1,ITGA2B,MYC,PRKCQ
Fc Epsilon RI Signaling	0.501	0.0435	0.447	AKT2,PLA2G12B,PLA2G2F,PLA2G4A,PRKCQ
Regulation of mitotic cell cycle	0.498	0.0455	2	NEK2,PSMB5,PSMC4,PSMD1
Regulation of Cellular Mechanics by Calpain Protease	0.498	0.0455	NA	CAPN11,CNGA1,EZR,ITGA2B
Regulation of mRNA stability by proteins that bind AU-rich elements	0.488	0.0449	2	MAPKAPK2,PSMB5,PSMC4,PSMD1
Vitamin D (calciferol) metabolism	0.487	0.0833	NA	LRP2
POU5F1 (OCT4), SOX2, NANOG activate genes related to proliferation	0.487	0.0833	NA	SOX2
HDR through MMEJ (alt-NHEJ)	0.487	0.0833	NA	PARP2
Lysine catabolism	0.487	0.0833	NA	ALDH7A1
Z-decay: degradation of maternal mRNAs by zygotically expressed factors	0.487	0.0833	NA	PABPN1
Aryl Hydrocarbon Receptor Signaling	0.483	0.0414	NA	AHR,ALDH7A1,MGST3,MYC,NQO1,TFF1
Role of Macrophages, Fibroblasts and Endothelial Cells in Rheumatoid Arthritis	0.481	0.0379	0.905	AKT2,CALM2,CAMK2D,CREB3L3,MAPKAPK2,MYC,PLCH2,PPP3R1,PRKCQ,SELE,TCF7L2,TNFRSF11B
MAPK6/MAPK4 signaling	0.478	0.0444	NA	MYC,PSMB5,PSMC4,PSMD1
Notch Signaling	0.472	0.0541	NA	HES7,MFNG
Complement System	0.472	0.0541	NA	C8G,CD55
Heparan Sulfate Biosynthesis (Late Stages)	0.465	0.0469	NA	DTD2,HS3ST1,HS6ST1
Cytosolic iron-sulfur cluster assembly	0.458	0.0769	NA	NDOR1
Cleavage and Polyadenylation of Pre-mRNA	0.458	0.0769	NA	PABPN1
Histamine Degradation	0.458	0.0769	NA	ALDH7A1
MyD88-independent TLR4 cascade	0.457	0.0526	NA	TANK,TICAM1
FLT3 Signaling	0.457	0.0526	NA	AKT2,SOCS6
Hedgehog ligand biogenesis	0.454	0.0462	NA	PSMB5,PSMC4,PSMD1
RAB geranylgeranylation	0.454	0.0462	NA	RAB14,RAB2B,RAB3B
Factors Promoting Cardiogenesis in Vertebrates	0.454	0.0403	0.816	CAMK2D,CREB3L3,MYC,PLCH2,PRKCQ,TCF7L2
NGF Signaling	0.451	0.0413	1.342	AKT2,CREB3L3,MAP3K10,MAP3K13,RPS6KA6
Regulation of TP53 Activity through Phosphorylation	0.45	0.043	1	CDK5R1,PRKAB2,RAD9B,SUPT16H
Sensory processing of sound by inner hair cells of the cochlea	0.443	0.0455	NA	EZR,LHFPL5,MYO3A
Regulation of TP53 Expression and Degradation	0.442	0.0513	NA	AKT2,PRR5
NGF-stimulated transcription	0.442	0.0513	NA	CDK5R1,EGR1
MITF-M-dependent gene expression	0.441	0.0426	1	AKT2,DPF1,GPR143,TCF7L2
Death Receptor Signaling	0.441	0.0426	NA	ACIN1,PARP2,TANK,TNFSF15
Transcriptional regulation by RUNX1	0.44	0.0397	1.633	AUTS2,H2AZ2,H2BC21,PSMB5,PSMC4,PSMD1
Carnitine metabolism	0.433	0.0714	NA	PRKAB2
Regulation of TP53 Activity through Association with Co-factors	0.433	0.0714	NA	AKT2
Pentose phosphate pathway	0.433	0.0714	NA	RPEL1
Nucleotide biosynthesis	0.433	0.0714	NA	ADSS1
Chondroitin Sulfate Degradation (Metazoa)	0.433	0.0714	NA	HYAL1
Choline Biosynthesis III	0.433	0.0714	NA	PCYT1A
Leukotriene Biosynthesis	0.433	0.0714	NA	MGST3
Bile Acid Biosynthesis, Neutral Pathway	0.433	0.0714	NA	BAAT
Colanic Acid Building Blocks Biosynthesis	0.433	0.0714	NA	GFUS
Cyclophilin Signaling Pathway	0.433	0.0377	2.333	AKT2,ATF6,CDC5L,CREB3L3,PPIB,PPP3R1,SELE,SOX2,TCF7L2
DAG and IP3 signaling	0.428	0.05	NA	CAMK2D,PRKX
Superpathway of Inositol Phosphate Compounds	0.427	0.0375	2.449	ACP6,DUSP4,G6PC2,PIP4K2C,PIP4P1,PLCH2,PPP2R5A,PPP3R1,PTPRD
TNFR2 non-canonical NF-kB pathway	0.422	0.0441	NA	PSMB5,PSMC4,PSMD1
Growth Hormone Signaling	0.422	0.0441	NA	PRKCQ,RPS6KA6,SOCS6
GP6 Signaling Pathway	0.42	0.04	1	AKT2,CALM2,COL28A1,ITGA2B,PRKCQ
RHO GTPase cycle	0.418	0.0356	3	ARAP1,ARHGAP12,ARHGAP21,ARHGAP5,CDC42BPA,CPD,IQGAP3,KCTD3,MYO6,NHS,PKN3,PKP4,RHOU,SLK,UBXN11,WDR81
Transport of vitamins, nucleosides, and related molecules	0.415	0.0488	NA	SLC28A3,SLC5A6
Mechanisms of Viral Exit from Host Cells	0.415	0.0488	NA	CHMP2A,PRKCQ
ERK/MAPK Signaling	0.415	0.0376	-0.378	CREB3L3,DUSP4,ITGA2B,MYC,PLA2G12B,PLA2G2F,PLA2G4A,PPP2R5A
Acute Phase Response Signaling	0.413	0.038	NA	AKT2,ITIH2,RBP2,RBP3,RBP4,SOCS6,TNFRSF11B
Regulation of cholesterol biosynthesis by SREBP (SREBF)	0.409	0.0667	NA	INSIG2
Rap1 signalling	0.409	0.0667	NA	RAP1GAP
Dermatan Sulfate Degradation (Metazoa)	0.409	0.0667	NA	HYAL1
Protein folding	0.407	0.0408	1	FBXW2,GNA11,GNG4,RGS7
Neddylation	0.406	0.0369	2.333	COMMD3,FBXL4,FBXW2,KLHL20,PSMB5,PSMC4,PSMD1,SOCS6,TULP4
GM-CSF Signaling	0.402	0.0429	NA	AKT2,CAMK2D,PPP3R1
Triacylglycerol Degradation	0.402	0.0476	NA	DTD2,PNPLA3
Microautophagy Signaling Pathway	0.4	0.0382	2.236	CHMP2A,COL28A1,PRKAB2,PSMB5,PSMC4,PSMD1
Epithelial Adherens Junction Signaling	0.4	0.0382	0	AKT2,MYH4,PPP2R5A,PRKAB2,STK3,TCF7L2
Sleep REM Signaling Pathway	0.399	0.0404	-1	CREB3L3,EGR1,RPS6KA6,TNFSF15
G Beta Gamma Signaling	0.399	0.0391	0.447	AKT2,GNA11,GNG4,KCNJ9,PRKCQ
Translocation of SLC2A4 (GLUT4) to the plasma membrane	0.393	0.0423	NA	AKT2,PRKAB2,RAB14
Heparan Sulfate Biosynthesis	0.393	0.0423	NA	DTD2,HS3ST1,HS6ST1
GABA Receptor Signaling	0.392	0.0388	NA	GABRP,GABRR1,GNA11,GNG4,UBQLN1
Leukocyte Extravasation Signaling	0.39	0.0372	-0.816	ARHGAP12,ARHGAP5,CLDN18,EZR,F11R,PRKCQ,RAP1GAP
PI3K Cascade	0.39	0.0465	NA	AKT2,FGF8
Signaling by SCF-KIT	0.39	0.0465	NA	SH2B2,SOCS6
Assembly and cell surface presentation of NMDA receptors	0.39	0.0465	NA	APBA1,CAMK2D
Caspase activation via Death Receptors in the presence of ligand	0.388	0.0625	NA	TICAM1
Transcriptional regulation of pluripotent stem cells	0.388	0.0625	NA	SOX2
Extrinsic Prothrombin Activation Pathway	0.388	0.0625	NA	F5
Differential Regulation of Cytokine Production in Macrophages and T Helper Cells by IL-17A and IL-17F	0.388	0.0625	NA	CSF3
Superpathway of Citrulline Metabolism	0.388	0.0625	NA	ARG1
Fatty Acid αoxidation	0.388	0.0625	NA	ALDH7A1
fMLP Signaling in Neutrophils	0.385	0.0385	NA	CALM2,GNA11,GNG4,PPP3R1,PRKCQ
Acetylcholine Receptor Signaling Pathway	0.385	0.037	1.633	AKT2,CALM2,CAMK2D,CREB3L3,GNA11,PLCH2,PRKCQ
RNA Polymerase I Transcription	0.384	0.0417	NA	H2AZ2,H2BC21,TTF1
Granzyme A Signaling	0.384	0.0417	NA	H1-0,H1-6,NDUFA9
Thrombin Signaling	0.383	0.0365	0.816	AKT2,CAMK1D,CAMK2D,GNA11,GNG4,PLCH2,PRKCQ,RHOU
Lung Ionic Balance Signaling Pathway	0.381	0.0348	0.728	ADGRG6,ADRB1,ASIC3,ATP1B1,CNGA1,CRHR1,GIPR,GPR143,GRM8,HTR4,LGR4,NMUR2,NTSR1,PLCH2,PPP2R5A,PRKAB2,PRKCQ
HGF Signaling	0.378	0.0382	1	AKT2,ITGA2B,MAP3K10,MAP3K13,PRKCQ
Retinoic acid Mediated Apoptosis Signaling	0.378	0.0455	NA	IFNE,PARP2
GPER1 signaling	0.376	0.0392	1	GNG4,STK3,STK31,STK39
Ribonucleotide Reductase Signaling Pathway	0.375	0.0373	1.633	AFAP1-AS1,AKT2,CREB3L3,DPF1,MYC,PARP2
Senescence-Associated Secretory Phenotype (SASP)	0.375	0.0411	NA	CDKN2C,H2AZ2,H2BC21
ABC-family proteins mediated transport	0.368	0.0388	2	ABCA3,PSMB5,PSMC4,PSMD1
Mitotic Prophase	0.368	0.0388	2	BLZF1,H2AZ2,H2BC21,LPIN1
Mouse Embryonic Stem Cell Pluripotency	0.368	0.0388	1	AKT2,MYC,SOX2,TCF7L2
Germ layer formation at gastrulation	0.368	0.0588	NA	SOX2
Specification of the neural plate border	0.368	0.0588	NA	SOX2
RAN Signaling	0.368	0.0588	NA	KPNA7
Putrescine Degradation III	0.368	0.0588	NA	ALDH7A1
Role of OCT4 in Mammalian Embryonic Stem Cell Pluripotency	0.367	0.0444	NA	SOX2,TDRD7
tRNA Splicing	0.367	0.0444	NA	MPPE1,PDE4C
Dermatan Sulfate Biosynthesis (Late Stages)	0.367	0.0444	NA	HS3ST1,HS6ST1
Plasma lipoprotein assembly, remodeling, and clearance	0.366	0.0405	NA	CREB3L3,NR1H3,ZDHHC8
trans-Golgi Network Vesicle Budding	0.366	0.0405	NA	AP4S1,CHMP2A,CPD
ERK5 Signaling	0.366	0.0405	NA	CREB3L3,MYC,RPS6KA6
Regulation of endogenous retroelements	0.361	0.0385	2	DPF1,H2AZ2,H2BC21,ZNF765
Extra-nuclear estrogen signaling	0.357	0.04	NA	AKT2,GNG4,UHMK1
Thyroid Cancer Signaling	0.357	0.04	NA	AKT2,MYC,TCF7L2
Role of IL-17F in Allergic Inflammatory Airway Diseases	0.355	0.0435	NA	CREB3L3,RPS6KA6
Telomerase Signaling	0.354	0.0381	0	AKT2,MYC,PPP2R5A,TEP1
CXCR4 Signaling	0.352	0.0364	0	AKT2,EGR1,GNA11,GNG4,PRKCQ,RHOU
Formation of definitive endoderm	0.35	0.0556	NA	TCF7L2
Formation of the nephric duct	0.35	0.0556	NA	PCDH19
VDR/RXR Activation	0.349	0.0395	NA	CCNC,PRKCQ,TRPV6
Airway Pathology in Chronic Obstructive Pulmonary Disease	0.347	0.0377	NA	C8G,FGF8,RBP4,TNFSF15
Kinetochore Metaphase Signaling Pathway	0.347	0.0377	NA	H2AZ2,NEK2,PPP2R5A,SMC1B
Antimicrobial peptides	0.345	0.0426	NA	LYZ,SEMG1
Myelination Signaling Pathway	0.343	0.0346	2.53	ADGRG6,AKT2,ARHGAP12,ARHGAP5,CALM2,CHD8,CREB3L3,PPP3R1,SOX2,SOX8,TCF7L2
Amyloid fiber formation	0.341	0.039	NA	H2BC21,LYZ,SEMG1
Estrogen-Dependent Breast Cancer Signaling	0.341	0.039	NA	AKT2,CREB3L3,HSD17B1
Neuroinflammation Signaling Pathway	0.338	0.0346	0.707	AKT2,CREB3L3,GABRP,GABRR1,KCNJ9,PLA2G12B,PLA2G2F,PLA2G4A,PPP3R1,TICAM1
3-phosphoinositide Degradation	0.337	0.0354	2	ACP6,DUSP4,G6PC2,PIP4P1,PPP2R5A,PPP3R1,PTPRD
G alpha (z) signalling events	0.334	0.0417	NA	GNG4,PRKCQ
Meiotic recombination	0.334	0.0417	NA	H2AZ2,H2BC21
Chondroitin Sulfate Biosynthesis (Late Stages)	0.334	0.0417	NA	HS3ST1,HS6ST1
PFKFB4 Signaling Pathway	0.334	0.0417	NA	CREB3L3,FBP1
IL-3 Signaling	0.333	0.0385	NA	AKT2,PPP3R1,PRKCQ
GABA synthesis, release, reuptake and degradation	0.333	0.0526	NA	STXBP1
NFE2L2 regulating anti-oxidant/detoxification enzymes	0.333	0.0526	NA	NQO1
Tryptophan Degradation X (Mammalian, via Tryptamine)	0.333	0.0526	NA	ALDH7A1
Methionine Degradation I (to Homocysteine)	0.333	0.0526	NA	PRMT5
RAF/MAP kinase cascade	0.332	0.0346	2.449	CAMK2D,DUSP4,FGF8,ITGA2B,PPP2R5A,PSMB5,PSMC4,PSMD1,SPRED2
IL-33 Signaling Pathway	0.331	0.0355	2.236	AKT2,CREB3L3,H2AZ2,LPIN1,MAPKAPK2,SELE
Sertoli Cell-Germ Cell Junction Signaling Pathway (Enhanced)	0.33	0.0348	0	AKT2,CLDN18,F11R,MAP3K10,MAP3K13,PPP2R5A,PRKAB2,TNFRSF11B
Cellular Effects of Sildenafil (Viagra)	0.327	0.0334	-0.218	ADGRG6,ADRB1,AKT2,ATP2A1,CALM2,CAPN11,CNGA1,CREB3L3,CRHR1,GIPR,GNG4,GPR143,GRM8,HTR4,LGR4,MYH4,NMUR2,NTSR1,PPP2R5A,PPP3R1,PRKAB2,SLC9A1
Chemokine Signaling	0.325	0.038	NA	CALM2,CAMK1D,CAMK2D
Gap junction trafficking and regulation	0.325	0.0408	NA	GJB7,MYO6
Nucleosome assembly	0.325	0.0408	NA	H2AZ2,H2BC21
Interleukin-4 and Interleukin-13 signaling	0.32	0.0364	1	ALOX15,MYC,RHOU,SOX2
Apelin Adipocyte Signaling Pathway	0.318	0.0375	NA	GNA11,MGST3,PRKAB2
GαSignaling	0.317	0.0355	NA	GNA11,GNG4,GRM8,RAP1GAP,RGS7
Signaling by Hippo	0.317	0.05	NA	STK3
Receptor-type tyrosine-protein phosphatases	0.317	0.05	NA	PTPRD
Maturation of TCA enzymes and regulation of TCA cycle	0.317	0.05	NA	SIRT3
Differential Regulation of Cytokine Production in Intestinal Epithelial Cells by IL-17A and IL-17F	0.317	0.05	NA	CSF3
Glutathione Redox Reactions I	0.317	0.05	NA	MGST3
Ethanol Degradation IV	0.317	0.05	NA	ALDH7A1
Macrophage Alternative Activation Signaling Pathway	0.315	0.0349	0.447	AKT2,ALOX15,ARG1,CREB3L3,MYC,NR1H3
Signaling by Rho Family GTPases	0.315	0.0341	1.633	CDH26,EZR,GNA11,GNG4,ITGA2B,MAP3K10,PIP4K2C,RHOU,SLC9A1
Role of PI3K/AKT Signaling in the Pathogenesis of Influenza	0.315	0.04	NA	AKT2,IFNE
Cancer Drug Resistance by Drug Efflux	0.315	0.04	NA	ABCG2,AKT2
Multiple Sclerosis Signaling Pathway	0.313	0.0345	1.134	AEBP2,C8G,CAPN11,NR1H3,PARP2,SLC8A2,TNFSF15
Cilium Assembly	0.313	0.0345	2.646	BBS12,CDK5RAP2,CEP192,HAUS4,NEK2,SCLT1,SSNA1
HIF1α Signaling	0.313	0.0345	0.378	AKT2,CAMK1D,CAMK2D,LDHB,PPP3R1,PRKCQ,SLC2A2
mTOR Signaling	0.313	0.0345	-1.134	AKT2,PPP2R5A,PRKAB2,PRKCQ,PRR5,RHOU,RPS6KA6
Mitochondrial Dysfunction	0.313	0.0337	0	ATP1B1,CALM2,CAMK2D,CAPN11,COX6B2,CREB3L3,MGST3,NDUFA9,PPP3R1,PRKAB2,SIRT3
PTEN Regulation	0.312	0.0352	1.342	AKT2,EGR1,PSMB5,PSMC4,PSMD1
Degradation of the extracellular matrix	0.31	0.037	NA	BCAN,CAPN11,TLL2
Factors involved in megakaryocyte development and platelet production	0.31	0.037	NA	CABLES1,SH2B2,ZFPM1
FLT3 Signaling in Hematopoietic Progenitor Cells	0.31	0.037	NA	AKT2,CREB3L3,RPS6KA6
Clathrin-mediated Endocytosis Signaling	0.309	0.0343	NA	AP4S1,FGF8,LYZ,MYO6,PON1,PPP3R1,RBP4
C-type lectin receptors (CLRs)	0.306	0.035	1.342	MUC16,PPP3R1,PSMB5,PSMC4,PSMD1
Transcriptional activity of SMAD2/SMAD3:SMAD4 heterotrimer	0.306	0.0392	NA	CCNC,MYC
Signaling by FGFR1	0.306	0.0392	NA	FGF8,SPRED2
Granulocyte Adhesion and Diapedesis	0.305	0.0345	NA	CLDN18,CSF3,CXCR3,EZR,SELE,TNFRSF11B
Transport of bile salts and organic acids, metal ions and amine compounds	0.303	0.0366	NA	SLC16A8,SLC22A11,SLC22A15
Formation of the ureteric bud	0.302	0.0476	NA	HOXC11
Cysteine Biosynthesis III (mammalia)	0.302	0.0476	NA	PRMT5
Endoplasmic Reticulum Stress Pathway	0.302	0.0476	NA	ATF6
CDK5 Signaling	0.302	0.0354	0	CABLES1,CDK5R1,EGR1,PPP2R5A
Endocannabinoid Cancer Inhibition Pathway	0.301	0.0347	-0.447	AKT2,CREB3L3,MYC,PRKAB2,TCF7L2
S100 Family Signaling Pathway	0.301	0.0328	2.294	ADGRG6,ADRB1,AKT2,CALM2,CAMK2D,CREB3L3,CRHR1,EZR,GIPR,GNA11,GPR143,GRM8,HTR4,LGR4,NMUR2,NTSR1,PLA2G12B,PLA2G2F,PLA2G4A,PLCH2,PRKCQ,S100A6,TCF7L2,TRPV6
Xenobiotic Metabolism CAR Signaling Pathway	0.3	0.0343	0.816	ALDH7A1,HS3ST1,HS6ST1,MGST3,PPP2R5A,PRKCQ
Insulin Secretion Signaling Pathway	0.299	0.0336	2.121	ASIC3,CAMK2D,CREB3L3,GIPR,GNA11,NAPG,PLCH2,PRKCQ,SLC2A2
Activation of IRF by Cytosolic Pattern Recognition Receptors	0.297	0.0385	NA	PPIB,TANK
PIP3 activates AKT signaling	0.296	0.0345	1.342	AKT2,FGF8,PIP4K2C,PPP2R5A,PRR5
Tumor Microenvironment Pathway	0.295	0.0341	1.633	AKT2,ARG1,CSF3,FGF8,MYC,SLC2A2
Sertoli Cell-Sertoli Cell Junction Signaling	0.291	0.0335	2.121	AKT2,CDH26,CLDN18,CREB3L3,F11R,MAP3K10,MAP3K13,TNFRSF11B
Endocannabinoid Neuronal Synapse Pathway	0.29	0.0342	2	GNA11,GNG4,KCNJ9,PLCH2,PPP3R1
TR/RXR Activation	0.29	0.0348	2	ADRB1,AKT2,ATP2A1,RAB3B
GPCR-Mediated Nutrient Sensing in Enteroendocrine Cells	0.29	0.0348	0	GNA11,GNG4,PLCH2,PRKCQ
ABRA Signaling Pathway	0.289	0.0357	NA	ABLIM3,EGR1,PPP3R1
Generic Transcription Pathway	0.289	0.0329	1.604	CCNC,ESRRB,NR1H3,NR2C1,ZNF114,ZNF189,ZNF230,ZNF267,ZNF43,ZNF432,ZNF468,ZNF546,ZNF730,ZNF761
Formation of paraxial mesoderm	0.288	0.0455	NA	TBX6
TCA Cycle II (Eukaryotic)	0.288	0.0455	NA	OGDHL
Cell surface interactions at the vascular wall	0.287	0.0335	1.134	ATP1B1,CD58,F11R,GAS6,SELE,SLC16A8,SLC7A6
Hepatic Cholestasis	0.287	0.0335	0.816	AKT2,CALM2,NR1H3,PPP3R1,PRKCQ,TNFRSF11B,TNFSF15
Xenobiotic Metabolism PXR Signaling Pathway	0.286	0.0337	0	ALDH7A1,CAMK2D,HS3ST1,HS6ST1,MGST3,PRKCQ
Corticotropin Releasing Hormone Signaling	0.285	0.034	1	CALM2,CREB3L3,CRHR1,PRKCQ,UCN3
Sphingosine-1-phosphate Signaling	0.284	0.0345	NA	AKT2,ASAH2,PLCH2,RHOU
AMPK Signaling	0.283	0.0332	1.342	ADRB1,AKT2,CREB3L3,DPF1,GNA11,GNG4,PPP2R5A,PRKAB2
ESR-mediated signaling	0.279	0.0342	1	H2AZ2,H2BC21,MYC,TFF1
RAF-independent MAPK1/3 activation	0.275	0.0435	NA	DUSP4
Azathioprine ADME	0.275	0.0435	NA	SLC28A3
Vitamin-C Transport	0.275	0.0435	NA	SLC23A1
Neutrophil Extracellular Trap Signaling Pathway	0.272	0.0325	1.508	AKT2,COL28A1,IFNE,NDUFA9,PLA2G12B,PLA2G2F,PLA2G4A,PLAAT3,PLCH2,PNPLA3,PPP3R1,PRKCQ
Intrinsic Pathway for Apoptosis	0.272	0.0364	NA	AKT2,PPP3R1
CD27 Signaling in Lymphocytes	0.272	0.0364	NA	MAP3K10,MAP3K13
3-phosphoinositide Biosynthesis	0.27	0.0329	2	ACP6,DUSP4,G6PC2,PIP4K2C,PPP2R5A,PPP3R1,PTPRD
Relaxin Signaling	0.266	0.0331	NA	AKT2,GNA11,GNG4,MPPE1,PDE4C
Chondroitin Sulfate Biosynthesis	0.264	0.0357	NA	HS3ST1,HS6ST1
Other interleukin signaling	0.263	0.0417	NA	CSF3
RAS processing	0.263	0.0417	NA	PRKCQ
IL-22 Signaling	0.263	0.0417	NA	AKT2
Dopamine Degradation	0.263	0.0417	NA	ALDH7A1
Glycolysis I	0.263	0.0417	NA	FBP1
Histone Modification Signaling Pathway	0.262	0.0324	1.667	FEZF1-AS1,H1-0,H1-6,H2AZ2,MYC,PHF19,PHF2,PRMT5,SIRT3
RHOA Signaling	0.257	0.0331	0	ARHGAP12,ARHGAP5,EZR,PIP4K2C
Ferroptosis Signaling Pathway	0.252	0.0328	NA	ALOX15,DPP4,H2AZ2,PRKAB2
Ceramide Signaling	0.251	0.0333	NA	AKT2,PPP2R5A,TNFRSF11B
Acute Myeloid Leukemia Signaling	0.251	0.0333	NA	AKT2,MYC,TCF7L2
Signaling by NTRK2 (TRKB)	0.251	0.04	NA	CDK5R1
Gluconeogenesis I	0.251	0.04	NA	FBP1
Iron uptake and transport	0.249	0.0345	NA	ABCG2,ALAD
Dermatan Sulfate Biosynthesis	0.249	0.0345	NA	HS3ST1,HS6ST1
L1CAM interactions	0.247	0.0325	1	EZR,ITGA2B,RPS6KA6,SCN2A
IL-27 Signaling Pathway	0.247	0.0325	0	AHR,AKT2,CXCR3,TNFRSF11B
Estrogen-mediated S-phase Entry	0.24	0.0385	NA	MYC
Gamma carboxylation, hypusinylation, hydroxylation, and arylsulfatase activation	0.235	0.0333	NA	ASPH,GAS6
Endometrial Cancer Signaling	0.235	0.0333	NA	AKT2,MYC
Effects of PIP2 hydrolysis	0.23	0.037	NA	PRKCQ
Integrin signaling	0.23	0.037	NA	ITGA2B
ATF4 activates genes in response to endoplasmic reticulum stress	0.23	0.037	NA	ATF6
Pyroptosis	0.23	0.037	NA	CHMP2A
Cardiogenesis	0.23	0.037	NA	ISL1
Ethanol Degradation II	0.23	0.037	NA	ALDH7A1
Role of WNT/GSK-3βSignaling in the Pathogenesis of Influenza	0.228	0.0328	NA	IFNE,TCF7L2
SPINK1 General Cancer Pathway	0.228	0.0328	NA	AKT2,MT3
MTOR signalling	0.22	0.0357	NA	AKT2
RHO GTPases activate PKNs	0.22	0.0357	NA	PKN3
Paracetamol ADME	0.22	0.0357	NA	ABCG2
Regulation of CDH11 Expression and Function	0.22	0.0357	NA	HOXC8
Noradrenaline and Adrenaline Degradation	0.22	0.0357	NA	ALDH7A1
Energy dependent regulation of mTOR by LKB1-AMPK	0.211	0.0345	NA	PRKAB2
Processing of Capped Intronless Pre-mRNA	0.211	0.0345	NA	PABPN1
Role of p14/p19ARF in Tumor Suppression	0.211	0.0345	NA	TTF1
Signaling by ALK	0.202	0.0333	NA	MYC
FOXO-mediated transcription of oxidative stress, metabolic and neuronal genes	0.202	0.0333	NA	SIRT3
Signaling by CSF3 (G-CSF)	0.202	0.0333	NA	CSF3
Pulmonary Fibrosis Idiopathic Signaling Pathway	0	0.0187	0	AEBP2,AKT2,COL28A1,EGR1,RPS6KA6,TCF7L2
Pulmonary Healing Signaling Pathway	0	0.0253	-0.447	MYC,PRKAB2,PRKCQ,TCF7L2,TNFRSF11B
Pyroptosis Signaling Pathway	0	0.012	NA	TNFRSF11B
Wound Healing Signaling Pathway	0	0.0127	NA	COL28A1,TNFRSF11B,TNFSF15
CLEAR Signaling Pathway	0	0.0321	1	AKT2,CREB3L3,HPS3,PIP4P1,PPP2R5A,PPP3R1,PRKAB2,PRKCQ,TNFRSF11B
ID1 Signaling Pathway	0	0.0305	-0.816	AKT2,ATF6,EGR1,MYC,RAP1GAP,TNFRSF11B
Oxytocin in Spinal Neurons Signaling Pathway	0	0.0312	NA	GNA11
CDX Gastrointestinal Cancer Signaling Pathway	0	0.0272	-2.236	AKT2,AXIN2,SOX2,TCF7L2,TNFSF15
Immunogenic Cell Death Signaling Pathway	0	0.0256	NA	DAPK1,TNFRSF11B
Macrophage Classical Activation Signaling Pathway	0	0.0191	NA	AEBP2,TICAM1,TNFSF15
MicroRNA Biogenesis Signaling Pathway	0	0.0227	2	AKT2,MTCL1,MYC,PIWIL1
Pathogen Induced Cytokine Storm Signaling Pathway	0	0.022	1.134	COL28A1,CXCR3,MYC,SLC2A2,TICAM1,TNFRSF11B,TNFSF15
Role of Chondrocytes in Rheumatoid Arthritis Signaling Pathway	0	0.029	1	EGR1,PPP3R1,PRKAB2,TNFRSF11B
Role of Osteoblasts in Rheumatoid Arthritis Signaling Pathway	0	0.0226	-0.447	AKT2,CTSE,TCF7L2,TNFRSF11B,TNFSF15
Role of Osteoclasts in Rheumatoid Arthritis Signaling Pathway	0	0.0239	1.633	AKT2,CALM2,COL28A1,CREB3L3,PPP3R1,RHOU,TNFRSF11B
Glucocorticoid Receptor Signaling	0	0.0232	NA	AKT2,DPF1,FBP1,IFNE,MYC,NDUFA9,PLA2G12B,PLA2G2F,PLA2G4A,PPP3R1,PRKAB2,SELE
Natural Killer Cell Signaling	0	0.0209	1	AKT2,MAP3K10,MAP3K13,PRKCQ
IL-10 Signaling	0	0.0272	2	AHR,AKT2,CREB3L3,PRKAB2
Axonal Guidance Signaling	0	0.0163	NA	ABLIM3,AKT2,GNA11,GNG4,ITGA2B,PLCH2,PPP3R1,PRKCQ
Amyotrophic Lateral Sclerosis Signaling	0	0.0177	NA	CAPN11,GRID2
Actin Cytoskeleton Signaling	0	0.0253	1	EZR,FGF8,IQGAP3,ITGA2B,MYH4,SLC9A1
Chaperone Mediated Autophagy Signaling Pathway	0	0.0262	-0.333	MYC,PPP3R1,PRKAB2,PRR5,PSMB5,SIRT3,SLC2A2,SOX2,TRBV6-5
NOD1/2 Signaling Pathway	0	0.0122	NA	MAPKAPK2,TNFSF15
Activin Inhibin Signaling Pathway	0	0.0152	NA	AKT2,TCF7L2,TNFRSF11B
Adrenergic Receptor Signaling Pathway (Enhanced)	0	0.0214	0	ADRB1,PLCH2,PRKCQ,TNFSF15
GABAergic Receptor Signaling Pathway (Enhanced)	0	0.0296	NA	GABRP,GABRR1,GNG4,KCNJ9
Cachexia Signaling Pathway	0	0.0322	2.111	ADRB1,AKT2,CAPN11,PRKAB2,PRKCQ,PSMB5,PSMC4,PSMD1,PTH2R,TNFRSF11B,TNFSF15
NFKBIE Signaling Pathway	0	0.0175	NA	TNFRSF11B,TNFSF15,TRBV6-5
NRF2-mediated Oxidative Stress Response	0	0.0238	NA	AKR7A3,MGST3,NQO1,PPIB,PRKCQ
PPARα/RXRαActivation	0	0.0165	NA	GNA11,PLCH2,PRKAB2
p53 Signaling	0	0.0306	NA	AKT2,PLAGL1,TIGAR
G alpha (i) signalling events	0	0.0239	0	CXCR3,GNG4,GRM8,NMUR2,PCP2,RGS7
ISG15 antiviral mechanism	0	0.0135	NA	KPNA7
Signaling by ERBB2	0	0.02	NA	AKT2
Signaling by ERBB4	0	0.0172	NA	WWP1
Potassium Channels	0	0.0294	NA	GNG4,KCNJ9,KCNV1
Circadian Clock	0	0.0172	NA	CRY1
Formation of Fibrin Clot (Clotting Cascade)	0	0.0263	NA	F5
Extracellular matrix organization	0	0.0187	NA	BCAN,ITGA2B
Phase II - Conjugation of compounds	0	0.0192	NA	BPNT1,MGST3
Telomere Maintenance	0	0.0227	NA	H2AZ2,H2BC21
Mitochondrial biogenesis	0	0.0312	NA	PRKAB2,SIRT3
Macroautophagy	0	0.0299	NA	CHMP2A,PRKAB2
Complement cascade	0	0.0149	NA	C8G,CD55
DDX58/IFIH1-mediated induction of interferon-alpha/beta	0	0.0143	NA	TANK
Signaling by TGF-beta Receptor Complex	0	0.0185	NA	F11R
Cytosolic sensors of pathogen-associated DNA	0	0.0156	NA	TICAM1
Signaling by NTRK1 (TRKA)	0	0.0247	NA	DUSP4,MAPKAPK2
p75 NTR receptor-mediated signalling	0	0.0192	NA	STK3,STK31,STK39
Bile acid and bile salt metabolism	0	0.0227	NA	BAAT
Signaling by VEGF	0	0.028	NA	AKT2,MAPKAPK2,PRR5
Metabolism of non-coding RNA	0	0.0182	NA	PRMT5
Signaling by NOTCH2	0	0.0303	NA	MIB1
Assembly of collagen fibrils and other multimeric structures	0	0.0164	NA	TLL2
TCR signaling	0	0.0323	1	PRKCQ,PSMB5,PSMC4,PSMD1
RNA Polymerase II Transcription	0	0.0203	NA	CDC73,PABPN1,SUPT16H
COPII-mediated vesicle transport	0	0.0274	NA	F5,NAPG
Gene Silencing by RNA	0	0.03	NA	H2AZ2,H2BC21,PIWIL1
Phase I - Functionalization of compounds	0	0.0286	NA	AHR,CYP2W1,CYP4F3
MHC class II antigen presentation	0	0.00806	NA	CTSE
Integrin cell surface interactions	0	0.0235	NA	F11R,ITGA2B
Selenoamino acid metabolism	0	0.00833	NA	SEPSECS
Activation of gene expression by SREBF (SREBP)	0	0.0238	NA	ELOVL6
Fc epsilon receptor (FCERI) signaling	0	0.0243	NA	PPP3R1,PRKCQ,PSMB5,PSMC4,PSMD1
Mitotic Metaphase and Anaphase	0	0.0214	2.236	CHMP2A,PPP2R5A,PSMB5,PSMC4,PSMD1
Oncogene Induced Senescence	0	0.0303	NA	CDKN2C
SUMOylation of DNA damage response and repair proteins	0	0.013	NA	SMC5
Detoxification of Reactive Oxygen Species	0	0.0278	NA	PRDX5
Cellular response to heat stress	0	0.0198	NA	CAMK2D,MAPKAPK2
Class A/1 (Rhodopsin-like receptors)	0	0.019	0	ADRB1,CXCR3,GPR143,HTR4,NMUR2,NTSR1
Semaphorin interactions	0	0.0156	NA	CDK5R1
Signaling by ROBO receptors	0	0.0183	2	ISL1,PSMB5,PSMC4,PSMD1
XBP1(S) activates chaperone genes	0	0.0208	NA	KDELR3
Transcriptional regulation of white adipocyte differentiation	0	0.0119	NA	CCNC
Regulation of lipid metabolism by PPARalpha	0	0.0252	NA	AHR,CCNC,NR1H3
G alpha (q) signalling events	0	0.0291	0.447	GNA11,GNG4,GPR143,NMUR2,NTSR1
G alpha (12/13) signalling events	0	0.0125	NA	GNG4
Class C/3 (Metabotropic glutamate/pheromone receptors)	0	0.0278	NA	GRM8
Vasopressin regulates renal water homeostasis via Aquaporins	0	0.0244	NA	GNG4
Interleukin-1 family signaling	0	0.0234	NA	PSMB5,PSMC4,PSMD1
Cell junction organization	0	0.022	NA	CLDN18,F11R
MAP kinase activation	0	0.0256	NA	MAPKAPK2
O-linked glycosylation	0	0.0268	NA	B4GALT6,C1GALT1,MUC16
Signaling by Retinoic Acid	0	0.0238	NA	RDH10
Mitochondrial translation	0	0.0309	NA	MRPL40,MRPL52,OXA1L
Hedgehog 'off' state	0	0.0268	NA	PSMB5,PSMC4,PSMD1
RHO GTPases activate IQGAPs	0	0.0323	NA	IQGAP3
Signaling by FGFR2	0	0.0139	NA	FGF8
Signaling by FGFR3	0	0.025	NA	FGF8
Signaling by FGFR4	0	0.025	NA	FGF8
RHO GTPases Activate Formins	0	0.00725	NA	PPP2R5A
Deubiquitination	0	0.0305	1.414	AXIN2,H2BC21,INO80C,MYC,OTUB2,PSMB5,PSMC4,PSMD1
HDR through Homologous Recombination (HRR) or Single Strand Annealing (SSA)	0	0.0265	NA	H2BC21,RAD51AP1,RAD9B
Nonhomologous End-Joining (NHEJ)	0	0.0208	NA	H2BC21
DNA Double Strand Break Response	0	0.0172	NA	H2BC21
Cargo concentration in the ER	0	0.0294	NA	F5
Nucleotide Excision Repair	0	0.0185	NA	INO80C,PARP2
Fanconi Anemia Pathway	0	0.0263	NA	FANCL
Interleukin-10 signaling	0	0.0227	NA	CSF3
Major pathway of rRNA processing in the nucleolus and cytosol	0	0.0109	NA	FBL,RIOK3
TP53 Regulates Transcription of Cell Cycle Genes	0	0.0204	NA	PLAGL1
TP53 Regulates Transcription of DNA Repair Genes	0	0.0143	NA	SUPT16H
Neutrophil degranulation	0	0.0316	2.84	ALAD,ARG1,CD55,CD58,COMMD3,DBNL,GGH,LYZ,NAPRT,OSTF1,PNP,PSMD1,RAB14,TMC6,VNN1
Keratinization	0	0.0128	NA	KAZN,PKP4
COPI-mediated anterograde transport	0	0.0297	NA	CD55,KDELR3,NAPG
Intra-Golgi and retrograde Golgi-to-ER traffic	0	0.0297	1.633	KDELR3,MAN1A1,MAN1A2,NAPG,PLA2G4A,VAMP4
Mitotic Prometaphase	0	0.0296	2.449	CDK5RAP2,CEP192,HAUS4,NEK2,PPP2R5A,SSNA1
Synthesis of DNA	0	0.0246	NA	PSMB5,PSMC4,PSMD1
Cell Cycle Checkpoints	0	0.0222	2.449	H2BC21,PPP2R5A,PSMB5,PSMC4,PSMD1,RAD9B
Glucose metabolism	0	0.0235	NA	FBP1,G6PC2
Processing of Capped Intron-Containing Pre-mRNA	0	0.0139	1	ACIN1,CDC5L,PABPN1,PRPF8
Resolution of Abasic Sites (AP sites)	0	0.0263	NA	PARP2
TNF signaling	0	0.0175	NA	MAPKAPK2
Interferon gamma signaling	0	0.0211	NA	CAMK2D,TRIM14
Signaling by PTK6	0	0.0182	NA	ARAP1
RET signaling	0	0.025	NA	RAP1GAP
Transcriptional Regulation by VENTX	0	0.0256	NA	TCF7L2
TBC/RABGAPs	0	0.0227	NA	RABGAP1
Cargo recognition for clathrin-mediated endocytosis	0	0.0288	NA	LRP2,UBQLN1,VAMP4
Clathrin-mediated endocytosis	0	0.0156	NA	LRP2,VAMP4
Transcriptional regulation by the AP-2 (TFAP2) family of transcription factors	0	0.0286	NA	MYC
E3 ubiquitin ligases ubiquitinate target proteins	0	0.0182	NA	CDC73
RAB GEFs exchange GTP for GDP on RABs	0	0.0222	NA	AKT2,RAB14
Transcriptional regulation by RUNX2	0	0.02	NA	AKT2
Collagen chain trimerization	0	0.0227	NA	COL28A1
Transcriptional Regulation by E2F6	0	0.0294	NA	MGA
Triglyceride metabolism	0	0.0286	NA	LPIN1
Transcriptional Regulation by MECP2	0	0.0323	NA	CAMK2D,SOX2
Signaling by NOTCH3	0	0.0204	NA	MIB1
NR1H2 and NR1H3-mediated signaling	0	0.0217	NA	NR1H3
Peroxisomal protein import	0	0.0317	NA	BAAT,GNPAT
Interferon alpha/beta signaling	0	0.0152	NA	EGR1
Endosomal Sorting Complex Required For Transport (ESCRT)	0	0.0323	NA	CHMP2A
Late endosomal microautophagy	0	0.0303	NA	CHMP2A
Transcriptional Regulation by NPAS4	0	0.0294	NA	CDK5R1
Cytoprotection by HMOX1	0	0.0172	NA	COX6B2
Sensory perception of taste	0	0.0227	NA	SCN2A
MyD88 dependent cascade initiated on endosome	0	0.0323	NA	TICAM1
Expression and translocation of olfactory receptors	0	0.00957	NA	OR2B6,OR6S1
Class I MHC mediated antigen processing and presentation	0	0.0237	2.333	FBXL4,FBXW2,HECTD1,KLHL20,LRSAM1,PSMB5,PSMC4,PSMD1,WWP1
Signaling by the B Cell Receptor (BCR)	0	0.0235	2	PPP3R1,PSMB5,PSMC4,PSMD1
Coagulation System	0	0.0294	NA	F5
Formation of WDR5-containing histone-modifying complexes	0	0.0238	NA	DR1
Hepatic Fibrosis / Hepatic Stellate Cell Activation	0	0.0215	NA	COL28A1,CXCR3,MYH4,TNFRSF11B
Autism Signaling Pathway	0	0.0238	0.378	AKT2,ALDH7A1,CAMK2D,CHD8,GRM8,TCF7L2,TNFSF15
CGAS-STING Signaling Pathway	0	0.00813	NA	TNFSF15
Protein Sorting Signaling Pathway	0	0.0168	NA	AP4S1,KDELR3,SNX27
ROBO SLIT Signaling Pathway	0	0.0163	NA	AKT2,CABLES1
BBSome Signaling Pathway	0	0.0275	1.732	ADGRG6,ADRB1,ATF6,BBS12,CRHR1,GIPR,GPR143,GRM8,HTR4,LGR4,NMUR2,NTSR1,PHF19
HEY1 Signaling Pathway	0	0.0194	NA	AKT2,ITGA2B,PRKAB2
WNT/SHH Axonal Guidance Signaling Pathway	0	0.0201	NA	CAMK2D,TCF7L2,TRPV6
Nuclear Cytoskeleton Signaling Pathway	0	0.0226	0.447	CDH26,EGR1,ITGA2B,MTCL1,SUN1
Hematoma Resolution Signaling Pathway	0	0.0245	0.816	ARG1,C8G,NDUFA9,NQO1,PRKAB2,TNFSF15
Glycation Signaling Pathway	0	0.023	0.447	AKT2,ATF6,EGR1,PRKCQ,TNFSF15
mRNA 3 Prime End Processing Signaling Pathway	0	0.0183	NA	MYC,PABPN1
Ribosomal Quality Control Signaling Pathway	0	0.0231	1	ASCC3,PSMB5,PSMC4,PSMD1
Sialic acid metabolism	0	0.0303	NA	NEU3
Chromatin organization	0	0.0315	2.121	AEBP2,DR1,H2AZ2,H2BC21,H3C4,PHF2,PRMT5,SAP30
rRNA modification in the nucleus and cytosol	0	0.0159	NA	FBL
Pyruvate metabolism	0	0.0208	NA	LDHB
M-decay: degradation of maternal mRNAs by maternally stored factors	0	0.0222	NA	FGF8
Replacement of protamines by nucleosomes in the male pronucleus	0	0.0294	NA	H2BC21
PKR-mediated signaling	0	0.026	NA	FANCL,PPP2R5A
Transcriptional and post-translational regulation of MITF-M expression and activity	0	0.0196	NA	SOX2
Respiratory electron transport	0	0.0227	NA	COX6B2,NDUFA9
Complex IV assembly	0	0.0208	NA	COX6B2
Hepatitis B Chronic Liver Pathogenesis Signaling Pathway	0	0.024	0	AKT2,CREB3L3,EGR1,PRKCQ
Irritable Bowel Syndrome Signaling Pathway	0	0.0159	1	AHR,CSF3,RHOU,TNFSF15
NAP1L1 Transcription Regulation Signaling Pathway	0	0.0244	NA	AKT2,MYC
TRIM21 Intracellular Antibody Signaling Pathway	0	0.0112	NA	PSMB5,PSMC4,PSMD1
PXR/RXR Activation	0	0.0164	NA	AKT2
Regulation of Actin-based Motility by Rho	0	0.0275	NA	ITGA2B,PIP4K2C,RHOU
Role of BRCA1 in DNA Damage Response	0	0.025	NA	DPF1,FANCL
Erythropoietin Signaling Pathway	0	0.018	NA	AKT2,PRKCQ,TNFSF15
14-3-3-mediated Signaling	0	0.0238	NA	AKT2,PLCH2,PRKCQ
Caveolar-mediated Endocytosis Signaling	0	0.0267	NA	CD55,ITGA2B
Fcγ Receptor-mediated Phagocytosis in Macrophages and Monocytes	0	0.0323	NA	AKT2,EZR,PRKCQ
IL-8 Signaling	0	0.0244	NA	AKT2,GNA11,GNG4,PRKCQ,RHOU
Role of RIG1-like Receptors in Antiviral Innate Immunity	0	0.0303	NA	TANK
Role of Pattern Recognition Receptors in Recognition of Bacteria and Viruses	0	0.0224	NA	PRKCQ,TICAM1,TNFSF15
TREM1 Signaling	0	0.0145	NA	AKT2
Role of NFAT in Regulation of the Immune Response	0	0.0174	1	AKT2,CALM2,GNA11,GNG4,KPNA7,PPP3R1,PRKCQ,TRBV6-5
LPS-stimulated MAPK Signaling	0	0.0118	NA	PRKCQ
NF-κB Activation by Viruses	0	0.0256	NA	AKT2,PRKCQ
CCR5 Signaling in Macrophages	0	0.0227	NA	CALM2,GNA11,GNG4,PRKCQ,TRBV6-5
CD40 Signaling	0	0.0303	NA	MAPKAPK2,TANK
Calcium-induced T Lymphocyte Apoptosis	0	0.0286	NA	ATP2A1,CALM2,PPP3R1,PRKCQ,TRBV6-5
Cytotoxic T Lymphocyte-mediated Apoptosis of Target Cells	0	0.00685	NA	TRBV6-5
Lymphotoxin β Receptor Signaling	0	0.0185	NA	AKT2
IL-17 Signaling	0	0.0256	1	AKT2,CSF3,TNFRSF11B,TNFSF15
Thrombopoietin Signaling	0	0.0317	NA	MYC,PRKCQ
CTLA4 Signaling in Cytotoxic T Lymphocytes	0	0.017	1.342	AHR,AKT2,PPP2R5A,PRKCQ,TRBV6-5
Induction of Apoptosis by HIV1	0	0.0159	NA	TNFRSF11B
IL-15 Production	0	0.0169	NA	CLK2,DYRK4
T Helper Cell Differentiation	0	0.0108	NA	TNFRSF11B,TRBV6-5
CD28 Signaling in T Helper Cells	0	0.0215	NA	AKT2,CALM2,PPP3R1,PRKCQ,TRBV6-5
IL-15 Signaling	0	0.00862	NA	AKT2,MYC
Virus Entry via Endocytic Pathways	0	0.0256	NA	AP4S1,CD55,PRKCQ
Role of Cytokines in Mediating Communication between Immune Cells	0	0.0263	NA	CSF3
Dendritic Cell Maturation	0	0.02	2.236	AKT2,CD58,CREB3L3,PLCH2,TNFRSF11B,TRBV6-5
Reelin Signaling in Neurons	0	0.0286	2	AKT2,CAMK2D,CDK5R1,MAP3K10
Angiopoietin Signaling	0	0.0132	NA	AKT2
CNTF Signaling	0	0.0179	NA	RPS6KA6
Agrin Interactions at Neuromuscular Junction	0	0.0147	NA	UTRN
Renin-Angiotensin Signaling	0	0.00833	NA	PRKCQ
Semaphorin Signaling in Neurons	0	0.0169	NA	RHOU
ICOS-ICOSL Signaling in T Helper Cells	0	0.0314	1	AKT2,CALM2,CAMK2D,PLEKHA1,PPP3R1,PRKCQ,TRBV6-5
Molecular Mechanisms of Cancer	0	0.0241	1.342	ADGRG6,ADRB1,AKT2,CAMK2D,CDKN2C,CRHR1,GIPR,GNA11,GNG4,GPR143,GRM8,HTR4,ITGA2B,LGR4,MYC,NMUR2,NTSR1,PRKCQ,RHOU,TCF7L2
Lipid Antigen Presentation by CD1	0	0.00741	NA	TRBV6-5
Cell Cycle Regulation by BTG Family Proteins	0	0.0263	NA	PPP2R5A
Mitotic Roles of Polo-Like Kinase	0	0.0312	NA	PPP2R5A,SLK
HMGB1 Signaling	0	0.0323	2	AKT2,RHOU,SELE,TNFRSF11B,TNFSF15
Maturity Onset Diabetes of Young (MODY) Signaling	0	0.0133	NA	SLC2A2
Role of CHK Proteins in Cell Cycle Checkpoint Control	0	0.0172	NA	PPP2R5A
Cholecystokinin/Gastrin-mediated Signaling	0	0.0171	NA	PRKCQ,RHOU
Human Embryonic Stem Cell Pluripotency	0	0.0259	0.447	AKT2,ESRRB,MYC,PRKCQ,SOX2
Melanocyte Development and Pigmentation Signaling	0	0.0309	NA	CREB3L3,RPS6KA6,SH2B2
DNA Methylation and Transcriptional Repression Signaling	0	0.0206	NA	MYC,SAP30
ATM Signaling	0	0.0303	NA	CREB3L3,PPP2R5A,SMC1B
Antiproliferative Role of Somatostatin Receptor 2	0	0.0135	NA	GNG4
Androgen Signaling	0	0.0238	NA	CALM2,GNA11,GNG4,PRKCQ
Germ Cell-Sertoli Cell Junction Signaling	0	0.0181	NA	MAP3K10,MAP3K13,RHOU
Aldosterone Signaling in Epithelial Cells	0	0.0299	1.342	ASIC3,PIP4K2C,PLCH2,PRKCQ,SLC9A1
Role of NANOG in Mammalian Embryonic Stem Cell Pluripotency	0	0.0164	NA	AKT2,SOX2
Prolactin Signaling	0	0.0319	NA	MYC,PRKCQ,SOCS6
CREB Signaling in Neurons	0	0.0322	2.5	ADGRG6,ADRB1,AKT2,CALM2,CAMK2D,CREB3L3,CRHR1,GIPR,GNA11,GNG4,GPR143,GRID2,GRM8,HTR4,LGR4,NMUR2,NTSR1,PLCH2,PRKCQ
Melanoma Signaling	0	0.02	NA	AKT2
Prostate Cancer Signaling	0	0.0265	NA	AKT2,CREB3L3,SRD5A1
Renal Cell Carcinoma Signaling	0	0.0128	NA	AKT2
Type I Diabetes Mellitus Signaling	0	0.0134	NA	SOCS6,TNFRSF11B,TRBV6-5
Small Cell Lung Cancer Signaling	0	0.0208	NA	AKT2,MYC
Basal Cell Carcinoma Signaling	0	0.0143	NA	TCF7L2
Allograft Rejection Signaling	0	0.00606	NA	TRBV6-5
Autoimmune Thyroid Disease Signaling	0	0.00602	NA	TRBV6-5
Bladder Cancer Signaling	0	0.0261	NA	DAPK1,FGF8,MYC
Graft-versus-Host Disease Signaling	0	0.00617	NA	TRBV6-5
Chronic Myeloid Leukemia Signaling	0	0.0303	0.816	AKT2,ALOX15,CALM2,MYC,PLCH2,PPP3R1,PRKAB2,TCF7L2
Non-Small Cell Lung Cancer Signaling	0	0.0105	NA	AKT2
Gα12/13 Signaling	0	0.0152	NA	AKT2,CDH26
p70S6K Signaling	0	0.0141	0	AKT2,PLCH2,PPP2R5A,PRKCQ
Colorectal Cancer Metastasis Signaling	0	0.0227	1	AKT2,GNA11,GNG4,MYC,RHOU,TCF7L2
Pancreatic Adenocarcinoma Signaling	0	0.00806	NA	AKT2
G Protein Signaling Mediated by Tubby	0	0.0212	-1	GNA11,GNG4,MYC,TRBV6-5
Communication between Innate and Adaptive Immune Cells	0	0.0029	NA	TRBV6-5
Crosstalk between Dendritic Cells and Natural Killer Cells	0	0.012	NA	CAMK2D
Systemic Lupus Erythematosus Signaling	0	0.00862	NA	AKT2,C8G,PRPF8,TRBV6-5
CDC42 Signaling	0	0.0194	NA	CDC42BPA,EXOC6B,IQGAP3,ITGA2B,TRBV6-5
ILK Signaling	0	0.0308	0.816	AKT2,CREB3L3,MYC,MYH4,PPP2R5A,RHOU
FAK Signaling	0	0.0231	0.728	ADGRG6,ADRB1,AKT2,CAPN11,CRHR1,GIPR,GPR143,GRM8,HTR4,ITGA2B,LGR4,MYC,NMUR2,NTSR1,SOCS6,TCF7L2,TRBV6-5
EIF2 Signaling	0	0.00948	NA	AKT2,MYC
PAK Signaling	0	0.00862	NA	ITGA2B
Hereditary Breast Cancer Signaling	0	0.0148	NA	AKT2,FANCL
RAC Signaling	0	0.0294	NA	CDK5R1,IQGAP3,ITGA2B,PIP4K2C
Role of Osteoblasts, Osteoclasts and Chondrocytes in Rheumatoid Arthritis	0	0.0225	NA	AKT2,CALM2,PPP3R1,TCF7L2,TNFRSF11B
Phospholipase C Signaling	0	0.0205	1.134	CALM2,CREB3L3,GNG4,ITGA2B,PLA2G12B,PLA2G2F,PLA2G4A,PPP3R1,PRKCQ,RHOU,TRBV6-5
Ovarian Cancer Signaling	0	0.0128	NA	AKT2,TCF7L2
HER-2 Signaling in Breast Cancer	0	0.0222	-1	AKT2,COX6B2,MTCL1,MYC,PRKCQ
Altered T Cell and B Cell Signaling in Rheumatoid Arthritis	0	0.0028	NA	TRBV6-5
Regulation of eIF4 and p70S6K Signaling	0	0.0169	NA	AKT2,ITGA2B,PPP2R5A
Leptin Signaling in Obesity	0	0.027	NA	AKT2,PLCH2
Glioma Invasiveness Signaling	0	0.0141	NA	RHOU
IL-1 Signaling	0	0.0208	NA	GNA11,GNG4
Breast Cancer Regulation by Stathmin1	0	0.0297	1.291	ADGRG6,ADRB1,CAMK1D,CAMK2D,CREB3L3,CRHR1,GIPR,GNG4,GPR143,GRM8,HTR4,LGR4,NMUR2,NTSR1,PPP2R5A,PRKCQ,UHMK1
Glioblastoma Multiforme Signaling	0	0.0235	1	AKT2,MYC,PLCH2,RHOU
Neuroprotective Role of THOP1 in Alzheimer's Disease	0	0.0182	NA	DPP4,PRSS12
Regulation of IL-2 Expression in Activated and Anergic T Lymphocytes	0	0.0201	NA	CALM2,PPP3R1,PRKCQ,TRBV6-5
NUR77 Signaling in T Lymphocytes	0	0.0202	NA	CALM2,PPP3R1,PRKCQ,TRBV6-5
PKCθ Signaling in T Lymphocytes	0	0.0221	1.342	CAMK2D,MAP3K10,MAP3K13,PPP3R1,PRKCQ,TRBV6-5
TNFR1 Signaling	0	0.02	NA	TANK
TNFR2 Signaling	0	0.0323	NA	TANK
Role of Hypercytokinemia/hyperchemokinemia in the Pathogenesis of Influenza	0	0.0152	NA	TICAM1
Antiproliferative Role of TOB in T Cell Signaling	0	0.00676	NA	TRBV6-5
OX40 Signaling Pathway	0	0.0061	NA	TRBV6-5
PI3K Signaling in B Lymphocytes	0	0.024	2.236	AKT2,ATF6,CALM2,CAMK2D,PLCH2,PLEKHA1,PPP3R1
Inhibition of Angiogenesis by TSP1	0	0.0312	NA	AKT2
Intrinsic Prothrombin Activation Pathway	0	0.0256	NA	F5
Cyclins and Cell Cycle Regulation	0	0.0235	NA	CDKN2C,PPP2R5A
Assembly of RNA Polymerase II Complex	0	0.02	NA	DR1
Role of Tissue Factor in Cancer	0	0.0302	0	AKT2,EGR1,GNA11,PPP2R5A,RPS6KA6,TNFRSF11B
Spliceosomal Cycle	0	0.0189	NA	CDC5L
IL-17A Signaling in Airway Cells	0	0.0149	NA	AKT2
Role of IL-17A in Arthritis	0	0.0175	NA	MAPKAPK2
Role of JAK family kinases in IL-6-type Cytokine Signaling	0	0.0132	NA	MYC
Actin Nucleation by ARP-WASP Complex	0	0.022	NA	ITGA2B,RHOU
Paxillin Signaling	0	0.00943	NA	ITGA2B
Hematopoiesis from Pluripotent Stem Cells	0	0.013	NA	CSF3,TRBV6-5
Transcriptional Regulatory Network in Embryonic Stem Cells	0	0.0314	0.447	AKT2,ESRRB,ISL1,MYC,SOX2
iNOS Signaling	0	0.0213	NA	CALM2
nNOS Signaling in Skeletal Muscle Cells	0	0.0213	NA	CALM2
Ephrin A Signaling	0	0.00741	NA	AKT2
Ephrin B Signaling	0	0.0274	NA	GNA11,GNG4
ERBB Signaling	0	0.0108	NA	PRKCQ
ERB2-ERBB3 Signaling	0	0.0156	NA	MYC
ERBB4 Signaling	0	0.0152	NA	PRKCQ
GADD45 Signaling	0	0.0172	NA	MYC
Pyrimidine Ribonucleotides De Novo Biosynthesis	0	0.0244	NA	ENTPD3
Estrogen Biosynthesis	0	0.025	NA	HSD17B1
D-myo-inositol (1,4,5,6)-Tetrakisphosphate Biosynthesis	0	0.0321	NA	ACP6,DUSP4,G6PC2,PPP2R5A,PPP3R1,PTPRD
Serotonin Degradation	0	0.0161	NA	ALDH7A1
D-myo-inositol (3,4,5,6)-tetrakisphosphate Biosynthesis	0	0.0321	NA	ACP6,DUSP4,G6PC2,PPP2R5A,PPP3R1,PTPRD
Pyrimidine Ribonucleotides Interconversion	0	0.0263	NA	ENTPD3
Superpathway of Methionine Degradation	0	0.0294	NA	PRMT5
DNA damage-induced 14-3-3Ïƒ Signaling	0	0.0222	NA	AKT2
Inhibition of Matrix Metalloproteases	0	0.0263	NA	TFPI2
PEDF Signaling	0	0.0238	NA	AKT2,TCF7L2
Agranulocyte Adhesion and Diapedesis	0	0.026	NA	CLDN18,CXCR3,EZR,MYH4,SELE
Regulation of the Epithelial-Mesenchymal Transition Pathway	0	0.0213	NA	AKT2,EGR1,FGF8,TCF7L2
TEC Kinase Signaling	0	0.0201	NA	GNA11,GNG4,ITGA2B,PRKCQ,RHOU,TRBV6-5
UVA-Induced MAPK Signaling	0	0.0309	NA	PARP2,PLCH2,RPS6KA6
UVB-Induced MAPK Signaling	0	0.0192	NA	PRKCQ
UVC-Induced MAPK Signaling	0	0.0196	NA	PRKCQ
STAT3 Pathway	0	0.0217	NA	MAP3K10,MYC,SOCS6
Oxidative Phosphorylation	0	0.0189	NA	COX6B2,NDUFA9
Adipogenesis pathway	0	0.015	NA	LPIN1,SAP30
HIPPO signaling	0	0.0233	NA	PPP2R5A,STK3
PCP (Planar Cell Polarity) Pathway	0	0.0167	NA	LGR4
Unfolded protein response	0	0.0112	NA	ATF6
WNT/Ca+ pathway	0	0.0308	NA	CREB3L3,PLCH2
Parkinson's Signaling Pathway	0	0.0205	0.447	ALDH7A1,CALM2,CAMK2D,NDUFA9,NQO1,TNFSF15
Estrogen Receptor Signaling	0	0.0251	0.707	AKT2,CCNC,CREB3L3,GNA11,GNG4,MYC,NDUFA9,PLCH2,PRKAB2,PRKCQ
Toll-like Receptor Signaling	0	0.013	NA	TICAM1
EGF Signaling	0	0.0179	NA	AKT2
Cell Cycle: G1/S Checkpoint Regulation	0	0.0294	NA	CDKN2C,MYC
SAPK/JNK Signaling	0	0.0223	NA	DUSP4,GNG4,MAP3K10,MAP3K13,TRBV6-5
PI3K/AKT Signaling	0	0.0152	NA	AKT2,ITGA2B,PPP2R5A
PTEN Signaling	0	0.0199	NA	AKT2,CNKSR3,ITGA2B
Protein Ubiquitination Pathway	0	0.0112	NA	PSMB5,PSMC4,PSMD1
IL-2 Signaling	0	0.0161	NA	AKT2
JAK/STAT Signaling	0	0.0244	NA	AKT2,SOCS6
IL-4 Signaling	0	0.0278	1.134	AKT2,ALOX15,ANO1,ARG1,COL28A1,CREB3L3,PRR5,TRBV6-5
Antigen Presentation Pathway	0	0.0286	NA	PSMB5
B Cell Receptor Signaling	0	0.0269	1.414	AKT2,CALM2,CAMK2D,CREB3L3,EGR1,MAP3K10,MAP3K13,PPP3R1,PRKCQ
Insulin Receptor Signaling	0	0.0148	NA	AKT2,ASIC3
Phototransduction Pathway	0	0.0204	NA	CNGA1
Neurotrophin/TRK Signaling	0	0.0132	NA	CREB3L3
Integrin Signaling	0	0.0243	2.236	AKT2,ARHGAP5,CAPN11,ITGA2B,RHOU
PPAR Signaling	0	0.0192	NA	NR1H3,TNFRSF11B
IGF-1 Signaling	0	0.0192	NA	AKT2,SOCS6
Dopamine Receptor Signaling	0	0.013	NA	PPP2R5A
TGF-β Signaling	0	0.0103	NA	HOXC9
Apoptosis Signaling	0	0.0294	NA	ACIN1,CAPN11,PRKCQ
NF-κB Signaling	0	0.0172	NA	AKT2,PRKCQ,TANK,TNFRSF11B,TRBV6-5
VEGF Signaling	0	0.0103	NA	AKT2
Hypoxia Signaling in the Cardiovascular System	0	0.027	NA	CREB3L3,NQO1
T Cell Receptor Signaling	0	0.0201	0.447	AKT2,CALM2,PPP3R1,PRKCQ,TCF7L2,TRBV6-5
IL-6 Signaling	0	0.0233	NA	AKT2,MAPKAPK2,TNFRSF11B
PDGF Signaling	0	0.0115	NA	MYC
BMP signaling pathway	0	0.0114	NA	HOXC9
Gustation Pathway	0	0.0208	NA	ASIC3,GABRP,GABRR1,SCN2A
Phagosome Formation	0	0.0301	2.065	ADGRG6,ADRB1,AKT2,CRHR1,GIPR,GPR143,GRM8,HTR4,ITGA2B,LGR4,MYH4,NMUR2,NTSR1,PIP4K2C,PLA2G12B,PLA2G2F,PLA2G4A,PLAAT3,PNPLA3,PRKCQ
Phagosome Maturation	0	0.0265	NA	CTSE,DYNLT3,NAPG,PRDX5
Macropinocytosis Signaling	0	0.0132	NA	PRKCQ
PD-1, PD-L1 cancer immunotherapy pathway	0	0.0309	NA	AKT2,PRKCQ,TNFRSF11B
Sumoylation Pathway	0	0.0099	NA	RHOU
Th1 and Th2 Activation Pathway	0	0.0131	NA	CXCR3,PRKCQ
Th1 Pathway	0	0.0187	NA	CXCR3,PRKCQ
Th2 Pathway	0	0.00826	NA	PRKCQ
Osteoarthritis Pathway	0	0.0311	0.447	CREB3L3,FGF8,ITGA2B,MYBBP1A,PRKAB2,RBP4,TCF7L2
IL-7 Signaling Pathway	0	0.0278	NA	AKT2,MYC
Sirtuin Signaling Pathway	0	0.028	1.414	H1-0,H1-6,LDHB,MYC,NDUFA9,NQO1,NR1H3,SIRT3
Adrenomedullin signaling pathway	0	0.0207	NA	AKT2,CALM2,GNA11,PLCH2
Iron homeostasis signaling pathway	0	0.00746	NA	CREB3L3
Th17 Activation Pathway	0	0.0107	NA	AHR,TRBV6-5
SPINK1 Pancreatic Cancer Pathway	0	0.0189	NA	CPD
Endocannabinoid Developing Neuron Pathway	0	0.0317	NA	AKT2,CREB3L3,GNG4,RAP1GAP
Apelin Pancreas Signaling Pathway	0	0.0227	NA	PRKAB2
T Cell Exhaustion Signaling Pathway	0	0.0148	NA	AKT2,PPP2R5A,PRKCQ,TRBV6-5
Synaptogenesis Signaling Pathway	0	0.0287	0.707	AKT2,CALM2,CAMK2D,CDH26,CREB3L3,GRM8,NAPG,STXBP1,SYT5
IL-23 Signaling Pathway	0	0.0217	NA	AKT2
Systemic Lupus Erythematosus in T Cell Signaling Pathway	0	0.0215	1.633	AKT2,CREB3L3,EZR,PPP2R5A,PPP3R1,RHOU,TRBV6-5
Systemic Lupus Erythematosus in B Cell Signaling Pathway	0	0.0174	0.816	AKT2,CALM2,MYC,PPP3R1,PRKCQ,TICAM1,TNFSF15
Senescence Pathway	0	0.0245	1.633	AKT2,CALM2,CAPN11,MAPKAPK2,PHF19,PPP2R5A,PPP3R1
White Adipose Tissue Browning Pathway	0	0.0301	0	CREB3L3,HOXC9,LDHB,PRKAB2
HOTAIR Regulatory Pathway	0	0.0263	0	AEBP2,AKT2,MYC,TCF7L2
Hepatic Fibrosis Signaling Pathway	0	0.0248	0	AKT2,CALM2,CREB3L3,ITGA2B,MYC,PRKCQ,RHOU,SIRT3,TCF7L2,TNFRSF11B
Semaphorin Neuronal Repulsive Signaling Pathway	0	0.028	NA	AKT2,BCAN,ITGA2B,PDE4C
Regulation of the Epithelial Mesenchymal Transition by Growth Factors Pathway	0	0.0265	1	AKT2,EGR1,FGF8,TNFRSF11B,TNFSF15
Regulation of the Epithelial Mesenchymal Transition in Development Pathway	0	0.0238	NA	AXIN2,TCF7L2
Coronavirus Pathogenesis Pathway	0	0.00543	NA	TICAM1
MSP-RON Signaling in Cancer Cells Pathway	0	0.029	1	AKT2,CREB3L3,MYC,TCF7L2
MSP-RON Signaling in Macrophages Pathway	0	0.0179	NA	ARG1,CREB3L3
Ephrin Receptor Signaling	0	0.0248	1	AKT2,CREB3L3,GNA11,GNG4,ITGA2B

## Sheet: IPA_upstream_regulators
Upstream_Regulator	Expr_Log_Ratio	Molecule_Type	Predicted_Activation_State	Activation_z_score	Flags	p_value_of_overlap	Target_Molecules_in_Dataset	Mechanistic_Network
KAT6A	-0.138	enzyme	Activated	2.145	bias	5.21e-06	ASPH,CDKN2C,DLX3,HOXB2,HOXC10,HOXC11,HOXC13,HOXC4,HOXC5,HOXC6,HOXC8,HOXC9
TBX6	1.86	transcription regulator		1.172	bias	5.46e-06	FGF8,HES7,SOX2,TBX6
HISTONE H2A (family)	NA	group		NA		2.12e-05	DUSP4,EGR1,HOXC4,HOXC5,HOXC6,HOXC8,HOXC9,LMO4,SOX13	10 (2)
BCOR	0.23	transcription regulator	Inhibited	-2.804	bias	5.65e-05	DUSP4,HOXC4,HOXC5,HOXC6,HOXC8,HOXC9,LMO4,MYC,SOX13	11 (3)
KMT2B	0.104	transcription regulator		NA		0.000162	AXIN2,HOXC10,HOXC6,MYC,SOX2
RAR (family)	NA	group		1.067	bias	0.000431	ABCG2,ARG1,CSF3,EGR1,FGF8,NR2C1
CDX2	-1.104	transcription regulator		0.094		0.000728	AXIN2,CLDN18,CTSE,EZR,HOXB2,HOXC10,HOXC6,HOXC8,HOXD1,MYC,SCIN,SOX2,TCF7L2,TFF2
H1f3	NA	other		NA		0.00106	AXIN2,MYC
CNOT1	-0.341	enzyme		NA		0.00106	MYC,TFF1
BCAS3	-0.346	other		NA		0.00106	MYC,TFF1
arachidonyl-2-chloroethylamide	NA	chemical reagent		NA		0.00106	EGR1,SLC2A2
5-oxo-6-8-11-14-(e,z,z,z)-eicosatetraenoic acid	NA	chemical - endogenous mammalian		NA		0.00106	ENPP3,MYC
SPRY1	0.2	other	Inhibited	-2.219	bias	0.00135	AXIN2,ETV1,FGF8,LMO4,SP8
budesonide	NA	chemical drug		-1.949	bias	0.00152	ABLIM3,ALOX15,CDK5R1,CSF3,CYP4F3,GNA11,GNG4,HECTD1,LPIN1,MYO6,NIBAN2,OSTF1,PRKCQ,PSCA,RAP1GAP,RIOK3,STK39,SUCO,TOR1AIP2
FGF1	-0.399	growth factor		-1.54		0.00155	AHR,AXIN2,EGR1,FHOD3,MYC,NQO1,NR1H3,RHOU,SELE,SOX2,TCF7L2
NINJ1	-0.319	other		NA		0.00171	AXIN2,MYC,SOX2
LY-3009120	NA	chemical drug		NA		0.00171	DUSP4,ETV1,SPRED2
USP17L2	-0.722	peptidase		NA		0.0025	ABCG2,MYC,SOX2
SU1498	NA	chemical drug		NA		0.0025	CD55,SELE,TNFRSF11B
INSR	0.293	kinase		-1.038	bias	0.00251	ALAD,ATP1B1,CALM2,CDC5L,CDKN2C,CRY1,EGR1,ETV1,FBP1,FGF8,HOXB2,HOXC10,HOXC4,HOXC6,HOXC8,HOXC9,INSIG2,ISL1,LRP10,MYC,NDUFA9,NR1H3,PLAGL1,PRKCQ,RAD51AP1,RBP2,SIX4,SOX2,TNNT1
MEN1	-0.316	transcription regulator		0.044		0.00255	CDKN2C,ETV1,HOXC4,HOXC6,HOXC8,MYC,ONECUT2,SLC2A2,SOX13,SOX2,STXBP1,SYT5
SERPINA6	-2.807	other		NA		0.00306	ATP1B1,AXIN2,CALM2,CAMK2D,CHD8,CNGA1,CTNNBIP1,LRP10,LRP2,MYC,PDE4C,SLC9A1,SRD5A1,SRD5A3
MYLK3	-0.699	kinase		NA		0.00312	CAMK2D,TNNT1
ERα/ESTRADIOL (complex)	NA	complex		NA		0.00312	MYC,TFF1
ASPH	0.757	enzyme		NA		0.00312	ASPH,MYC
H1-4	-0.027	other		NA		0.00312	AXIN2,MYC
BCL9/CREBBP/EP300/CTNNB1/LEF/TCF (complex)	NA	complex		NA		0.00349	AXIN2,MYC,TCF7L2
GPRC5A	-0.188	G-protein coupled receptor		NA		0.00349	ABCG2,CSF3,SLC1A1
MRAS	-0.57	enzyme		NA		0.00349	DUSP4,ETV1,SPRED2
ulixertinib	NA	chemical drug		NA		0.00349	AHR,AKT2,TNFRSF11B
HNF1B	0.232	transcription regulator		1.37		0.00351	ANXA4,AXIN2,F11R,FHOD3,PDE4C,PKHD1,PLAAT3,RNASE4,S100A6,SLC2A2,TACSTD2,TFF1,TM4SF4
CRHR2	-1.321	G-protein coupled receptor		NA		0.00358	CRHR1,RBP4,SLC6A4,UCN3
RNF20	0.299	enzyme		1.915	bias	0.00395	ATP1B1,FEZF1,MYC,PIWIL1,SLC2A2,SRPX2,TTYH1
4-tert-octylphenol	NA	chemical toxicant	Activated	2	bias	0.00404	CD55,GABRP,MYC,S100A6,TANK
RUVBL1	0.008	transcription regulator		0.64	bias	0.00405	AXIN2,CYP4F3,NUCKS1,PSMC4,SRD5A1,TRIM66
bicalutamide	NA	chemical drug		-1.664	bias	0.00405	EZR,F5,FGF8,MAK,SRD5A1,TRPV6
daidzein	NA	chemical drug		0.841		0.00451	ARG1,C16orf54,CDC73,CXCR3,MAL2,MYC,NQO1,SH2B2
SETD7	0.305	enzyme		NA		0.00468	MYC,SLC2A2,SOX2
1-palmitoyl-2-arachidonyl-sn-glycero-3-phosphorylcholine	NA	chemical - endogenous mammalian		-0.881		0.00513	EGR1,NQO1,PON1,SELE
MYBL1	-0.256	transcription regulator		NA		0.00513	MYC,NEK2,PIWIL1,SOX30
MMP11	-0.979	peptidase		-0.927		0.00606	ATF6,LDHB,PSMD1,SIRT3
CORO6	-0.243	other		NA		0.0061	AXIN2,MYC
NCAPG2	0.303	other		NA		0.0061	MYC,SOX2
USP35	-0.232	peptidase		NA		0.0061	MYC,TFF1
DACT3	-0.364	other		NA		0.0061	AXIN2,MYC
RPS15A	0.038	other		NA		0.0061	AXIN2,MYC
SHMT2	0.314	enzyme		NA		0.0061	AKT2,MYC
EXOSC5	-0.35	enzyme		NA		0.0061	MYC,SOX2
LAMTOR3	0.175	other		NA		0.0061	ESRRB,SOX2
6-methylsulfinylhexyl isothiocyanate	NA	chemical reagent		NA		0.0061	NQO1,SELE
TRIM71	-4.538	enzyme		-1.342		0.00668	COLGALT2,ENPP3,MYC,RDH10,TTYH1
PPP3R1	0.343	phosphatase		0.816		0.0067	AQP5,H1-0,LRP2,PON1,SHROOM2,SLC34A2
sotorasib	NA	chemical drug		-0.428		0.0067	CA9,CREB3L3,LDLRAD1,LEMD1,MYC,TNFSF15
ZIC2	0.864	transcription regulator		1.414	bias	0.00738	AXIN2,BEGAIN,HOXC11,HOXC9,LRP2,MAN1A1,MUC16,PGAP4,ZFP3
USP28	-0.464	peptidase		NA		0.00773	AXIN2,MYC,TCF7L2
CBX2	0.489	transcription regulator		NA		0.00773	AHR,HOXC8,HOXC9
PPP5C	0.16	phosphatase		NA		0.00773	AHR,MYC,TFF1
PCBP1	0.2	translation regulator		NA		0.00773	ALOX15,MYC,NQO1
GCN2iB	NA	chemical drug		0.216		0.00911	CALM2,CAMK2D,ITGA2B,NQO1,PRKAB2,PSMC4,SLC2A2,TNNT2
tetrodotoxin	NA	chemical drug		NA		0.00921	ATP1B1,CAMK1D,DYNLT3,EGR1,ETV1,GDA,GRID2,LHFPL5,MAL2,TRIM14
KDM4C	0.221	enzyme		1	bias	0.00931	EGR1,MYC,PABPN1,SOX2,TTYH1
HNF4αDIMER (complex)	NA	complex		NA		0.00961	FBP1,PON1,SLC2A2
GALNT6	0.015	enzyme		NA		0.00961	DPP4,TFF1,TFF2
SETD1A	0.052	ion channel		NA		0.00961	MYC,SOX2,TFF1
NSUN5	-0.229	enzyme		NA		0.00995	MYC,ZBED3
MAP7D3	-0.447	other		NA		0.00995	ABCG2,SOX2
WSB1	-0.397	enzyme		NA		0.00995	CA9,SAP30
TROAP	0.477	peptidase		NA		0.00995	AXIN2,MYC
RP4_773N104	-0.043	other		NA		0.00995	AXIN2,MYC
CMP5	NA	chemical reagent		NA		0.00995	AXIN2,MYC
LY379196	NA	chemical drug		NA		0.00995	CD55,EGR1
buparlisib	NA	chemical drug		-1.664		0.0104	CA9,CREB3L3,LDLRAD1,LEMD1,MYC,TNFSF15
linsidomine	NA	chemical drug		1.067		0.0108	AQP5,CRHR1,EGR1,MYC
POLR2A	-0.346	enzyme		NA		0.0111	AKT2,ANO1,MYC,SELE,STC2,TFF1,UHMK1
TCF7L2	0.731	transcription regulator		1.522	bias	0.0114	ACSL3,APCDD1,ASPH,AXIN2,CEROX1,CILK1,CPD,CSF3,FBP1,MAN1A1,MFAP3L,MYC,MYO6,PLEKHA1,REEP3,RNASE4,SOX2,SRD5A1,STK39,TBC1D5,TCF7L2,TRAK1
BCAP31	0.045	transporter		-0.351		0.0114	ARG1,ATF6,MYC,NR1H3,SOX2
sorbitol	NA	chemical - endogenous mammalian		NA		0.0117	AQP5,MIOX,RGS7
saracatinib	NA	chemical drug		NA		0.0117	ACSL3,ARG1,MYC
NCOA2	0.46	transcription regulator		1.715	bias	0.0119	AHR,ARG1,EGR1,ELOVL6,ESRRB,LPIN1,MICALL2,NQO1,NR1H3,SIRT3,SLC2A2,TFF1
Saa3	NA	other		0.577		0.0123	ARG1,CSF3,CXCR3,TNFRSF11B
TERC	0.359	other		NA		0.0126	ALAD,CRY1,EGR1,H1-0,UPP2
ACSL4	0.179	enzyme		0.115		0.0132	AUTS2,CAMK1D,CAMK2D,FAH,RHOU,STK39
clofibrate	NA	chemical drug		1.178	bias	0.0136	ABCG2,DPP4,MYC,NQO1,NR1H3,NR2C1,SLC2A2
CDK8	0.026	kinase		NA		0.0138	CTNNBIP1,ESRRB,MYC,STC2,UHMK1
NRAS	-0.035	enzyme	Inhibited	-2.828		0.0138	ANXA4,ATF6,CTSE,DUSP4,EGR1,ETV1,ITIH2,MYC,NQO1,PON3,SPRED2,TULP4,VNN1
HRH3	-1.597	G-protein coupled receptor		NA		0.0139	CXCR3,GDA,RBP4,STK31
CDCA8	0.546	other		-0.378	bias	0.0145	AHR,ASAP2,CREB3L3,MYC,MYO6,SYT5,TACSTD2
SERCA (family)	NA	group		NA		0.0146	EGR1,MYC
AHR/ARNT (complex)	NA	complex		NA		0.0146	ABCG2,PON1
SWI/SNF (complex)	NA	complex		NA		0.0146	RIC8B,SELE
Slfn3/Slfn4	NA	other		NA		0.0146	DPP4,SLC2A2
TP53RK	-0.646	kinase		NA		0.0146	CDKN2C,PSMB5
RBMS3	-0.501	other		NA		0.0146	AXIN2,MYC
KMT2C	0.092	transcription regulator		NA		0.0146	HOXC10,HOXC6
CBX4	0.4	transcription regulator		NA		0.0146	DPP4,MYC
TUFT1	0.29	other		NA		0.0146	MYC,SOX2
BW 245C	NA	chemical reagent		NA		0.0146	ENPP3,TNFRSF11B
muscarine	NA	chemical toxicant		NA		0.0146	EGR1,SELE
COHESIN (complex)	NA	complex		NA		0.0146	HOXA-AS3,HOXC9
PF-3893787	NA	chemical drug		NA		0.0157	DUSP4,MFNG,MYC,SPRED2
MACROH2A1	-0.114	other		1.633		0.0165	CDK5R1,CDKN2C,EGR1,RTBDN,SLC2A2,SOX2,TFF1
GPR132	-0.368	G-protein coupled receptor		NA		0.0167	ARG1,EGR1,SELE
RPL13A	-0.237	other		0.333		0.0168	ARHGAP5,CRY1,GDA,HEATR5A,PPP3R1,PRKX,SOX2,SPRED2,ZBED3
KLF5	0.708	transcription regulator		0.056		0.0168	ANO1,ARG1,MYC,NIBAN2,PCYT1A,PLAGL1,SOX2,TRPV6,UHMK1
DMRT1	-0.847	transcription regulator		NA		0.0175	CDKN2C,HOXC4,HOXC9,HOXD1,NR1H3,SLC1A1,SOX2
RAF (family)	NA	group		NA		0.0178	B4GALT6,DUSP4,EGR1,ETV1,MYC,SPRED2
LCK	-0.471	kinase		-0.152	bias	0.0178	EGR1,FBL,MYC,NR1H3,PRKCQ,SOX2
ETS2	-0.212	transcription regulator		1.387	bias	0.0178	CSF3,ESRRB,ITGA2B,MYC,PLAAT3,SOX2
ARID1A	0.254	transcription regulator		0.942		0.0193	ABCG2,ARAP1,AXIN2,CA9,CCNC,CD55,CDKN2C,DUSP4,EGR1,EZR,F11R,HECTD1,KDELR3,MYO6,NGLY1,NTSR1,OCIAD2,ONECUT2,SELE,SOX2,TCF7L2,TFF1,TFF2,TNFRSF11B,TNNT2
CHAF1A	0.412	other		NA		0.0196	ESRRB,HOXC9,SOX2
YY2	-0.017	transcription regulator		NA		0.0196	ESRRB,MYC,SOX2
CYCLIN A (family)	NA	group		NA		0.02	MYC,PCYT1A
MAEL	-1.728	transcription regulator		NA		0.02	MYC,SOX2
TADA3	-0.208	transcription regulator		NA		0.02	RBP2,TFF1
WNT7B	1.048	other		NA		0.02	AXIN2,MYC
iCRT3	NA	chemical reagent		NA		0.02	AXIN2,SOX2
dihydrotestosterone	NA	chemical - endogenous mammalian		0.666	bias	0.0201	ACSL3,ANO1,ARG1,ASAP2,ATP13A2,ATP2A1,AXIN2,C1orf21,DPP4,DUSP4,EGR1,ETV1,GAS6,HOXC4,HOXC5,HOXC6,HOXC8,HOXC9,LRIG3,MAK,MYC,MYH4,NIBAN2,PLAGL1,RAB3B,SLC2A9,SLC7A6,SOX13,SRD5A1,STXBP1
anisomycin	NA	chemical - endogenous non-mammalian		-0.017		0.0204	ABCG2,ADRB1,AHR,EGR1,RGS7,TCF7L2
acetate	NA	chemical - endogenous mammalian		0.816	bias	0.0204	ASPHD2,CDKN2C,GIPR,NTSR1,RHOU,SYNGR3
SFRP1	-1.657	transmembrane receptor		1.342		0.0213	ELOVL6,MYC,NR1H3,SLC2A2,TTYH1
MNT	-0.274	transcription regulator		-0.447	bias	0.0213	ATP1B1,MYC,NEK3,NQO1,TMEM252
chromium	NA	chemical drug		-1.109	bias	0.0213	ABHD4,ACIN1,C14orf119,NQO1,TFF1
KDM5A	0.301	enzyme		-1.732	bias	0.0223	ATP1B1,CD55,CDIN1,CHD8,FAM217B,MYH4,NDUFA9,PCYT1A,SLC5A6,SPIRE1,TNNT1,TNNT2
CIC	0.072	transcription regulator		NA		0.0227	DUSP4,ETV1,SPRED2
LCAT	-0.296	enzyme		NA		0.0227	AXIN2,MYC,PON1
RFX3	0.111	transcription regulator		NA		0.0227	FGF8,MYC,SLC2A2
RFX2	0.622	transcription regulator		NA		0.0227	ADGB,H1-6,MYC
Usp17la (includes others)	NA	peptidase		NA		0.0227	ABCG2,MYC,SOX2
GLI1	-0.491	transcription regulator		-0.806		0.0244	ABCG2,ANO1,AQP5,CRHR1,DUSP4,EGR1,EZR,GDA,GPC3,H1-0,HOXC6,IQGAP3,LY6G6D,MYC,NPEPL1,PPT2,RDH10,RHOU,RNASE4,S100A6,SIX4,SOX13,SOX2,TFF1,TMEM79,TNNT1,TTC13
NRG1	-1.712	growth factor		0.01	bias	0.0247	CDKN2C,CXCR3,DAD1,DUSP4,EGR1,GAS6,GDA,LMO4,MYC,SELE,SLC1A1,SOX2,TFF1,TNNT2,UTRN
APH-1 (family)	NA	group		0.447		0.0248	ARHGAP5,EEIG2,GAS6,LDHB,TAGLN2
KAT2B	0.061	enzyme		-1	bias	0.0248	CSF3,NR1H3,NR2C1,PKHD1,TFF1
TET2	0.021	enzyme		1.095		0.0255	CD55,CDKN2C,ESRRB,FBP1,HS6ST1,HSD17B1,ISL1,NIBAN2,SERAC1,SLC26A9,SLC6A4,SOX2,TBX6,TNNT2
SP2509	NA	chemical reagent		-0.632		0.0256	AKT2,BCL2L2,CD58,CDK5R1,ELOVL6,EZR,HOXC8,ISL1,LIN9,MICALL2,MYC,NQO1,NUCKS1,PHF19,PKN3,STC2,STXBP1
NFE2	-0.924	transcription regulator		NA		0.026	ITGA2B,NQO1,SLC6A4
SF-3-030	NA	chemical reagent		NA		0.0261	AHR,TNFRSF11B
narciclasine	NA	chemical - endogenous non-mammalian		NA		0.0261	MYC,SELE
CYCLIN D (family)	NA	group		NA		0.0261	SOX2,TFF1
HOXC10	3.671	transcription regulator		NA		0.0261	AXIN2,MYC
PDS5B	0.409	other		NA		0.0261	MYC,SOX2
BACE1-AS	-0.39	other		NA		0.0261	MYC,SOX2
miR-184 (and other miRNAs w/seed GGACGGA)	NA	mature microRNA		NA		0.0261	AKT2,EGR1
RGS19	-0.558	enzyme		NA		0.0261	AXIN2,MYC
SFRP2	-1.411	transmembrane receptor		NA		0.0261	MYC,SOX2
ALOX15B	-0.273	enzyme		NA		0.0261	PSCA,TACSTD2
ATF7	0.13	transcription regulator		NA		0.0261	CHMP2A,SELE
ASPM	0.822	other		NA		0.0261	MYC,SOX2
MPL	-0.46	transmembrane receptor		NA		0.0261	ITGA2B,MYC
4-(benzylamino)-2-((2-(3-chloro-4-hydroxyphenyl)ethyl)amino)pyrimidine-5-carboxamide	NA	chemical reagent		NA		0.0261	ARG1,GAS6
cariporide	NA	chemical drug		NA		0.0261	PPP3R1,SLC9A1
SCH79797	NA	chemical reagent		NA		0.0261	CD55,TFPI2
sesamin	NA	chemical - endogenous non-mammalian		NA		0.0261	TFF1,TNFRSF11B
2-oxoadipic acid	NA	chemical - endogenous mammalian		NA		0.0261	SYTL4,UCN3
buserelin	NA	biologic drug		NA		0.0261	DUSP4,EGR1
2-aminoadipic acid	NA	chemical - endogenous mammalian		NA		0.0261	SYTL4,UCN3
SUMO3	0.227	other		0.849		0.0264	ENPP3,MT3,PNP,RNASE4
SH42	NA	chemical reagent		1	bias	0.0264	AKT2,ARG1,PRKCQ,RPS6KA6
FGF19	-1.884	growth factor		NA		0.0265	CTSE,EGR1,FBP1,HSD17B1,PON1,SLC2A2
SMARCB1	-0.37	transcription regulator	Activated	2.534	bias	0.0266	ATP1B1,CDKN2C,DAPK1,F11R,FBP1,GPC3,HOXC8,MYC,PRKAB2,RAB14,RAB3B,RAD51AP1
DETA-NONOate	NA	chemical reagent		1.387		0.0268	ASAH2,CA9,MYC,TAGLN2,TNFRSF11B
miR-3648 (miRNAs w/seed GCCGCGG)	NA	mature microRNA		-0.563	bias	0.0275	HOXC5,HS6ST1,MYC,PER3,SOX13,TRNP1,ZBED3,ZNF219
ZFPM1	0.953	transcription regulator		NA		0.0282	CPD,HTR4,ITGA2B,PLAAT3,SCIN,SLC6A4
AIP	0.115	transcription regulator		0.6		0.0288	ADGRG6,AHR,GNG4,PLAGL1,RGS7
IGF2BP3	2.032	translation regulator		NA		0.0289	ABCG2,CAMK2D,ETV1,LYZ,MYC,PLA2G4A,PRKCQ,RPS6KA6
asoprisnil	NA	chemical drug	Inhibited	-2	bias	0.0289	DPP4,RARRES1,RBP4,VNN1
GF 120918	NA	chemical reagent		NA		0.0297	ATP13A2,CAMK2D,TIGAR
ARNT	0.131	transcription regulator		1.633	bias	0.0309	AHR,AKT2,ALDH7A1,CA9,CSF3,CXCR3,F5,MYC,NQO1,SOX2
RFX1	0.01	transcription regulator		NA		0.0309	ARG1,CXCR3,H1-6,MYC,SLC1A1
Abcb1a	NA	transporter	Inhibited	-2	bias	0.0316	ABCG2,ATP13A2,CAMK2D,TIGAR
SFRP4	-0.297	transmembrane receptor		NA		0.0316	AXIN2,MYC,SCART1,TNNT2
DACH1	-0.188	transcription regulator		NA		0.0316	ATF6,EGR1,SOX2,STC2
F2R	-0.762	G-protein coupled receptor		-0.547	bias	0.0323	CD55,EGR1,FBP1,LDHB,SELE,TFF1,TFPI2
PKD1	-0.034	ion channel		0.531		0.0325	ABCG2,ASPH,ATP1B1,CDC42BPA,ITIH2,MIOX,MYC,PRDX5,SLC2A2,SLC2A9,TNFRSF11B,ZBTB10
C18:2 fatty acid	NA	chemical reagent		NA		0.0326	PNPLA3
meclofenamic acid ethyl ester	NA	chemical reagent		NA		0.0326	MYC
BI8626	NA	chemical reagent		NA		0.0326	MYC
SMAP2	NA	chemical reagent		NA		0.0326	MYC
ADRA2 (family)	NA	group		NA		0.0326	EGR1
1D-chiro-inositol	NA	chemical - endogenous mammalian		NA		0.0326	MIOX
A-92	NA	chemical drug		NA		0.0326	MYC
OSI-461	NA	chemical drug		NA		0.0326	ALOX15
sn-glycero-3-phosphocholine	NA	chemical - endogenous mammalian		NA		0.0326	MIOX
Marlboro Red cigarette smoke extract	NA	chemical toxicant		NA		0.0326	NQO1
Z31216525	NA	chemical reagent		NA		0.0326	MYC
GSK-LSD1	NA	chemical reagent		NA		0.0326	MYC
JD5037	NA	chemical reagent		NA		0.0326	SLC2A2
TOP2 (family)	NA	group		NA		0.0326	MYO6
SREBP1A,1C,2:ELOVL6 gene	NA	complex		NA		0.0326	ELOVL6
TCF7L1/TCF7L2/LEF1:CTNNB1:MYC gene	NA	complex		NA		0.0326	MYC
TCF/LEF:CTNNB1:AXIN2 gene	NA	complex		NA		0.0326	AXIN2
POU5F1:SOX2:NANOG:SOX2 gene	NA	complex		NA		0.0326	SOX2
BMAL1:CLOCK,NPAS2:CRY1 gene	NA	complex		NA		0.0326	CRY1
RUNX1:CBFB:PRKCQ gene	NA	complex		NA		0.0326	PRKCQ
MYC gene:ESR1:ESTG:JUND:FOSB:Cohesin	NA	complex		NA		0.0326	MYC
ESR1:estrogen:TFF1gene:FOXA1:GATA3:DDX5:TBP:TFIIA:CARM1,PRMT1:HATs	NA	complex		NA		0.0326	TFF1
NR1H3 gene:LXR:RXR:LXR ligands	NA	complex		NA		0.0326	NR1H3
NR1H3 mRNA:miR-613 RISC	NA	complex		NA		0.0326	NR1H3
EGR1 gene:CREB:SRF	NA	complex		NA		0.0326	EGR1
EGR1 gene:EGR1	NA	complex		NA		0.0326	EGR1
EGR1 gene:EGR1:NAB1,NAB2	NA	complex		NA		0.0326	EGR1
CDK5R1 gene:EGR1	NA	complex		NA		0.0326	CDK5R1
CDK5R1 gene:EGR1:NAB2	NA	complex		NA		0.0326	CDK5R1
MYC gene:E2F1:(TFDP1,TFDP2)	NA	complex		NA		0.0326	MYC
MYC gene:CEBPA:E2F1:(TFDP1,TFDP2)	NA	complex		NA		0.0326	MYC
MYC gene:STAT3:CEBPB	NA	complex		NA		0.0326	MYC
(NPAS4:ARNTL,NPAS4:ARNT,NPAS4:ARNT2):CDK5R1 gene	NA	complex		NA		0.0326	CDK5R1
NOTCH1 coactivator complex:TBX6 gene	NA	complex		NA		0.0326	TBX6
MSGN1:TBX6 gene	NA	complex		NA		0.0326	TBX6
miR-34B,C RISC	NA	group		NA		0.0326	MYC
AHR/RELA/ARYL HYDROCARBON (complex)	NA	complex		NA		0.0326	MYC
ESR1/FOS/JUN/ESTROGEN (complex)	NA	complex		NA		0.0326	TFF1
RUNX1:CBFB:SIN3A,(SIN3B):PRMT6:HDAC1:ITGA2B gene:H3K4me2-Nucleosome	NA	complex		NA		0.0326	ITGA2B
H3K4me2-Nucleosome:ITGA2B gene:RUNX1,MeR206,MeR210-RUNX1:CBFB:PRMT1:GATA1:ZFPM1:Core MLL complex:EP300:KAT2B	NA	complex		NA		0.0326	ITGA2B
MYC gene:nucleoplasm:ESR1:ESTG	NA	complex		NA		0.0326	MYC
MYC gene:HIST1H2AC nucleosome:ESR1:ESTG:EP300:NCOA3	NA	complex		NA		0.0326	MYC
homosalate	NA	chemical drug		NA		0.0326	TFF1
octinoxate	NA	chemical drug		NA		0.0326	TFF1
oxybenzone	NA	chemical drug		NA		0.0326	TFF1
enzacamene	NA	chemical drug		NA		0.0326	TFF1
COHESIN-SA1 (complex)	NA	complex		NA		0.0326	MYC
TRPM3	-1.907	ion channel		NA		0.0326	EGR1
MRGPRX1	NA	G-protein coupled receptor		NA		0.0326	EGR1
LEF1:CTNNB1:TBX6:RBPJ:NICD1:HES7 gene	NA	complex		NA		0.0326	HES7
HES7:LEF1:CTNNB1:TBX6:RBPJ:NICD1:HES7 gene	NA	complex		NA		0.0326	HES7
POU3F1:SOX2 gene	NA	complex		NA		0.0326	SOX2
POU5F1:SOX2 gene	NA	complex		NA		0.0326	SOX2
GATA4:LEF1:CTNNB1:ISL1 gene	NA	complex		NA		0.0326	ISL1
SLCO4A1-AS1	1.095	other		NA		0.0326	NTSR1
MUC15	-1.579	other		NA		0.0326	SOX2
DNAH9	-0.577	other		NA		0.0326	ODAD1
OVGP1	0.268	enzyme		NA		0.0326	MAPKAPK2
RDH5	-0.173	enzyme		NA		0.0326	RDH10
KREMEN1	0.104	other		NA		0.0326	AXIN2
COQ8A	-0.055	kinase		NA		0.0326	ALOX15
DMRTA1	1.05	transcription regulator		NA		0.0326	SOX2
GSTZ1	-0.168	enzyme		NA		0.0326	NQO1
C1orf35	0.22	other		NA		0.0326	MYC
NOP14	-0.049	other		NA		0.0326	MYC
TOX4	0.876	other		NA		0.0326	NTSR1
CDK13	-0.02	kinase		NA		0.0326	MYC
PHF20L1	0.321	other		NA		0.0326	SOX2
SLC27A6	-0.612	transporter		NA		0.0326	MYC
WAC-AS1	0.075	other		NA		0.0326	SOX2
CDYL2	0.671	other		NA		0.0326	SLC7A6
INK4 (family)	NA	group		NA		0.0326	TFPI2
EIF4A (family)	NA	group		NA		0.0326	MYC
PP1C (family)	NA	group		NA		0.0326	RBP2
EIF4G (family)	NA	group		NA		0.0326	MYC
S100 (complex)	NA	complex		NA		0.0326	SLC6A4
hispidulin	NA	chemical drug		NA		0.0326	EGR1
NSMCE3	-0.327	other		NA		0.0326	MYC
PDC	1.143	other		NA		0.0326	RBP3
ST8SIA6-AS1	-4.188	other		NA		0.0326	MYC
TRIM23	0.018	enzyme		NA		0.0326	ANO1
ATP8B1-AS1	-0.624	other		NA		0.0326	MYC
MIDEAS-AS1	-0.525	other		NA		0.0326	NCALD
LINC00629	-0.382	other		NA		0.0326	NUCKS1
mir-363 (includes others)	NA	microRNA		NA		0.0326	MYC
miR-548av-5p (and other miRNAs w/seed AAAGUAC)	NA	mature microRNA		NA		0.0326	ABCG2
miR-592 (and other miRNAs w/seed UUGUGUC)	NA	mature microRNA		NA		0.0326	ONECUT2
miR-653-5p (miRNAs w/seed UGUUGAA)	NA	mature microRNA		NA		0.0326	ARHGAP5
miR-616-3p (miRNAs w/seed GUCAUUG)	NA	mature microRNA		NA		0.0326	TFPI2
mir-616	NA	microRNA		NA		0.0326	MYC
MIR4768	NA	microRNA		NA		0.0326	NUCKS1
miR-1294 (and other miRNAs w/seed GUGAGGU)	NA	mature microRNA		NA		0.0326	MYC
mir-1294	NA	microRNA		NA		0.0326	MYC
KREMEN2	0.764	other		NA		0.0326	AXIN2
LINC	NA	complex		NA		0.0326	EGR1
AX 115	NA	chemical reagent		NA		0.0326	PLA2G4A
MATR3	-0.1	other		NA		0.0326	NCALD
CNOT9	-0.06	transcription regulator		NA		0.0326	MYC
LY6D	-4.565	other		NA		0.0326	GFUS
FBH1	-0.174	enzyme		NA		0.0326	MYC
ETF1	-0.145	translation regulator		NA		0.0326	UTRN
dimethyl fumarate/ethyl fumarate	NA	chemical drug		NA		0.0326	SELE
trans-(-)-epsilon-viniferin	NA	chemical - endogenous non-mammalian		NA		0.0326	SIRT3
βcatenin-BCL9-PYGO-TCF/LEF	NA	complex		NA		0.0326	AXIN2
PNLDC1	0.124	enzyme		NA		0.0326	PIWIL1
RNF125	0.816	enzyme		NA		0.0326	TRIM14
RPA2	0.435	other		NA		0.0326	MYC
STAM2	0.219	other		NA		0.0326	MYC
ARHGAP29	-0.101	other		NA		0.0326	MYC
tafasitamab	NA	biologic drug		NA		0.0326	MYC
PPP2R3A	-0.553	phosphatase		NA		0.0326	MYC
FBXL13	0.082	enzyme		NA		0.0326	CEP192
PPIE	-0.452	enzyme		NA		0.0326	HOXC8
CHRM2	0.39	G-protein coupled receptor		NA		0.0326	EGR1
ALG1	-0.181	enzyme		NA		0.0326	TFF1
RSRC2	-0.134	other		NA		0.0326	SCIN
STYX	-0.189	phosphatase		NA		0.0326	MYC
CP-673451	NA	chemical reagent		NA		0.0326	SOX2
CHP1	0.218	transcription regulator		NA		0.0326	SLC9A1
ZNF239	0.35	transcription regulator		NA		0.0326	RBP3
CTD_2033A161	-0.495	other		NA		0.0326	NQO1
CML advanced glycation end products	NA	chemical reagent		NA		0.0326	EGR1
NMS-873	NA	chemical reagent		NA		0.0326	MYC
UK-5099	NA	chemical reagent		NA		0.0326	MYC
RPL21	-0.576	other		NA		0.0326	MYC
L-sulforaphane	NA	chemical reagent		NA		0.0326	SLC1A1
metabolite	NA	chemical - endogenous mammalian		NA		0.0326	NQO1
2,4-dinitrophenylhydrazine	NA	chemical toxicant		NA		0.0326	PLA2G2F
BW A868C	NA	chemical reagent		NA		0.0326	ENPP3
Ro 4-1284	NA	chemical drug		NA		0.0326	SLC6A4
coumarin	NA	chemical drug		NA		0.0326	NQO1
cyclothiazide	NA	chemical drug		NA		0.0326	EGR1
SU6657	NA	chemical drug		NA		0.0326	MYC
GS-626510	NA	chemical reagent		NA		0.0326	MYC
pamidronic acid	NA	chemical drug		NA		0.0326	TNFRSF11B
propionyl-L-carnitine	NA	chemical - endogenous mammalian		NA		0.0326	SELE
ACS-1	NA	chemical reagent		NA		0.0326	MYC
AX15910	NA	chemical drug		NA		0.0326	SELE
pentachlorophenol	NA	chemical toxicant		NA		0.0326	NQO1
XMD885	NA	chemical drug		NA		0.0326	MYC
adagrasib	NA	chemical drug		NA		0.0326	MYC
SU11333	NA	chemical drug		NA		0.0326	MYC
BMS200261	NA	chemical reagent		NA		0.0326	CD55
PF-4800567	NA	chemical drug		NA		0.0326	MYC
tetra(4-N-methylpyridyl)porphine	NA	chemical reagent		NA		0.0326	MYC
3-methoxyapigenin	NA	chemical - endogenous non-mammalian		NA		0.0326	MYC
baccatin III	NA	chemical - endogenous non-mammalian		NA		0.0326	MYC
archazolid A	NA	chemical reagent		NA		0.0326	ALOX15
PTGES3	0.358	enzyme		NA		0.0328	MYC,TFF1
INTS11	0.096	enzyme		NA		0.0328	DPF1,EGR1
MEMO1	-0.335	other		NA		0.0328	MYC,STC2
DKK4	-0.512	other		NA		0.0328	AKT2,AXIN2
DHTKD1	-0.082	enzyme		NA		0.0328	SYTL4,UCN3
ASCL2	-1.748	transcription regulator		NA		0.0328	EGR1,TFF1
cercosporin	NA	chemical - endogenous non-mammalian		NA		0.0328	AXIN2,MYC
GAPVD1	0.241	other		NA		0.0328	MYC,SOX2
PDK2	0.08	kinase		NA		0.0328	ARG1,ASIC3
SLC9A1	0.834	ion channel		NA		0.0328	PPP3R1,SELE
MLLT3	-0.683	transcription regulator		NA		0.0328	FBP1,MYC
MNX1	0.317	transcription regulator		NA		0.0328	ISL1,SLC2A2
TNKS	-0.104	enzyme		NA		0.0328	AXIN2,MYC
NFKBIE	0.239	transcription regulator		NA		0.0328	CSF3,SELE
clonidine	NA	chemical drug		NA		0.0328	EGR1,MYC
JNK-IN-8	NA	chemical drug		NA		0.0328	AXIN2,SOX2
sphingomyelin	NA	chemical - endogenous mammalian		NA		0.0328	ELOVL6,NR1H3
dydrogesterone	NA	chemical drug		NA		0.0328	HSD17B1,SRD5A1
ACOX1	-0.298	enzyme		-0.707		0.0331	BAAT,CTSE,DPP4,FAH,NR1H3,TAGLN2,TM4SF4,UPP2
FOXA2	0.583	transcription regulator	Activated	2.654		0.0334	ABCG2,ACSL6,ALOX15,ATP1B1,BAAT,CD55,CREB3L3,ENTPD3,FBP1,FGF8,G6PC2,GIPR,ISL1,NR1H3,ONECUT2,ONECUT3,OTUB2,PCDHGA1,PON1,PRKAB2,SLC2A2
IGF2BP2	0.333	translation regulator		NA		0.0335	CKAP2L,ELOVL6,MYC
TNFAIP8	-0.062	other		NA		0.0335	GAS6,GGH,TNNT2
carbohydrate	NA	chemical - endogenous mammalian		NA		0.0335	ELOVL6,PNPLA3,SLC2A2
butylated hydroxyanisol	NA	chemical toxicant		NA		0.0335	MIOX,NQO1,SOX2
TAC1	-0.688	other	Activated	2.236	bias	0.0336	CRHR1,SELE,SOX13,TNFRSF11B,TNFSF15,ZFPM1
PRKAA2	0.422	kinase		-1.134	bias	0.0342	DUSP4,EGR1,GIPR,LMO4,NPEPL1,SLC2A2,SPRED2,TTYH1,ZNF462
CDKN1B	-0.581	other		0.664	bias	0.0346	APCDD1,EGR1,LGR4,MYC,PPT2,SLC9A1,SOX2,TCF7L2
BDNF	-0.716	growth factor		0.891	bias	0.035	ALDH7A1,ATP2A1,BCL2L2,DUSP4,EGR1,ELOVL6,GDA,MYO6,ODAD1,PRSS12,RAB14,SPRED2,STXBP1,TBC1D8,TNFRSF11B,ZFPM1
prostaglandin D2	NA	chemical - endogenous mammalian		0.2	bias	0.0354	AHR,ALOX15,ENPP3,SOX8,TNFRSF11B
WNT3A	-0.246	cytokine		0.995	bias	0.0356	AHR,ATF6,ATP1B1,AXIN2,CDK5RAP2,COX6B2,ESRRB,FHOD3,MYC,NCALD,PIWIL1,PNPLA3,RHOU,SOX2,TBX6,TCF7L2,TNFRSF11B,TNNT2
SOX9	0.176	transcription regulator		1.411	bias	0.0356	DLX3,MYC,PAQR6,RAP1GAP,SOX2,SOX8,TCF7L2,VNN1,WWP1
SUMO2	0.046	enzyme		0.849		0.0374	ENPP3,MT3,PNP,RNASE4
PBX1	0.372	transcription regulator		NA		0.0374	ETV1,HOXB2,ISL1,TCF7L2
SETBP1	-0.104	transcription regulator		NA		0.0376	AKT2,CCNC,CDKN2C,GNA11,MUC16,MYC
UCHL1	0.413	peptidase		-1.671		0.0376	CPD,LDHB,LPIN1,PLA2G4A,PSMB5,TACSTD2
mitomycin C	NA	chemical drug		0.6	bias	0.0376	ATF6,EGR1,MYC,NQO1,PARP2,TULP4
DTX1	-0.784	transcription regulator		NA		0.0377	AKT2,EGR1,UHMK1
CADM1	-0.655	other		NA		0.0379	AHR,ATP1B1,CD55,DPP4,STIM2
SMARCA4	0.063	transcription regulator	Activated	2.821	bias	0.0394	ABLIM3,AHR,ANO1,ANXA10,ATP2A1,AXIN2,CXCR3,DUSP4,DYNLT3,EGR1,ELOVL6,ENTPD3,FBP1,HS3ST1,INPP1,MELTF,MYC,MYH4,NCALD,OCIAD2,PER3,PON3,RIC8B,S100A6,SOX2,TACSTD2,TCF7L2,TFF1,TNNT2,TRNP1
BBP-398	NA	chemical drug		NA		0.0402	DUSP4,EGR1
MBOAT7	0.469	enzyme		NA		0.0402	ELOVL6,PNPLA3
LY6K	0.517	other		NA		0.0402	ABCG2,PSCA
PDGFA	0.388	growth factor		NA		0.0402	EGR1,SOX2
UGDH	0.175	enzyme		NA		0.0402	BCAN,TBX6
RFC4	0.281	enzyme		NA		0.0402	MYC,SOX2
CSNK1A1	0.095	kinase		NA		0.0402	AXIN2,MYC
G007-LK	NA	chemical reagent		NA		0.0402	AXIN2,MYC
DVL2	-0.167	other		NA		0.0402	AXIN2,MYC
ethoxyquin	NA	chemical toxicant		NA		0.0402	NQO1,PSMB5
OGA	0.078	enzyme		-1.342		0.0404	ABLIM3,CAMK1D,CD55,CDKN2C,CILK1,CIMAP1D,CXCR3,FBP1,GAS6,GBGT1,HSD17B1,MICALL2,NDUFA9,PLA2G4A,PLAAT3,RBP4,S100A6,SLC2A9,SOX2,TNFRSF11B
ACVR1	0.329	kinase		NA		0.0406	AUTS2,CEROX1,SELE,SRPX2
IL10RA	-0.661	transmembrane receptor		0.535		0.0407	ANO1,CTSE,ETV1,GAS6,GDA,HTR4,LMO4,LRIG3,NR1H3,PLAAT3,PPT2,SCIN,TNFSF15,WWP1
MEK (family)	NA	group		-0.404		0.0414	ABCG2,B4GALT6,CDK5R1,CPD,DUSP4,EGR1,ETV1,GDA,ITGA2B,MUC16,MYC,NQO1,NR1H3,PIWIL1,SPRED2,SUN1,TACSTD2
PPAR (family)	NA	group		NA		0.042	NR1H3,RBP2,RBP4
7(R)-maresin 1	NA	chemical - endogenous mammalian		NA		0.042	ALOX15,ARG1,CSF3
ECM1	0.212	transporter		NA		0.042	ARG1,MYC,SOX2
2,4-dinitrophenol-ovalbumin conjugate	NA	chemical reagent		NA		0.042	CRHR1,SOX13,ZFPM1
carboplatin	NA	chemical drug		1.342	bias	0.043	ABCG2,CDKN2C,MYC,SLC34A2,SOX2
SOD2	0.501	enzyme		NA		0.0431	INPP1,IQCE,MYC,NCALD,PLAGL1,SOX2,TRIM14
PRKDC	-0.256	kinase		NA		0.0438	AHR,EGR1,MYC,TFF1
NCOA5	-0.151	other	Activated	2	bias	0.0438	GAS6,MYC,PLAGL1,TFF1
EGLN2	0.095	enzyme		-0.816	bias	0.0441	CDIN1,CHD8,FAM217B,PCYT1A,SLC5A6,SPIRE1
dimethyl n-oxalyl-glycine	NA	chemical reagent		1.8	bias	0.0451	ASPH,ATP1B1,BPNT1,CA9,DYRK4,INSIG2,MAP7D2,PPP1R3E,RIOK3,RNASE4,SAP30,SH2B2,STC2
MAP2K2	0.228	kinase		NA		0.0466	ACSBG1,ITGA2B,MYC
SMARCE1	-0.32	transcription regulator		NA		0.0466	MYC,SCN2A,TFF1
GSR	0.093	enzyme		NA		0.0466	LPIN1,MGST3,NQO1
nilvadipine	NA	chemical drug		NA		0.0466	GABRP,GNG4,TEP1
ERF	0.128	transcription regulator		NA		0.0466	ETV1,MYC,UTRN
IOX2	NA	chemical reagent		NA		0.0466	CA9,INSIG2,STC2
NFKB1-RELA (complex)	NA	complex		0.152	bias	0.0472	CSF3,MYC,SELE,TNFRSF11B
TRIM37	-0.285	enzyme		NA		0.0472	CDK5RAP2,CEP192,EGR1,TNNT2
NKX2-1	-2.121	transcription regulator		1	bias	0.0474	AQP5,CLDN18,DPP4,FGF8,LRP2,PON1,RNASE4,SLC34A2,SOX2,TFF2
2-(3-hydroxypropoxy)calcitriol	NA	chemical drug		NA		0.0481	EZR,SLC34A2
BI 2536	NA	chemical drug		NA		0.0481	MYC,SOX2
ZMIZ2	-0.082	transcription regulator		NA		0.0481	AXIN2,MYC
RSPO1	-0.842	other		NA		0.0481	AXIN2,MYC
ghrelin	NA	biologic drug		NA		0.0481	EGR1,TNFRSF11B
mir-449 (includes others)	NA	microRNA		NA		0.0481	CFAP263,SCLT1
mir-1275	NA	microRNA		NA		0.0481	AXIN2,SOX2
RUVBL2	0.005	transcription regulator		NA		0.0481	AXIN2,CDKN2C
SART1	-0.076	other		NA		0.0481	CA9,SOX2
ASF1A	-0.055	other		NA		0.0481	SOX2,TBX6
NUMBL	-0.138	other		NA		0.0481	ATF6,MYC
CCNT1	0.083	transcription regulator		NA		0.0481	MYC,TFF1
AQP7	-0.023	transporter		NA		0.0481	ARG1,MYC
1-chloro-2-(2,2,2-trichloro-1-(4-chlorophenyl)ethyl)benzene	NA	chemical toxicant		NA		0.0481	AHR,INSIG2
pepstatin	NA	chemical - protease inhibitor		NA		0.0481	STC2,TNFRSF11B
cyproterone acetate	NA	chemical drug		NA		0.0481	MYC,SRD5A1
LRP5	0.263	transmembrane receptor		NA		0.0485	AHR,AXIN2,LRP2,MYC,SLC2A2
KDM6A	0.243	enzyme		0.692		0.0488	AXIN2,HOXC11,MYC,SELE,SOX2,TM4SF4
SND1	-0.129	transcription regulator		-0.333		0.049	ADRB1,CCNB1IP1,ETV1,GGH,HOXC6,IQGAP3,RAB3B,SLC2A2,SP8,TMC6
gentamicin	NA	chemical drug		-1.846		0.0582	ACSL3,ADRB1,ALAD,ARHGAP5,CNKSR3,DPP4,EGR1,GAS6,MYBBP1A,MYC,PLLP,RBP4,SLC1A1,SLC2A2,SPIRE1,UBQLN1
trans-hydroxytamoxifen	NA	chemical drug		-1.808		0.067	ASCC3,DUSP4,EGR1,H2BC21,HOXC4,INSIG2,RAP1GAP,SRD5A1,STXBP1,TFF1
PSEN1	0.272	peptidase	Activated	2.429		0.0703	ABCG2,ARL11,ATP1B1,CAMK2D,CDK5R1,EGR1,FBL,H2AZ2,HSD17B1,MT3,MYC,PER3,PRDX5,SRD5A3,STIM2,STXBP1,TCF7L2
NCOA1	-0.043	transcription regulator		1.938		0.0907	AHR,ARG1,CALM2,EGR1,LPIN1,MYC,SLC2A2,TFF1
SOX2	3.51	transcription regulator	Activated	2.016		0.109	ABCG2,AHR,APCDD1,AXIN2,BCAN,CEROX1,CILK1,CNKSR3,DLX3,DUSP4,ESRRB,HOXC4,ISL1,MYC,PLAAT3,PLLP,PRKCQ,SOX13,SOX2,SOX8,TBX6
DNMT3B	-0.482	enzyme	Inhibited	-2.646		0.148	ADRB1,EPDR1,KDELR3,MYC,PLAAT3,PNPLA3,SLC8A2,TNNT1,TNNT2
RXRB	-0.179	ligand-dependent nuclear receptor	Inhibited	-2		0.164	CAMK1D,GAS6,HES7,NR2C1,RBP2,S100A6,TACSTD2,TFF1
HSP70 (family)	NA	group		1.969		0.168	ACSL3,ATF6,CDK5R1,SELE
estradiol benzoate	NA	chemical drug		1.98		0.175	AHR,NQO1,RBP4,STK39
sulforafan	NA	chemical drug	Activated	2.925		0.255	ARHGAP5,CCNC,FBXL4,NQO1,PRDX5,PSMB5,SELE,SLC6A4,SPRED2,TBC1D8
SALL4	-1.008	transcription regulator		1.937		0.293	ABCA3,ATP1B1,H1-6,LRP2,RAP1GAP,SOX2,UTRN
PPARG	-0.237	ligand-dependent nuclear receptor	Activated	2.503		0.346	ABCA3,ABCG2,ARG1,CDKN2C,CSF3,DR1,ELOVL6,F11R,GIPR,INSIG2,NR1H3,RBP4,SELE,SLC2A2,SLC9A1,TLCD3B,VNN1
dexamethasone	NA	chemical drug		1.967		0.367	ACSL3,AHR,ALOX15,ANO1,AQP5,ASAP2,ASPH,ATP1B1,AXIN2,BCL2L2,BLZF1,CALM2,CCNC,CD55,CDKN2C,CIMAP1D,CLDN18,CORO2A,CPD,CRHR1,CTSE,CXCR3,DAPK1,DPP4,DUSP4,EGR1,ELOVL6,EZR,F5,FBP1,FGF8,FOXD1,FSD2,G6PC2,GAS6,GNPAT,GPC3,HSD17B1,LDHB,LMO4,LPIN1,MELTF,MPPE1,MYC,NHS,NIBAN2,NQO1,NR1H3,NTSR1,OSTF1,PCDH19,PER3,PLAAT3,PRKCQ,RARRES1,RBP2,RBP4,RHOU,SELE,SLC2A2,SLC6A4,SLC7A6,SLC9A1,SMC5,SOCS6,SOX30,STK3,TFF1,TFPI2,TI…
cycloheximide	NA	chemical reagent		-1.76		0.413	ADRB1,AHR,AQP5,CD55,DUSP4,EGR1,MYC,NQO1,NR1H3,PSCA,SELE,TFF1,TNFRSF11B
NLRP3	0.883	enzyme	Inhibited	-2.236		0.423	AKT2,ARG1,CSF3,CXCR3,LRMDA,PARP2
lovastatin	NA	chemical drug		1.982		0.425	GNPAT,MYC,RHOU,TAGLN2,TNFRSF11B
fenofibrate	NA	chemical drug	Activated	2.433		0.521	ACSL3,CREB3L3,FBP1,HOXC6,LDHB,MAN1A1,NR1H3,SLC2A2
NUPR1	-1.072	transcription regulator	Inhibited	-2.333		1	CKAP2L,DPY19L2P2,ETV1,FOXD1,MYC,NUCKS1,PER3,SIX4,TEP1
TNF	-1.164	cytokine	Activated	2.091		1	ABCG2,ACSL3,ADGRG6,ADRB1,ALAD,AQP5,ARG1,AXIN2,BANCR,BCL2L2,CD55,CDK5R1,CDKN2C,CREB3L3,CRHR1,CRY1,CSF3,CXCR3,DPP4,DUSP4,EGR1,ENPP3,F11R,FBL,IFNE,MAN1A2,MYC,NQO1,NR1H3,PCYT1A,PLA2G4A,RGS7,RNASE4,SCIN,SELE,SIRT3,SLC19A3,SLC26A9,SLC2A2,SOX2,SYNGR3,TBC1D8,TDRD7,TFPI2,TICAM1,TNFRSF11B,TNFSF15,ZNF267
EGR2	-1.667	transcription regulator		-1.969		1	AHR,CPD,CTSE,EGR1,MYC,PPT2,SOX2,STK3
UCP1	-1.445	transporter		-1.982		1	CIMAP1D,MYC,MYH4,OTUB2
RB1	0.555	transcription regulator	Activated	2.066		1	ATP1B1,CDK5R1,CSF3,EGR1,EZR,FANCL,H1-0,H2BC21,MYC,MYH4,NDUFA9,PPT2,RAD51AP1,STK3,TNNT1,TNNT2
TGFB1	-0.449	growth factor	Activated	2.374		1	ABCG2,ABLIM3,ACSL3,ACSL6,AHR,ALOX15,AQP5,ARG1,ATF6,ATP1B1,AUTS2,AXIN2,CALM2,CD55,CDK5R1,CDKN2C,CLK2,CXCR3,DAD1,DAPK1,DNAH2,DUSP4,EGR1,ELOVL6,F5,GNPAT,GRID2,HOXD1,IQCG,KCNV1,KDELR3,LEMD1,MAPKAPK2,MELTF,MYC,NEK2,NEU3,NR1H3,OARD1,OSTF1,PLA2G4A,PLAGL1,PNP,PPP2R5A,PSMD1,RAD51AP1,RHOU,S100A6,SELE,SIRT3,SLC19A3,SOX2,STC2,TAGLN2,TCF7L2,TNFRSF11B,TNNT2
pioglitazone	NA	chemical drug	Activated	2.236		1	EGR1,FBP1,LPIN1,RBP4,SLC2A2
arsenic trioxide	NA	chemical drug	Activated	2.186		1	ATF6,ATP1B1,ATP2C1,MT3,MYC,NQO1,PPP2R5A,RBP2,TIGAR
tretinoin	NA	chemical drug	Activated	3.516		1	AHR,APCDD1,ARG1,BLZF1,CALM2,CCNC,CDC73,CDK5R1,CDKN2C,COMMD3,CSF3,CYP2W1,CYP4F3,DAD1,DPF1,DPP4,DUSP4,EGR1,ETV1,FGF8,HOXB2,HOXC5,HOXC9,HOXD1,HS3ST1,HSD17B1,ITGA2B,LRP2,LY6G6D,MAP3K10,MAPKAPK2,MFNG,MGA,MGST3,MYBBP1A,MYC,NDUFAF4,NR2C1,PCYT1A,PKNOX1,PNP,PSMC4,RARRES1,RBP2,RBP4,SOX2,SOX30,SRD5A3,TFF2,TNFRSF11B
