# Supplementary material for: Comprehensive metabolomic and epigenomic characterization of microsatellite stable BRAF-mutated colorectal cancer
Source: Oncogene. 2025 Mar 18;44(22):1718–30. doi: 10.1038/s41388-025-03326-y (PMC12122379; doi:10.1038/s41388-025-03326-y)
Supplement: Supplementary file 9 — Supplementary Table 7 [file 41388_2025_3326_MOESM9_ESM.xlsx]

## Sheet: INFO
Supplementary Table 7. Results from the transcription factor binding site methylation analysis.
Results from linear models explaining the average methylation level at each transcription factor binding site by average methylation across all TF binding sites, number of measurements overlapping TF binding sites, and the BRAF mutation status.
average TF methylation ~average TF methylation across all TF binding sites + number of measurements overlapping TF binding sites + BRAF mutation status
The results represent the estimate on BRAF mutation status (or tumor status in the tumors vs normals analysis) on average methylation levels for each TF.
TF binding sites originate from ChIP-sequencing of CRC cell lines by Yan et al. (Yan, J. et al. Transcription factor binding in human cells occurs in dense clusters formed around cohesin anchor sites. Cell 154, 801–813 (2013))
Results are sorted by FDR-adjusted P-values.

## Sheet: mut vs wt
Estimate	Std.Error	t.value	P-value	TF	P-adj. FDR	analysis
2.41957339175509	0.392695257497316	6.16145304930663	1.18655290673489e-06	CTCF_batch1	0.00019518795315789	mut vs wt
3.20437226953139	0.500568822781627	6.40146194428354	6.25673957607245e-07	GLIS1	0.00019518795315789	mut vs wt
2.34089374571824	0.414328914147988	5.64984403884044	4.71450971318182e-06	CTCF_batch3	0.000415831264213543	mut vs wt
2.37906185875262	0.423011823067975	5.62410251679968	5.05569926095493e-06	RAD21_batch3	0.000415831264213543	mut vs wt
2.32626258256162	0.486607797710325	4.78056988298907	5.05295581236115e-05	RFX7	0.00332484492453364	mut vs wt
2.43864719029678	0.561454557575057	4.34344535527396	0.000166304775115189	ZBTB2	0.00911904516881622	mut vs wt
1.82270481606934	0.467329327697867	3.90025771557769	0.000548699863634255	HES1	0.02578889359081	mut vs wt
1.6331034245671	0.42949355921224	3.80239328282937	0.000711958405150054	ATOH1	0.029279289411796	mut vs wt
1.05270375325813	0.282692063489993	3.72385322835707	0.000876564432265888	HINFP	0.0320432998017197	mut vs wt
1.55178772457533	0.427133027183614	3.63303145815566	0.00111348476882797	CTCF_batch5	0.0338237365147015	mut vs wt
1.7036488723212	0.46969663940422	3.62712595619626	0.00113088480748242	RFX2	0.0338237365147015	mut vs wt
2.18673916844746	0.62411755455455	3.50372962992236	0.00156125356106414	NFATC3	0.042804368465842	mut vs wt
1.56485757433588	0.453362303217079	3.45167113196572	0.00178715999170437	H3K4me3	0.0452288951746721	mut vs wt
0.957827959563169	0.303152116195774	3.15956217486738	0.00377120590302772	NPAT_batch1	0.0886233387211514	mut vs wt
0.935580724865023	0.301784615354989	3.10016043649045	0.00437798196177219	MYBL2	0.09602373769487	mut vs wt
1.56704826794896	0.513897874313989	3.0493379059815	0.00497011608458763	ZNF236	0.102198011989333	mut vs wt
1.53434131241346	0.515402877894074	2.97697467015076	0.00594619724861106	RBCK1	0.115076405576061	mut vs wt
1.29602794635011	0.451429251204364	2.87094365926099	0.00771023806138745	MYB	0.140926017899804	mut vs wt
0.939972853573264	0.336853573953521	2.79044940073268	0.00936808256315404	GMEB2_batch4	0.162215745435667	mut vs wt
0.866589966542762	0.31488462440968	2.75208727059117	0.0102711758313514	YY1	0.168960842425731	mut vs wt
0.643072836420507	0.241457286715921	2.66329852855961	0.0126837480355612	E2F3	0.19441620443975	mut vs wt
1.21826629858512	0.462526032088157	2.63394104129673	0.013591406389405	MEF2C	0.19441620443975	mut vs wt
0.8964593466516	0.338000994643255	2.65223878289995	0.013018841568618	PITX1	0.19441620443975	mut vs wt
1.64044394990588	0.632875509699216	2.59204839619331	0.0149916697596342	CREB3L4	0.205510806288319	mut vs wt
1.97935001539293	0.786100672371742	2.51793451520789	0.0178014845245576	SPIB	0.234267536343178	mut vs wt
1.49628125825218	0.639641512016948	2.33924976747372	0.026684777298472	FEV	0.318764808718755	mut vs wt
1.20319968150835	0.515989117846112	2.33183150553805	0.0271289198909579	GMEB2_batch1	0.318764808718755	mut vs wt
1.62163456464041	0.690067596525772	2.3499648046144	0.0260549296158502	SMC3	0.318764808718755	mut vs wt
0.966373667207042	0.420749567368709	2.29679063783848	0.0293190864940949	CASP8AP2_batch1	0.321532648551907	mut vs wt
0.748053410962655	0.32567280124878	2.29694775889873	0.0293089178722242	SP1_batch1	0.321532648551907	mut vs wt
1.10846941619217	0.492046335540136	2.2527744566482	0.0322968846460029	HES2	0.342763711243063	mut vs wt
1.02899539307725	0.461631285501986	2.22904171661222	0.0340134092726211	ASCL2	0.349700364084135	mut vs wt
0.898549070700654	0.412937097574884	2.17599502679148	0.0381505706515942	KLF10	0.361263653877839	mut vs wt
1.15727874512851	0.53493155112901	2.16341463255625	0.0391956475665788	SOX2_batch2	0.361263653877839	mut vs wt
1.02179666932954	0.473174762806241	2.15944879069543	0.0395303694212833	TFDP1	0.361263653877839	mut vs wt
1.3180091425763	0.601864169299491	2.18987806519588	0.0370263234154262	ZBTB7B	0.361263653877839	mut vs wt
0.937989464295855	0.437139528717859	2.14574387049142	0.0407068520129691	NFYC	0.361960927358563	mut vs wt
2.56271959446178	1.22222401580835	2.09676750032346	0.0451707391838415	SMAD1	0.391083505039048	mut vs wt
0.864459991632576	0.417154179647525	2.0722793485205	0.0475618044607084	MZF1	0.401226504296746	mut vs wt
1.26898814357152	0.632678623776764	2.00573892633881	0.0546339808070326	NEUROG3	0.449364492137843	mut vs wt
0.843456393078561	0.423475961195301	1.99174562517746	0.0562339043162247	ZNF581	0.451242793171657	mut vs wt
0.994917054671706	0.505445279740118	1.96839716295947	0.058995064904549	OVOL2	0.462128008418967	mut vs wt
1.34682337614494	0.691148355277914	1.94867479009391	0.0614191077074216	FOXD2	0.469927591528877	mut vs wt
1.15548585782447	0.609488636966583	1.89582838422602	0.06834721943982	MAX	0.499848638645173	mut vs wt
0.872695058057581	0.460361254634141	1.89567442801226	0.0683683548298869	ZNF395	0.499848638645173	mut vs wt
1.46173274863207	0.777379804943928	1.88033280429442	0.0705030706228498	RAD21_batch1	0.504250222498208	mut vs wt
1.67679497327511	0.921750609118094	1.81914170350201	0.0796000174321384	DLX4	0.530440812568495	mut vs wt
0.991094561929844	0.551258853672897	1.79787509139569	0.0829890384701996	NFAT5	0.530440812568495	mut vs wt
1.14021223366192	0.628644213972781	1.81376398337659	0.0804456107061338	NFYB	0.530440812568495	mut vs wt
1.4436093668707	0.783492643022133	1.84253085172865	0.0760103690287474	SMC1A	0.530440812568495	mut vs wt
0.805448113243027	0.449303308947903	1.79266009664847	0.0838386694637135	TERF1	0.530440812568495	mut vs wt
0.86453808490852	0.48130904419537	1.79622239668032	0.08325749739874	UBTF	0.530440812568495	mut vs wt
1.34292720997123	0.761604386416756	1.76328712639053	0.0887639413021537	ATF7	0.544339096406534	mut vs wt
0.903649145158984	0.513939410882674	1.75827952872304	0.0896276890093724	BARX2	0.544339096406534	mut vs wt
0.814517368162138	0.467829942399077	1.74105437541089	0.0926534632181334	ETV7	0.544339096406534	mut vs wt
0.796157388046887	0.456843215418163	1.74273659141055	0.0923542033022386	ZBED4	0.544339096406534	mut vs wt
0.74981374114784	0.438850244946025	1.70858681243316	0.0985919310566638	ZNF84	0.56906570732706	mut vs wt
-1.87417122513689	1.12361568923161	-1.66798242770938	0.106466335670437	CREB3L2	0.593685159924979	mut vs wt
0.754287928982655	0.451474616311767	1.67072057150114	0.105919271057784	DBP	0.593685159924979	mut vs wt
0.731189851501198	0.443682256023685	1.64800336631485	0.110529876288854	SMAD2	0.606072154983881	mut vs wt
1.17548213144569	0.745822298861532	1.57608874558995	0.12623802728241	GLI3	0.680857556982178	mut vs wt
0.950387131638599	0.612755153491339	1.55100634604786	0.132130861879016	GATA4	0.690016723145972	mut vs wt
1.03547199697491	0.66653003031414	1.55352639773318	0.131528824621112	JAZF1	0.690016723145972	mut vs wt
0.640900642706972	0.429809450967685	1.49112738508665	0.147109093051371	IRX3	0.712874701948092	mut vs wt
1.14022004090933	0.7615312799076	1.49727275949541	0.145511367691453	KLF5	0.712874701948092	mut vs wt
0.654338750517888	0.436006509147332	1.50075454560881	0.144612377608004	SMAD3	0.712874701948092	mut vs wt
-0.731195829547622	0.485073050937415	-1.50739322280339	0.142910720312125	SNAI1	0.712874701948092	mut vs wt
0.488050537529112	0.328534679070302	1.48553735304356	0.148574688976794	USF2	0.712874701948092	mut vs wt
0.464339226095499	0.313319720348835	1.48199808674196	0.149508676092457	XBP1	0.712874701948092	mut vs wt
0.813053297251849	0.562170579240069	1.44627507606485	0.159202168364686	GATAD1	0.714309284232735	mut vs wt
1.08144924005383	0.73791713566027	1.46554292859208	0.15391324325543	HOXC6	0.714309284232735	mut vs wt
1.15582116037551	0.793912839115094	1.45585397216124	0.156554955679092	MED12	0.714309284232735	mut vs wt
0.94519687967319	0.65591522129913	1.44103513530468	0.160665310131375	NPAT_batch4	0.714309284232735	mut vs wt
-3.65291254033964	2.49615907587549	-1.46341336000729	0.154490791428044	NR1H3	0.714309284232735	mut vs wt
0.774787985519465	0.549288990526325	1.41052888166768	0.169397247348072	GLI2	0.733311768125208	mut vs wt
0.959258572326142	0.676658653010914	1.41764029478933	0.167328869209879	SOX4	0.733311768125208	mut vs wt
0.728208064552618	0.520081782597032	1.40017991192906	0.172443325861357	ELF2_batch1	0.736803301407615	mut vs wt
0.743166916368073	0.547757677843489	1.35674395162092	0.185701108490067	ARNT	0.739327640221801	mut vs wt
0.47059571298595	0.345348072842969	1.36267073712593	0.183846578211413	ELF1	0.739327640221801	mut vs wt
0.992236406627916	0.740462018682109	1.34002336594377	0.191011700361256	ID3	0.739327640221801	mut vs wt
1.12976980299706	0.817215961290599	1.3824617439102	0.177758493933329	JUNB	0.739327640221801	mut vs wt
0.845858728376129	0.625638890949075	1.35199192475549	0.187198555472125	MED1	0.739327640221801	mut vs wt
0.949018930025497	0.705198519868298	1.34574719499232	0.189180650827165	RARG	0.739327640221801	mut vs wt
0.882449076378219	0.651664500105204	1.35414630724208	0.186518510905348	RFX1	0.739327640221801	mut vs wt
0.958636517902635	0.711454636575112	1.34743168238728	0.188644389927395	SP2	0.739327640221801	mut vs wt
0.847108462392372	0.636435247286377	1.33102065921751	0.193919441527691	AEBP2	0.741854607704773	mut vs wt
-1.43201372501536	1.08502583006226	-1.31979689822978	0.197592383477536	E2F1	0.747217174300106	mut vs wt
1.17664066923567	0.905977365620495	1.29875283189863	0.204623297439347	ELF2_batch4	0.765012100653923	mut vs wt
1.06241730490571	0.829587956200091	1.2806566162943	0.210821366269011	NFYA	0.769850746147564	mut vs wt
0.556539239246921	0.43782528298656	1.27114458866005	0.214136198653653	TFDP2	0.769850746147564	mut vs wt
0.507172861119307	0.400011480876989	1.26789576141009	0.215277412296583	TFEB	0.769850746147564	mut vs wt
0.864129698333658	0.672330465121959	1.28527523764211	0.209226007017277	ZFHX3	0.769850746147564	mut vs wt
0.988195418399462	0.785408741481718	1.25819253874763	0.218713356831342	ARNTL	0.773727896747435	mut vs wt
0.909449683915803	0.733254231504838	1.24029244543105	0.225160541743858	E2F7	0.779766507723468	mut vs wt
1.1131396013272	0.894764605163252	1.24405859921572	0.223792304872786	E2F8_bacth2	0.779766507723468	mut vs wt
-2.07175278479039	1.70347830882883	-1.21618970670355	0.234066434427994	TGIF1	0.796347907495893	mut vs wt
0.510282166484164	0.420240186818133	1.21426313448932	0.234789504641646	ZNF280D	0.796347907495893	mut vs wt
0.673032520039606	0.56248317902815	1.19653803906183	0.24152035565467	CEBPG	0.805297771079973	mut vs wt
0.983569634419258	0.831115145882229	1.18343365452112	0.246587884221236	LYL1	0.805297771079973	mut vs wt
0.819178412857034	0.693152583198014	1.18181542233829	0.247219072580782	MEF2A	0.805297771079973	mut vs wt
0.819928659758155	0.691280941754162	1.18610048423662	0.245550291104026	NFKB2	0.805297771079973	mut vs wt
0.88334873753039	0.757693535441578	1.16583908428832	0.253514707164587	BARHL1	0.809770278224748	mut vs wt
0.439238449479414	0.37619171339353	1.16759203842412	0.252818241416754	H3	0.809770278224748	mut vs wt
0.934977923602025	0.810299310005615	1.1538673574775	0.258308864143599	FOXG1	0.817150156761961	mut vs wt
0.669134505473509	0.583992645091001	1.14579269293578	0.26157962798884	MYBL1	0.819616167698364	mut vs wt
0.951460545787776	0.844365947802958	1.12683434032777	0.269377336162312	TFAP2	0.836086260352836	mut vs wt
1.18255103805775	1.06877268217403	1.10645702101244	0.277944695762776	ZFAT	0.854614999121059	mut vs wt
1.89606673431132	1.7553316425025	1.0801757846786	0.289280631877874	NR5A2	0.88123451747982	mut vs wt
-1.37839171227033	1.30069093262351	-1.05973808050625	0.298320271362086	GLIS2	0.885939226917904	mut vs wt
0.996975664299449	0.932044909328363	1.06966483516108	0.293905080531075	ID1	0.885939226917904	mut vs wt
-1.41755370934793	1.33929275468875	-1.05843453896483	0.29890350816987	TFCP2	0.885939226917904	mut vs wt
0.956206789086568	0.924454548613098	1.0343470000998	0.309825378139959	ESR1	0.896684473414073	mut vs wt
0.570843601984985	0.547522980572651	1.04259295452392	0.306055570650946	FOXM1	0.896684473414073	mut vs wt
0.96113757495283	0.930944751171373	1.03243245503395	0.310705258265059	MNT	0.896684473414073	mut vs wt
-2.26132406037076	2.39767214360223	-0.943133141203105	0.353680054294451	CSDA	0.909799109201934	mut vs wt
0.933678944899784	0.995267371420184	0.938118712329012	0.356205717035905	DMRT1	0.909799109201934	mut vs wt
0.498641095552645	0.499278030763043	0.998724287528886	0.326481601758439	ETV4	0.909799109201934	mut vs wt
-0.482003395001202	0.512678663274462	-0.940166676574099	0.355172755497688	FOXO4	0.909799109201934	mut vs wt
0.578499982670521	0.599094146672044	0.965624494721034	0.3424988129308	HOXA10	0.909799109201934	mut vs wt
0.753859831802272	0.813933767826143	0.926193090398108	0.362260435578885	HOXA1	0.909799109201934	mut vs wt
0.932326375169365	0.994927739438621	0.937079486491573	0.356730649439083	HOXC8	0.909799109201934	mut vs wt
1.14410277039073	1.145665445291	0.998636011143837	0.32652362612076	ID2	0.909799109201934	mut vs wt
0.995804055557427	1.06072155481532	0.938798736611709	0.355862502070226	REST	0.909799109201934	mut vs wt
0.641928518616319	0.681157075804722	0.942408941223935	0.354044079685949	SP3	0.909799109201934	mut vs wt
0.534700379044506	0.550965862095684	0.970478237999519	0.340117432191772	TAL1	0.909799109201934	mut vs wt
0.539854916066221	0.582505827271505	0.926780284061597	0.36196073101647	TCF12	0.909799109201934	mut vs wt
0.864627900784718	0.879021082244033	0.983625897319128	0.333723150349148	VEZF1	0.909799109201934	mut vs wt
-0.944085149031684	0.977560722612794	-0.965756016166814	0.342434137059818	WHSC1	0.909799109201934	mut vs wt
-1.39889505032397	1.40968413201181	-0.992346454469598	0.329527335005854	ZBTB24	0.909799109201934	mut vs wt
0.597355380298563	0.644078199677688	0.927457846884887	0.361615105511517	ZNF266	0.909799109201934	mut vs wt
-1.11687907634125	1.18997050456533	-0.93857710931182	0.355974335396173	ZZZ3	0.909799109201934	mut vs wt
0.44441277984308	0.488602417098744	0.909559110415261	0.370818471322828	ERF	0.912440587701109	mut vs wt
0.523267892895413	0.576292319842214	0.907990398065138	0.371632336632063	TBX3	0.912440587701109	mut vs wt
0.726303364728902	0.791796064640283	0.917285898685117	0.366826768110745	ZNF83	0.912440587701109	mut vs wt
0.608716934408731	0.683362413498518	0.890767362068343	0.380644535555221	ZNF143	0.927644831093835	mut vs wt
1.21230349294601	1.37639331944667	0.880782749972492	0.385933410536596	SOX9	0.933618324018678	mut vs wt
-0.895023396248924	1.04484457256968	-0.85660912612841	0.398933042024553	CEBPZ	0.935370252299893	mut vs wt
0.927192450732842	1.09523516135289	0.846569287994301	0.404412854765922	JUND_batch2	0.935370252299893	mut vs wt
1.1671488861686	1.3512846604179	0.863732802093412	0.395073606316231	MAZ	0.935370252299893	mut vs wt
-0.60563156339058	0.707624332532339	-0.855865938390271	0.399337057368627	MSX2	0.935370252299893	mut vs wt
0.352261284730802	0.4166073804026	0.845547393784489	0.404973262445574	MXD3	0.935370252299893	mut vs wt
-1.19188499318476	1.41443091314834	-0.842660452416009	0.40655910662275	RLF	0.935370252299893	mut vs wt
0.792993549606129	0.918376246812254	0.863473497228029	0.395213672824455	TP73	0.935370252299893	mut vs wt
0.459703284031686	0.552857980864846	0.831503387746276	0.412724512421439	HES4	0.942960865185093	mut vs wt
0.470355219747379	0.575357040615624	0.817501458301624	0.420544156639913	PCF11	0.954200189893319	mut vs wt
0.734121210202951	0.906356565307443	0.809969539917142	0.42478819731737	NR3C1	0.957228198064484	mut vs wt
-0.727757116172223	0.923891937442773	-0.787708049695261	0.437485330329979	MYF6	0.972518065395697	mut vs wt
0.795159062357648	1.00760336202474	0.789158802288839	0.4366509186243	NKX2-8	0.972518065395697	mut vs wt
0.86945705673893	1.13657014578713	0.764983190841061	0.450681500636845	HOXA13	0.981948435162397	mut vs wt
-0.762720557082034	0.985567372718596	-0.773889820416985	0.445481365222694	MSC	0.981948435162397	mut vs wt
0.479436383840607	0.623809684173109	0.768561944459268	0.448587702114625	ZNF12	0.981948435162397	mut vs wt
0.513951314123577	0.683410896306029	0.752038512850154	0.458303513795756	HBP1	0.983426572635513	mut vs wt
0.342821160859888	0.457935725380449	0.748622878407389	0.460327331871942	NFIL3	0.983426572635513	mut vs wt
0.921650093735501	1.21640646275519	0.757682667722712	0.454970816971206	NKX2.2	0.983426572635513	mut vs wt
1.27079549875351	1.74663197974369	0.727569123599809	0.472917818944958	NR1D1	0.984746597676526	mut vs wt
0.344063921357908	0.468348904549384	0.734631634697522	0.468672181706237	SREBF2	0.984746597676526	mut vs wt
0.851578280970299	1.16816085856523	0.728990596394602	0.472061508715505	TFAP2A	0.984746597676526	mut vs wt
1.44852019525203	1.95787837163883	0.739841767616832	0.465554408055622	TOX4	0.984746597676526	mut vs wt
-0.0400632086939647	1.43769040369267	-0.0278663671893917	0.977966403120724	ADNP	0.986966093946989	mut vs wt
-0.620317682373785	3.02827117706529	-0.204842184237588	0.839177245682054	AHCTF1	0.986966093946989	mut vs wt
0.358893701901996	1.27021525499081	0.282545576816106	0.779603396606146	ALX4	0.986966093946989	mut vs wt
0.340224928368284	1.26644887361126	0.268644818955965	0.790172535280436	AR	0.986966093946989	mut vs wt
0.717365873162888	1.16622015262861	0.615120456927429	0.543442576764384	ATF1	0.986966093946989	mut vs wt
-0.0849196599825279	1.46780523275348	-0.0578548557312511	0.9542751586659	ATF5	0.986966093946989	mut vs wt
-0.354960114889109	3.07998823123652	-0.115247230911205	0.909071694911602	BACH1	0.986966093946989	mut vs wt
0.399234516131011	1.21064402132734	0.329770361144884	0.7440279486246	BARX1	0.986966093946989	mut vs wt
0.225320030799217	2.04489315183378	0.110186701245079	0.913047288609541	BCL6	0.986966093946989	mut vs wt
-0.0253981892138203	0.845723715711538	-0.0300313077923467	0.976255124677187	BTF3	0.986966093946989	mut vs wt
0.366050965390787	1.0066554121245	0.363630852208159	0.718864959365402	CAMTA2	0.986966093946989	mut vs wt
-0.888524541486775	3.23835334233597	-0.27437541477356	0.785810341525907	CASP8AP2_batch4	0.986966093946989	mut vs wt
0.696210938604711	1.06313705348515	0.654864710361104	0.517898876150226	CASZ1	0.986966093946989	mut vs wt
-0.176762697518436	1.14992388437832	-0.153716867629024	0.878935526520815	CBFB	0.986966093946989	mut vs wt
0.172741046085745	0.489230203928658	0.353087451875589	0.726667318501266	CDX2_batch1	0.986966093946989	mut vs wt
-0.481989747170172	3.16350198676835	-0.152359552542132	0.879995948515913	CDX2_batch4	0.986966093946989	mut vs wt
0.253370127583351	1.04691564633461	0.242015799907503	0.810531747348906	CEBPB	0.986966093946989	mut vs wt
1.3905168092846	2.40135687617266	0.57905462660795	0.567181984509487	CIC	0.986966093946989	mut vs wt
0.226353717664592	1.43768292777656	0.157443420445047	0.876025286364907	CLOCK_batch2	0.986966093946989	mut vs wt
-0.42756388214822	4.15028234111797	-0.103020432588942	0.918681070702989	CLOCK_batch4	0.986966093946989	mut vs wt
0.402034219134165	2.15374820834277	0.186667233234063	0.853267480563308	CREB3	0.986966093946989	mut vs wt
0.155135520379097	1.85575563237747	0.0835969551553227	0.933971702418584	CREM	0.986966093946989	mut vs wt
0.0426960983495336	1.11681410622512	0.0382302642056057	0.969775369626792	CUX1	0.986966093946989	mut vs wt
0.571316922650664	1.22000553692053	0.468290434232579	0.643201975478871	DLX1	0.986966093946989	mut vs wt
-0.679690588373331	2.49894582391821	-0.271990925880743	0.787624589015988	DLX2	0.986966093946989	mut vs wt
-0.0646466917348192	1.21206351665142	-0.0533360594116546	0.957842876814892	E2F2_batch1	0.986966093946989	mut vs wt
-1.06504576452204	3.30513461905137	-0.322239753377346	0.749664780965233	E2F2_batch4	0.986966093946989	mut vs wt
0.319109989900679	0.710775177362449	0.448960515313485	0.656915824013061	E2F4	0.986966093946989	mut vs wt
0.518701051240723	1.63868620272408	0.316534703458452	0.753944565985408	E2F8_batch4	0.986966093946989	mut vs wt
0.294314711256376	0.960601789436808	0.306385762022087	0.761577697872314	EGR1	0.986966093946989	mut vs wt
0.556585511319211	0.869089025705192	0.640424047315049	0.527103669762884	EHF	0.986966093946989	mut vs wt
-0.265655587856704	1.21128537348101	-0.219317093785471	0.827993999368104	ELF3	0.986966093946989	mut vs wt
0.0676821910482058	1.68812285539816	0.040093166698014	0.968303367613273	EMX1	0.986966093946989	mut vs wt
0.106750765398664	1.4163161034548	0.0753721327733749	0.940454579652155	EOMES	0.986966093946989	mut vs wt
-0.0894905566611203	1.86143391092419	-0.0480761396555244	0.961996849484031	EP300	0.986966093946989	mut vs wt
-0.426677540090718	0.756593656330599	-0.563945436920605	0.577280810998028	ERG	0.986966093946989	mut vs wt
-0.66686007278606	1.98087333512864	-0.336649527741133	0.738891333630202	ERM	0.986966093946989	mut vs wt
0.499600889161565	1.05670069497245	0.472793186886841	0.640025530504025	ESRRA	0.986966093946989	mut vs wt
0.711217057889162	1.19806106310157	0.593640073777165	0.557518601330967	Ets-2	0.986966093946989	mut vs wt
0.568929052888599	1.17647640816352	0.483587302678424	0.632439230210075	EVI1	0.986966093946989	mut vs wt
-0.109771341446535	1.66477344520845	-0.0659377056754951	0.947895976909283	EZH2	0.986966093946989	mut vs wt
-0.677815703369649	2.05685095930952	-0.329540504771037	0.74419978944982	FOXA1	0.986966093946989	mut vs wt
0.223381343850868	1.08959487346236	0.205013211140613	0.839044906056855	FOXO3	0.986966093946989	mut vs wt
0.703985078703771	1.12294694625939	0.626908582857626	0.535797836158028	FOXP1	0.986966093946989	mut vs wt
0.44487440781514	1.08370341567067	0.41051306232141	0.684554146970595	FOXP3	0.986966093946989	mut vs wt
0.73564980143446	1.33579689881285	0.550719800359057	0.586193386373372	GATA1	0.986966093946989	mut vs wt
-0.134084955502266	0.349351668122327	-0.383810835147681	0.704017772011711	GATA2	0.986966093946989	mut vs wt
0.143445840777996	0.628216517881014	0.228338218902364	0.821042712019668	GATA6	0.986966093946989	mut vs wt
-0.198701444082639	1.70649256747002	-0.11643850542943	0.908136164931768	GLI1	0.986966093946989	mut vs wt
0.195069828981643	0.596727711682686	0.326899229183733	0.746175371117299	GLIS3	0.986966093946989	mut vs wt
0.39779081883919	0.698565628986016	0.569439437517978	0.573598356569061	GMEB1	0.986966093946989	mut vs wt
0.226834213548906	0.985048998787065	0.230277086549215	0.81955061652233	GRHL1	0.986966093946989	mut vs wt
-0.365328034566634	2.10800988285583	-0.173304706746301	0.863658714395323	H3K4me1	0.986966093946989	mut vs wt
-0.0247354175401549	0.796979189211173	-0.0310364660395177	0.975460635474429	HIF1A	0.986966093946989	mut vs wt
-0.173932428638447	1.45285249643459	-0.119717885377415	0.905561504966445	HIVEP1	0.986966093946989	mut vs wt
-0.773835779388841	3.41227323648067	-0.226780133289372	0.822242264131029	HNF4A	0.986966093946989	mut vs wt
0.746422277360006	1.26551597593453	0.589816558268896	0.560043630220029	HOXA2	0.986966093946989	mut vs wt
0.44506867602408	0.902996646585098	0.492879655430855	0.625940863295989	HOXA7	0.986966093946989	mut vs wt
0.128366307294836	1.31851393247583	0.0973568076400959	0.92313660749757	HOXB13	0.986966093946989	mut vs wt
-0.400065502439865	0.813650123167355	-0.491692302438916	0.626769517811442	HOXB6	0.986966093946989	mut vs wt
0.407728422527905	0.633895517923485	0.64321076738883	0.525320521738407	HOXB8	0.986966093946989	mut vs wt
0.501448172126162	0.958236007361761	0.523303411971296	0.604880316836658	HOXC11	0.986966093946989	mut vs wt
-0.500976584876366	1.2101717791761	-0.413971465453804	0.682048998601677	HOXC13	0.986966093946989	mut vs wt
-0.253876247199815	1.13004043007869	-0.224661207194274	0.823874303594875	HSF1	0.986966093946989	mut vs wt
0.666773287379668	1.07340082203467	0.621178290245551	0.539506857706911	HSF2	0.986966093946989	mut vs wt
1.11755814597894	2.36411511894839	0.472717312715321	0.64007899821765	HSF4	0.986966093946989	mut vs wt
0.471871664833734	0.715977260837002	0.659059568850133	0.515241499215982	IRX2	0.986966093946989	mut vs wt
-1.37091065501473	3.2457372091675	-0.422372658865489	0.675978878921588	ISL1	0.986966093946989	mut vs wt
-0.341437915762641	0.709232624213092	-0.481418795619383	0.633960061838831	JDP2	0.986966093946989	mut vs wt
0.126512252641612	0.525733095308787	0.240639696778657	0.811587664130763	JUND_batch4	0.986966093946989	mut vs wt
0.552246227163433	0.817064592226478	0.675890538419462	0.504654831496757	JUN	0.986966093946989	mut vs wt
-0.330143720753036	1.05396039258958	-0.313241107611145	0.756418981911466	KLF3	0.986966093946989	mut vs wt
0.302189354658131	0.484802003800011	0.623325300410247	0.53811558496626	LEF1	0.986966093946989	mut vs wt
0.47637787626491	0.933237733088806	0.510457152957379	0.613732216552674	LHX2	0.986966093946989	mut vs wt
0.536205018674423	1.54480462730802	0.347102157253902	0.731109976514208	LHX3	0.986966093946989	mut vs wt
-0.284437651904454	1.67418586677716	-0.169896101471698	0.866313445878958	LHX4	0.986966093946989	mut vs wt
-0.145339668365052	1.78951876657747	-0.0812171803277704	0.935847007392622	LHX5	0.986966093946989	mut vs wt
-1.12915094227496	1.81508510115191	-0.622092562799596	0.538914172646848	LHX6	0.986966093946989	mut vs wt
-0.22364337857143	0.906176915219114	-0.246798803650116	0.806864473414575	LIN9	0.986966093946989	mut vs wt
1.13088052812549	1.67258479532919	0.676127471255005	0.504506668270289	LMX1B	0.986966093946989	mut vs wt
-0.949333457777873	1.52819618359158	-0.621211771087362	0.53948514739324	MAFB	0.986966093946989	mut vs wt
0.207258856519667	0.371922637547002	0.557263354246551	0.581775364335086	MAFG	0.986966093946989	mut vs wt
0.134165925014524	1.12706016869195	0.119040605587397	0.906093156415902	MAFK	0.986966093946989	mut vs wt
0.0848122865045824	1.11648219009989	0.0759638507955011	0.939988037954421	MEF2D	0.986966093946989	mut vs wt
0.282819258617393	1.03946147913703	0.272082481452021	0.787554906100903	MEIS2	0.986966093946989	mut vs wt
0.300380620844245	1.02782234426143	0.292249553165816	0.77225043364861	MEIS3	0.986966093946989	mut vs wt
-0.473855659316775	2.16549521857808	-0.21882092153864	0.828376746205657	MIXL1	0.986966093946989	mut vs wt
0.219384727708694	0.706541360060661	0.310505145360292	0.758476463846314	MSX1	0.986966093946989	mut vs wt
-0.426966521616511	1.19016173317339	-0.358746638978274	0.722475609880824	MTF1	0.986966093946989	mut vs wt
0.609587978605505	1.34021048705195	0.454844954949139	0.652727832051967	MXD1	0.986966093946989	mut vs wt
0.567032640786132	1.14437875040341	0.495493856895056	0.624118165972368	MYC	0.986966093946989	mut vs wt
0.0686364902094143	1.91357169924341	0.0358682615532786	0.971641898994459	NEUROD2	0.986966093946989	mut vs wt
-0.373968596776757	1.08748370387664	-0.343884322536184	0.733502401137079	NFATC1	0.986966093946989	mut vs wt
0.297555134766146	0.985636274737486	0.301891420184791	0.764965825495263	NFATC4	0.986966093946989	mut vs wt
0.295965412531872	0.777369775207058	0.380726678565602	0.706279394530287	NFE2L2	0.986966093946989	mut vs wt
-0.503586478467489	3.03498080551579	-0.165927401436038	0.869406399827553	NFE2L3	0.986966093946989	mut vs wt
-0.564078750941072	2.72160053853684	-0.20725993508376	0.837306851112693	NFIB	0.986966093946989	mut vs wt
0.33124377305727	2.09883895751568	0.157822386453771	0.875729432272152	NFKB1	0.986966093946989	mut vs wt
0.244003753292777	1.61744238511177	0.150857771218797	0.881169501245318	NHLH1	0.986966093946989	mut vs wt
0.332990464255057	1.2310018840251	0.270503618699796	0.788756828705163	NIPBL	0.986966093946989	mut vs wt
0.542181901850941	1.87374288814824	0.289357683639703	0.774439461059633	NKX2-1	0.986966093946989	mut vs wt
0.330354519213205	0.475940959315322	0.6941081929331	0.49333349959874	NKX2-3	0.986966093946989	mut vs wt
0.230542925586062	1.33570155363133	0.172600626958389	0.864206942493115	NKX2-5	0.986966093946989	mut vs wt
-0.507307423954565	2.81988604077942	-0.17990351972321	0.858523983297666	NKX3-1	0.986966093946989	mut vs wt
-0.631807202613264	1.63396886724353	-0.386670281961436	0.70192339215587	NKX6-1	0.986966093946989	mut vs wt
-0.0302991350400229	0.570973778385068	-0.053065720681115	0.958056345908859	NR1H2	0.986966093946989	mut vs wt
0.337395763709697	0.476921441351581	0.707445156488514	0.485136985972226	NR2F1	0.986966093946989	mut vs wt
0.141867167012315	0.52792365718767	0.268726671140412	0.790110179279298	NR2F2	0.986966093946989	mut vs wt
0.281415507343603	1.29044162773602	0.218076898090558	0.828950765740619	NR2F6	0.986966093946989	mut vs wt
-0.160660275921999	1.76383651291535	-0.0910856957238356	0.928073012561277	NR3C2	0.986966093946989	mut vs wt
-1.05599405417305	2.22089862190761	-0.475480530158563	0.638133061361044	NR4A2	0.986966093946989	mut vs wt
0.452771248462309	1.29924290490002	0.348488528784502	0.730080072186057	OTX1	0.986966093946989	mut vs wt
0.397650157180123	1.35037701150534	0.294473435042292	0.770568343585327	PATZ1	0.986966093946989	mut vs wt
-0.64949059773773	2.40277187424581	-0.270308889786549	0.788905104534433	PAX2	0.986966093946989	mut vs wt
1.29623261945874	2.23276594985289	0.580550155534281	0.566187260375959	PHF20	0.986966093946989	mut vs wt
-0.255287399457324	2.3896148552578	-0.106832027301648	0.915684019782659	PLAG1	0.986966093946989	mut vs wt
-1.31298404276851	2.0898572196183	-0.628264950563616	0.534921891521447	PRDM4	0.986966093946989	mut vs wt
0.990491347561249	1.85343364432044	0.534408852777901	0.597276934226017	RARA	0.986966093946989	mut vs wt
-0.790341476427455	1.30858343061536	-0.603967204487524	0.550727950995151	RAX2	0.986966093946989	mut vs wt
-0.981538084371779	1.7699541645406	-0.554555651234359	0.583601538172813	RBPJ	0.986966093946989	mut vs wt
-1.27127216981496	1.99155909317586	-0.638330127471994	0.528445653163353	RCOR1	0.986966093946989	mut vs wt
0.300254506808337	0.79318470393688	0.378542986668879	0.707882359912921	RFX5	0.986966093946989	mut vs wt
0.117594559532338	1.37230165385603	0.0856914798593365	0.932321498855034	RORA	0.986966093946989	mut vs wt
-0.602489081076875	1.1796633803459	-0.510729663321592	0.613543815114625	RUNX1	0.986966093946989	mut vs wt
0.594142417862973	0.96145764059867	0.617960056454509	0.54159583997662	RXRA_batch1	0.986966093946989	mut vs wt
0.061965747376047	2.07803313789167	0.0298194221478663	0.976422604844073	RXRA_batch4	0.986966093946989	mut vs wt
-0.150069376274317	4.43992547266449	-0.0337999764181305	0.973276458334325	SALL4	0.986966093946989	mut vs wt
0.0210769881773329	0.716990909557563	0.0293964510517141	0.976756935953514	SATB1	0.986966093946989	mut vs wt
-0.995217939717274	2.12779549347382	-0.467722552646491	0.643603075141123	SKI	0.986966093946989	mut vs wt
-0.102752567986641	0.368993387299787	-0.278467234165257	0.782699926716266	SMAD4	0.986966093946989	mut vs wt
-0.504780741448097	3.16823332804642	-0.159325620679381	0.874556056617546	SMAD5	0.986966093946989	mut vs wt
0.62393837837832	2.0802043049083	0.29994091297	0.766437726387805	SNAPC4	0.986966093946989	mut vs wt
0.586620997621168	0.87246663479054	0.672370695026066	0.506858770844866	SOX2_batch4	0.986966093946989	mut vs wt
-0.474482822657266	1.33923615126973	-0.354293618946448	0.725773192477193	SOX3	0.986966093946989	mut vs wt
0.309008720697707	1.86758861640318	0.165458665780922	0.869771842915868	SP1_batch4	0.986966093946989	mut vs wt
-0.304429316481393	1.38108165024865	-0.220428181365369	0.827137063698486	SREBF1	0.986966093946989	mut vs wt
0.0947844748822436	0.36741028064396	0.257979920202872	0.798309155522462	SRF	0.986966093946989	mut vs wt
0.082208107926555	1.27112183554493	0.0646736651261383	0.94889336719261	STAT1	0.986966093946989	mut vs wt
0.408844744688281	1.49432848269306	0.273597638955169	0.786401981015096	STAT3	0.986966093946989	mut vs wt
-0.262486924076611	2.69027846784669	-0.09756868190924	0.92296988066934	STAT4	0.986966093946989	mut vs wt
-0.179551557603836	1.79297244465307	-0.100141838843808	0.920945314565204	STAT5A	0.986966093946989	mut vs wt
0.45707021748075	1.85404029840722	0.246526581905158	0.807073074846909	TCF3	0.986966093946989	mut vs wt
-0.916103896600551	1.73576130214292	-0.527782187256712	0.60180839872193	TCF7L1	0.986966093946989	mut vs wt
-0.2775844676333	1.41684164199355	-0.195917778957094	0.846089461156808	TCF7L2	0.986966093946989	mut vs wt
-1.7000183652369	2.38088183022977	-0.714028871005681	0.481119654326306	TCFL5	0.986966093946989	mut vs wt
0.483789085397512	0.977963779203637	0.494690187597198	0.624678250138283	TEAD2	0.986966093946989	mut vs wt
-0.466816378015762	1.65164428428658	-0.282637358695793	0.779533752315957	TEAD4	0.986966093946989	mut vs wt
0.202040386150076	0.829296132846951	0.243628757144299	0.809294549498889	TEL	0.986966093946989	mut vs wt
0.2489828492001	1.11038150081028	0.224231805931935	0.824205135211819	TERF2	0.986966093946989	mut vs wt
-0.0569608522274104	1.06480548495859	-0.0534941386309875	0.957718053306721	TFE3	0.986966093946989	mut vs wt
-0.894155459928014	2.21730058032832	-0.403263079377183	0.689817647859822	THAP4	0.986966093946989	mut vs wt
0.264513505258208	4.59911496047381	0.0575140016136839	0.954544239943278	TLX1	0.986966093946989	mut vs wt
-1.27498726666335	2.31532869681174	-0.550672251598247	0.586225549915385	TOE1	0.986966093946989	mut vs wt
-0.2683189513597	0.446159215615782	-0.601397308333911	0.552413780548262	TP53	0.986966093946989	mut vs wt
0.0528111675923821	0.742831668800844	0.0710943943432505	0.943828004800436	T	0.986966093946989	mut vs wt
-0.408009632252611	1.77301094477777	-0.230122455506755	0.819669590829287	TSHZ1	0.986966093946989	mut vs wt
-1.4098162909755	2.52290126752262	-0.558807555858056	0.580735160682857	YBX1	0.986966093946989	mut vs wt
-0.243753040524417	0.369416019811007	-0.659833432911548	0.514752085237924	ZBTB17	0.986966093946989	mut vs wt
-0.215728016903942	2.41005005215632	-0.0895118409308245	0.929312363534141	ZBTB33	0.986966093946989	mut vs wt
-0.68399342442158	1.74105681126589	-0.392861060015763	0.697397192861263	ZBTB39	0.986966093946989	mut vs wt
0.319271279800971	0.748561129620703	0.426513302878479	0.672995255011882	ZBTB44	0.986966093946989	mut vs wt
-1.06952665246306	2.68102747539354	-0.398924167051316	0.692975312112464	ZBTB4	0.986966093946989	mut vs wt
-0.476470284466803	0.733833663170328	-0.649289216861957	0.521442401768234	ZIC2	0.986966093946989	mut vs wt
0.429071514516492	1.26186133420431	0.340030637983731	0.73637116620234	ZNF217	0.986966093946989	mut vs wt
0.448434670733491	0.640875675718409	0.69972178337211	0.48987404794613	ZNF250	0.986966093946989	mut vs wt
0.493646765009433	0.787630188564195	0.626749421463038	0.535900672777381	ZNF263	0.986966093946989	mut vs wt
0.411228424765268	0.919480161745816	0.447240127491679	0.65814239213953	ZNF407	0.986966093946989	mut vs wt
0.354827880585133	0.779263550242375	0.455337453515913	0.652377838102659	ZNF706	0.986966093946989	mut vs wt
0.024558780696116	1.14584386112388	0.0214329207751114	0.983052323039749	DLX6	0.989064875474243	mut vs wt
-0.0171740246061099	1.53266149124404	-0.0112053605471421	0.991139062414193	FOXK2	0.993857309007324	mut vs wt
0.0215772553965421	2.77776988435757	0.00776783401607523	0.993857309007324	PBX3	0.993857309007324	mut vs wt

## Sheet: mut vs normals
Estimate	Std.Error	t.value	P-value	TF	P-adj. FDR	analysis
-2.01783680592197	0.280552361897136	-7.19237147845437	5.12531753693283e-05	JUND_batch4	0.0084311473482545	mut vs normal
-4.00853961081659	0.552845432790345	-7.25074202129973	4.81243123796074e-05	RUNX1	0.0084311473482545	mut vs normal
-3.11385145434691	0.738985268578084	-4.21368542344345	0.0022604517053016	BTF3	0.0446787802520725	mut vs normal
2.1034057511525	0.509654917627532	4.1271175424814	0.00257050979033107	CTCF_batch1	0.0446787802520725	mut vs normal
2.19003803391217	0.515086443085175	4.25178737144518	0.00213683661555745	CTCF_batch3	0.0446787802520725	mut vs normal
-9.1779343538761	2.33854097970127	-3.92464123294881	0.00348629982500604	DLX2	0.0446787802520725	mut vs normal
-3.27464923540868	0.813416750172222	-4.02579518397593	0.00299184435241118	ERG	0.0446787802520725	mut vs normal
-5.97069641047729	1.46190275852565	-4.08419532397546	0.00274074208172599	ERM	0.0446787802520725	mut vs normal
-6.08319772108817	1.51081659980572	-4.02643029065898	0.00298898589539035	EZH2	0.0446787802520725	mut vs normal
-6.27656988335494	1.5979891361675	-3.92779258713123	0.00346965376491701	FOXA1	0.0446787802520725	mut vs normal
-6.16951391461019	1.47474751111525	-4.18343741427617	0.00236400579586544	GLI1	0.0446787802520725	mut vs normal
2.48919155459067	0.628057996305429	3.96331480409997	0.00328773423336959	GLIS1	0.0446787802520725	mut vs normal
2.15467520162755	0.518122441114409	4.15862165127059	0.00245273307933735	H3	0.0446787802520725	mut vs normal
-10.0141333922766	2.44625885219389	-4.09365238813365	0.00270223165085266	HNF4A	0.0446787802520725	mut vs normal
-1.81092805807176	0.463715738090426	-3.90525468367568	0.00359058095009064	HOXB8	0.0446787802520725	mut vs normal
-4.17785664392678	0.960970774219599	-4.34753767336952	0.0018569154338394	HOXC13	0.0446787802520725	mut vs normal
-11.8895851486976	2.47999247877472	-4.79420209958533	0.000981623294308486	ISL1	0.0446787802520725	mut vs normal
-2.65265593119517	0.681666804025241	-3.89142600979136	0.00366698043754046	JDP2	0.0446787802520725	mut vs normal
-3.45369774040237	0.781022829702339	-4.42201893345247	0.00166630477724673	MEIS3	0.0446787802520725	mut vs normal
-3.35535482434335	0.819748569744155	-4.09315117852607	0.00270425814741647	MSX1	0.0446787802520725	mut vs normal
-5.2503527713957	1.22409797945115	-4.28916055702487	0.00202256284992293	NFATC1	0.0446787802520725	mut vs normal
-3.3386727204845	0.863232816131459	-3.86763878538193	0.00380244938315511	NFATC4	0.0446787802520725	mut vs normal
-8.47860544783495	2.02074698313861	-4.19577785768412	0.00232116094004353	PAX2	0.0446787802520725	mut vs normal
2.4696086538098	0.599459995844763	4.11972220152841	0.00259901938130232	PITX1	0.0446787802520725	mut vs normal
-2.80098790543886	0.64329315115874	-4.35413916717992	0.00183911548155718	TCF7L1	0.0446787802520725	mut vs normal
-6.00693349503438	1.25032183886218	-4.80430982514137	0.000967889429868722	TCF7L2	0.0446787802520725	mut vs normal
-2.98647467609599	0.640828818772497	-4.66033141551992	0.00118467036917936	TEL	0.0446787802520725	mut vs normal
2.86250883997571	0.618519104377128	4.62800392052299	0.00124018093151154	ZBTB2	0.0446787802520725	mut vs normal
-2.69325562301456	0.708930137180914	-3.79904236223387	0.00422357198274713	CUX1	0.0473660127708916	mut vs normal
-4.91605318585753	1.2990003415743	-3.78448952515256	0.00431908931041565	SREBF1	0.0473660127708916	mut vs normal
-2.45023494945759	0.659093158615777	-3.71758516596282	0.00478846992018808	HOXC11	0.0477395940527841	mut vs normal
-5.68674940305992	1.51575738002315	-3.75175438893333	0.00454237364157141	NKX2-1	0.0477395940527841	mut vs normal
-2.85364453919832	0.766731875444279	-3.72182849127642	0.00475715872988903	SATB1	0.0477395940527841	mut vs normal
-1.1273417870398	0.305282346864274	-3.69278406897537	0.00497587060513721	NKX2-3	0.0481488655614747	mut vs normal
-2.66312149239472	0.72834263986459	-3.65641299387583	0.00526478205900026	NKX2-5	0.0494889513546024	mut vs normal
-4.33104828001633	1.19845567977805	-3.61385769461115	0.0056253634188686	E2F1	0.0499105870294965	mut vs normal
1.49339805059695	0.416970446922191	3.58154411570474	0.00591645256580658	RFX7	0.0499105870294965	mut vs normal
-4.47645447016689	1.24531585934912	-3.59463379235095	0.00579667599971244	SOX3	0.0499105870294965	mut vs normal
-3.12300383917686	0.862482251151177	-3.62094852967526	0.00556352381320923	T	0.0499105870294965	mut vs normal
-3.41405786689657	0.987319330568059	-3.45790643532956	0.00718449942775023	HSF1	0.0549809093544139	mut vs normal
-1.6413371059181	0.474321970150926	-3.46038600192995	0.0071564487497045	LIN9	0.0549809093544139	mut vs normal
-2.95577948685389	0.847612112237585	-3.48718410718674	0.00686049669389608	TFE3	0.0549809093544139	mut vs normal
-4.52410488990492	1.30838497972165	-3.45777806992816	0.0071859547180541	TGIF1	0.0549809093544139	mut vs normal
-3.61587433433909	1.05084531746349	-3.44091968080231	0.00737978398192416	ELF3	0.0551806575012056	mut vs normal
-3.86091350164548	1.14043270381804	-3.38548122017159	0.00805662427202212	ALX4	0.0579932267467819	mut vs normal
-3.48716367772372	1.04752114580142	-3.32896733560047	0.00881356029586351	EP300	0.0579932267467819	mut vs normal
-2.82560408306348	0.847346560687094	-3.33464985185313	0.00873420554946421	HIF1A	0.0579932267467819	mut vs normal
1.80684355088303	0.537465035263511	3.36178808356744	0.0083653644173427	HINFP	0.0579932267467819	mut vs normal
-2.61252856411239	0.782356726766441	-3.33930606682483	0.00866973760955639	MAFK	0.0579932267467819	mut vs normal
1.63518289061944	0.484454654364927	3.37530639015743	0.00818772834306816	RAD21_batch3	0.0579932267467819	mut vs normal
-3.34915897700216	1.03276263925045	-3.24291260132422	0.0101114040156011	ADNP	0.0652284690418187	mut vs normal
-2.6506812913631	0.830530161719889	-3.1915533156243	0.0109791550698827	CBFB	0.0656753094180258	mut vs normal
-1.98802116054392	0.621170095897549	-3.20044569703788	0.0108235585640759	GRHL1	0.0656753094180258	mut vs normal
-2.54947242259055	0.793469513290486	-3.21306916004622	0.0106065914550376	TERF2	0.0656753094180258	mut vs normal
-1.08276250689245	0.337878724871135	-3.20458918301354	0.0107518392056206	ZBTB17	0.0656753094180258	mut vs normal
-3.56448363103422	1.13413336672716	-3.14291399548579	0.011872194147996	HOXA2	0.0680499247293332	mut vs normal
-5.48737407897394	1.74955603307474	-3.13643803069869	0.0119966432653536	HSF4	0.0680499247293332	mut vs normal
-3.7645118644614	1.19466468062188	-3.15110333930838	0.011716727962039	ZZZ3	0.0680499247293332	mut vs normal
-2.67664119718698	0.863923191164624	-3.09823977937054	0.0127586457166121	FOXP3	0.0688130236191044	mut vs normal
-1.93255106027722	0.623597120219849	-3.0990378204375	0.0127422250231076	IRX2	0.0688130236191044	mut vs normal
-4.12809478632469	1.3248323530143	-3.11593748215184	0.0123995698358086	LMX1B	0.0688130236191044	mut vs normal
-2.85824829903842	0.948307940542311	-3.01405079177536	0.0146195605664358	HOXB13	0.0775779907476998	mut vs normal
-0.769338564739589	0.256370341853959	-3.00088754095371	0.0149348550181202	MAFG	0.0779931317612945	mut vs normal
-2.00953942743597	0.674598354970905	-2.97886796288236	0.015477993878155	FOXO3	0.0795665622798904	mut vs normal
-2.55600058828425	0.871185780922032	-2.93393285824645	0.0166501758822779	CLOCK_batch2	0.0825041063232232	mut vs normal
-5.63980234304384	1.94362852004145	-2.90168737744369	0.0175470985920577	H3K4me1	0.0825041063232232	mut vs normal
-2.48171035085564	0.842252004047478	-2.94651759678775	0.0163129922735557	MTF1	0.0825041063232232	mut vs normal
-5.14289726451468	1.77253050985483	-2.90144357793643	0.0175540651751539	NR1H3	0.0825041063232232	mut vs normal
-1.35184724714891	0.465652484038486	-2.90312474106157	0.0175060833151076	SNAI1	0.0825041063232232	mut vs normal
-2.34997315509856	0.809551245485375	-2.90280963460146	0.0175150664986177	ZNF217	0.0825041063232232	mut vs normal
-2.11677049181337	0.738077525891473	-2.86795142455621	0.0185385007649072	AR	0.0842894248358032	mut vs normal
-1.93333105726419	0.675388063302381	-2.8625484551962	0.0187025167568804	ESRRA	0.0842894248358032	mut vs normal
-4.08293325647731	1.42632083818479	-2.86256299927123	0.0187020732642756	SNAPC4	0.0842894248358032	mut vs normal
-4.50785896184239	1.58820260963296	-2.83833997910642	0.0194557905676499	NR4A2	0.0864993931994164	mut vs normal
1.43989304699743	0.509966765961011	2.82350369299853	0.0199326629518429	ATOH1	0.087437948148751	mut vs normal
-2.52180843832122	0.902842881509242	-2.79318637823851	0.0209445042184296	CEBPZ	0.0887872909409192	mut vs normal
-2.64695819700164	0.94469849550502	-2.80190792045945	0.0206481773019166	OTX1	0.0887872909409192	mut vs normal
-1.97350051439405	0.70731861551499	-2.7901153329001	0.0210498744479991	RXRA_batch4	0.0887872909409192	mut vs normal
1.38398967354223	0.49746200386998	2.78210127160579	0.021327390576676	MSC	0.0888191329079293	mut vs normal
-2.66132885826465	0.966543450121559	-2.7534497884497	0.0223503301166996	MAFB	0.0919157326049271	mut vs normal
-2.38137144933142	0.869819390048958	-2.73777691849038	0.0229308370166102	E2F2_batch1	0.092002992420302	mut vs normal
-5.07072220364507	1.8507305291747	-2.73984900757339	0.0228532198187666	PBX3	0.092002992420302	mut vs normal
-2.71357557499563	0.997780263802541	-2.71961239707647	0.0236227982027423	ATF5	0.0928627772222701	mut vs normal
-2.04325242404816	0.751922572488967	-2.71737077567004	0.0237096452482392	MEIS2	0.0928627772222701	mut vs normal
-3.17574789161306	1.18256689690205	-2.68546997208573	0.0249812042204121	LHX5	0.0955676300990185	mut vs normal
-2.20157892767725	0.819533814129206	-2.68637960962786	0.0249440074527324	NIPBL	0.0955676300990185	mut vs normal
-3.10778921896887	1.16888186899744	-2.65877100278273	0.0260983091212582	LHX6	0.0986936057574019	mut vs normal
-2.06005535080077	0.791649940242756	-2.60223016017543	0.0286333043059436	BARX1	0.107049512689266	mut vs normal
-2.44575183564903	0.955282872403405	-2.56023834018476	0.0306751304748339	EOMES	0.113394583440678	mut vs normal
-1.91095880764491	0.756347299234468	-2.52656261161913	0.0324176933374635	CEBPB	0.114681947398124	mut vs normal
-3.79514647054911	1.49270758746074	-2.54245808250031	0.0315831483921898	FOXK2	0.114681947398124	mut vs normal
-3.50158752882618	1.38130980595604	-2.53497623323005	0.0319732461347015	MIXL1	0.114681947398124	mut vs normal
-1.83735643648995	0.726990601934818	-2.5273455139585	0.0323760770500722	STAT5A	0.114681947398124	mut vs normal
-3.06316219995224	1.22595246424225	-2.49859785701036	0.0339398206854693	NFKB1	0.118789372399143	mut vs normal
-2.36850649154909	0.968286262140728	-2.44608085868398	0.0369937880430034	STAT4	0.128115329117349	mut vs normal
-1.39335203657245	0.580015295866287	-2.40226774449352	0.0397498139136926	FOXO4	0.136225924766717	mut vs normal
-3.69580757170471	1.55728855427522	-2.3732323476973	0.0416875422599326	YBX1	0.141393828902246	mut vs normal
-2.38340720006255	1.0142557225286	-2.34990756977991	0.0433116410925813	LHX4	0.144874933594184	mut vs normal
-3.05598587759483	1.30695319904879	-2.33825195869217	0.0441464878469177	RCOR1	0.144874933594184	mut vs normal
-2.66238644663227	1.14083315853676	-2.33372112890466	0.0444752835653879	TEAD4	0.144874933594184	mut vs normal
-1.39816319012719	0.597744268766621	-2.33906582326944	0.0440876815141009	ZIC2	0.144874933594184	mut vs normal
-2.34960320031041	1.03200384731695	-2.27673879939403	0.0488221605812678	HIVEP1	0.153439161757347	mut vs normal
-4.24902156110039	1.86779176374975	-2.274890404576	0.0489699452417066	NFE2L3	0.153439161757347	mut vs normal
-4.14269677289306	1.82010168536862	-2.2760798510299	0.0488747951784186	NFIB	0.153439161757347	mut vs normal
-3.57791170174923	1.57020058547259	-2.27863352927764	0.048671125717968	TCFL5	0.153439161757347	mut vs normal
-3.29673294328884	1.46317728893876	-2.25313293762231	0.0507428467653176	PLAG1	0.157494307413108	mut vs normal
-1.50606988969355	0.673626114046296	-2.2357652981221	0.0522030393100188	EGR1	0.158409491132661	mut vs normal
1.13780181694412	0.509609182672312	2.23269488783083	0.0524654277375222	HES1	0.158409491132661	mut vs normal
1.18451828602862	0.531912168529424	2.22690578653888	0.0529636596492181	RFX2	0.158409491132661	mut vs normal
-3.15523481996384	1.41388286318912	-2.23160977624905	0.0525584663067682	THAP4	0.158409491132661	mut vs normal
-1.57913650980635	0.717284739731487	-2.20154761747406	0.0552010765958103	ZNF407	0.163614001801996	mut vs normal
-1.15610508024314	0.527832215186173	-2.19028897248223	0.0562237602882102	NKX2-8	0.163695726856824	mut vs normal
-1.99655317821677	0.909678166233152	-2.19479069887344	0.0558126481144294	NKX6-1	0.163695726856824	mut vs normal
-1.42270400459551	0.663771490189414	-2.14336413302344	0.0606882802875877	ZFAT	0.175144247496635	mut vs normal
-2.93787089785993	1.39013477549798	-2.11337127136288	0.0637199838955674	SKI	0.180723057772773	mut vs normal
-2.19422359488607	1.0376638768285	-2.1145803028168	0.063594989257444	ZBTB33	0.180723057772773	mut vs normal
-1.2433260576672	0.596805660310455	-2.08330138326844	0.0669061505922956	CASZ1	0.182219539656817	mut vs normal
0.675648984585253	0.324081960850463	2.08480898724569	0.0667428127822855	CTCF_batch5	0.182219539656817	mut vs normal
-2.45636322989506	1.17275611109796	-2.09452179072029	0.0656996779838449	EMX1	0.182219539656817	mut vs normal
-3.10983080669123	1.49347312226505	-2.08228106708392	0.0670169127613216	NKX3-1	0.182219539656817	mut vs normal
-1.84159284858146	0.880449513244693	-2.09165070895967	0.0660063786668539	PATZ1	0.182219539656817	mut vs normal
-1.47194582804646	0.711779059737626	-2.06798136009936	0.068587938252338	NR2F6	0.184962554795239	mut vs normal
-2.8599092827733	1.3978359743658	-2.04595484392999	0.0710773417997649	PRDM4	0.188584237517118	mut vs normal
-0.84032031487806	0.410560262065457	-2.04676485408148	0.070984278837914	TFAP2	0.188584237517118	mut vs normal
-1.25991417740972	0.621499543528301	-2.02721657727549	0.0732631415235197	HOXA7	0.192153863125688	mut vs normal
-2.00415595849344	0.990772098981765	-2.02282236303702	0.0737849632482302	RORA	0.192153863125688	mut vs normal
0.903840585745264	0.447543729846865	2.01955814698718	0.0741748954922869	ZNF236	0.192153863125688	mut vs normal
-1.61591828547546	0.817004779855301	-1.97785658703447	0.0793328505247989	CREB3L2	0.200532392374377	mut vs normal
-1.39096855854503	0.704701589165145	-1.97384053041927	0.0798472443800711	TFAP2A	0.200532392374377	mut vs normal
-2.83586595190306	1.42667640022261	-1.98774294679619	0.0780799698624819	TOE1	0.200532392374377	mut vs normal
-1.042248263025	0.527256700343467	-1.97673782494572	0.0794758286717781	ZNF263	0.200532392374377	mut vs normal
-1.22914010142742	0.637948363717337	-1.92670782046559	0.0861258178169588	DLX6	0.208931688612527	mut vs normal
-1.48567097430191	0.771791687906367	-1.92496368849485	0.0863668986361815	MYC	0.208931688612527	mut vs normal
-1.39151513170106	0.721121073036795	-1.9296553432298	0.0857198454394082	TEAD2	0.208931688612527	mut vs normal
-2.00377244579626	1.03543946580542	-1.93519033412313	0.0849623794796837	TFCP2	0.208931688612527	mut vs normal
-3.09915002277281	1.60097898800211	-1.9357843207176	0.0848814696135358	ZBTB4	0.208931688612527	mut vs normal
-0.857145351746997	0.448705672227154	-1.91026190396157	0.0884245305441022	GATA6	0.209663917963618	mut vs normal
1.07281402170466	0.561016647888044	1.91226771209604	0.0881410999021633	RBCK1	0.209663917963618	mut vs normal
-2.13072696523695	1.11605803223606	-1.9091542766535	0.0885814121487627	SMAD5	0.209663917963618	mut vs normal
-0.977121988819448	0.51781409320037	-1.8870131223743	0.0917730159277909	GMEB1	0.214042170006691	mut vs normal
2.48958619110105	1.31742877737127	1.88973114438008	0.0913754674937286	SMAD1	0.214042170006691	mut vs normal
-0.568587356696547	0.301979960128766	-1.88286453330909	0.0923829426776599	SREBF2	0.214042170006691	mut vs normal
1.45054436671524	0.775605205939477	1.87020968349255	0.0942670813159828	NFATC3	0.216880208062646	mut vs normal
-1.38067642923219	0.746934387309778	-1.84845744511101	0.097590192280821	ATF1	0.218416144628504	mut vs normal
-2.12364040935659	1.148734166766	-1.84867872027801	0.0975558422645923	CREM	0.218416144628504	mut vs normal
0.835585696140813	0.449676465547285	1.85819307915937	0.0960895256870202	HOXB6	0.218416144628504	mut vs normal
-1.79056915058819	0.967667554363443	-1.85039701136417	0.097289485319176	RAX2	0.218416144628504	mut vs normal
1.3687082189359	0.743895196757239	1.83992076424519	0.0989240681863099	SPIB	0.219905529954702	mut vs normal
-1.36644554794746	0.748086500537615	-1.82658762986026	0.101041526687737	FOXP1	0.220119455444101	mut vs normal
-1.01173456916753	0.551788373336127	-1.83355543185978	0.0999297352116057	JUN	0.220119455444101	mut vs normal
0.93532428303359	0.513204968167236	1.82251603364993	0.101696526527366	TFDP1	0.220119455444101	mut vs normal
-0.882910811988415	0.483228474461224	-1.82710841486073	0.100958032120356	ZNF250	0.220119455444101	mut vs normal
-1.46718056962438	0.812129623259842	-1.80658422941796	0.104297699344222	EVI1	0.223024707702473	mut vs normal
1.02756851568463	0.569320170593011	1.80490446107733	0.104575532616904	H3K4me3	0.223024707702473	mut vs normal
-2.78379175829145	1.54491117704429	-1.80191055618963	0.105072430680497	TLX1	0.223024707702473	mut vs normal
-2.32448980785198	1.29454628595569	-1.79560192869885	0.106126663748042	ZBTB39	0.223818412648114	mut vs normal
0.749000283909276	0.419259041243712	1.78648570508438	0.107667431511932	XBP1	0.225621560302075	mut vs normal
-0.974563634724276	0.548720674856519	-1.77606508990956	0.109454052215757	GLIS3	0.227913817588506	mut vs normal
-1.67903226058244	0.950629520304475	-1.76623198072438	0.111165077204696	RLF	0.230020820127955	mut vs normal
-2.03603388378809	1.16630660889123	-1.74571066327377	0.114815805248684	NEUROD2	0.236089999542607	mut vs normal
-1.84057062918894	1.06333904114863	-1.7309348739803	0.117512484514316	CASP8AP2_batch4	0.240134207485776	mut vs normal
-1.08052119627599	0.630608267898088	-1.71345865774569	0.120777098426925	RFX5	0.245281885076903	mut vs normal
-1.08759132486071	0.649586450941696	-1.67428265057567	0.128399137099312	LHX2	0.259161448501066	mut vs normal
-1.43320159297698	0.861620554529523	-1.66337906569506	0.130597192952035	MXD1	0.261990710251338	mut vs normal
-1.36730422827917	0.825535301193213	-1.65626379187285	0.132049946278211	GATA1	0.263299589851706	mut vs normal
-1.91583031583126	1.16872374421321	-1.63924992994901	0.135583353665613	AHCTF1	0.268716405758956	mut vs normal
0.497257149742813	0.309314200409936	1.60761177173177	0.142381974974148	TFEB	0.280501016565836	mut vs normal
0.666879885794967	0.419213604831236	1.59078779435948	0.146120851515809	ZNF581	0.28615333421846	mut vs normal
-1.15611942811182	0.736569193007859	-1.56960057396737	0.150954481886282	HOXA13	0.291929976428802	mut vs normal
-0.830813302795226	0.528247063968347	-1.57277410413588	0.150221490991313	STAT1	0.291929976428802	mut vs normal
-1.58779013796964	1.01375483322424	-1.56624667615115	0.151732601730472	STAT3	0.291929976428802	mut vs normal
0.95671404884849	0.624147288706967	1.5328337816391	0.159681839765654	CREB3L4	0.305437937691281	mut vs normal
-0.77471467132847	0.509167037762471	-1.5215334337685	0.162452733018764	HBP1	0.308941902677303	mut vs normal
-0.597981753822459	0.394801470705284	-1.51463912420136	0.164164055754958	NR1H2	0.309609220252748	mut vs normal
-1.55569949601552	1.03061265723232	-1.50948999616724	0.16545254898511	TSHZ1	0.309609220252748	mut vs normal
-0.937896844705473	0.621619264446384	-1.50879629758702	0.165626816913324	ZNF706	0.309609220252748	mut vs normal
-0.619521990355456	0.417171832144604	-1.4850523036769	0.171689949293106	SOX2_batch4	0.319129905748202	mut vs normal
-0.916636802246019	0.621904984005217	-1.4739177620714	0.174599702048948	EHF	0.322715179629798	mut vs normal
-1.57185596565332	1.06915458423041	-1.47018587287335	0.175584556695433	E2F2_batch4	0.322722453367584	mut vs normal
-2.29087932563863	1.56530890645974	-1.46353177713651	0.177352640504542	CDX2_batch4	0.323328422770229	mut vs normal
-0.646542859423334	0.442365165643472	-1.46155915889729	0.177879770581798	ZNF266	0.323328422770229	mut vs normal
-1.0615535624937	0.729184976555438	-1.45580832933273	0.179424335336219	CAMTA2	0.324343990800088	mut vs normal
-0.859442706204736	0.5962901860972	-1.44131620181426	0.183368555472847	VEZF1	0.329662594265392	mut vs normal
0.545755645368214	0.380117727972142	1.43575425508229	0.184902196100821	GMEB2_batch4	0.330613165854185	mut vs normal
0.906289299145481	0.639009653335757	1.41827168715601	0.189795409685126	FEV	0.337528052899494	mut vs normal
-1.3175976672689	0.934654633775288	-1.40971608084456	0.192230554431438	RBPJ	0.340020711870662	mut vs normal
-1.08323128399733	0.788738684810969	-1.37337156761487	0.202877033252246	Ets-2	0.354362307882184	mut vs normal
-0.833183226479275	0.6076911721471	-1.37106356759382	0.203569836442957	NFE2L2	0.354362307882184	mut vs normal
-0.797329527714123	0.580783162868404	-1.37285234609114	0.203032714677973	ZNF83	0.354362307882184	mut vs normal
-2.18720082290099	1.60020054537976	-1.36682919476316	0.204846137932024	CLOCK_batch4	0.35470725989282	mut vs normal
-0.550962947003622	0.406780643262933	-1.35444730748285	0.208617400047747	NFIL3	0.359346202176485	mut vs normal
0.655848298951595	0.495056583046888	1.32479462229367	0.217889165037538	BARX2	0.373362163007032	mut vs normal
0.433053653078346	0.328320729496879	1.31899576899077	0.219742430111719	MYBL2	0.374586836822568	mut vs normal
0.513191830183545	0.39451568276291	1.30081477772825	0.225639041999813	MYB	0.380067965635298	mut vs normal
-2.25777189024902	1.73961227906014	-1.29785925141252	0.226610021065308	SALL4	0.380067965635298	mut vs normal
-1.09768582213992	0.847685361765409	-1.29492128996289	0.22757869066916	WHSC1	0.380067965635298	mut vs normal
-1.18142773213016	0.912085433687774	-1.29530380433045	0.227452376953307	ZBTB24	0.380067965635298	mut vs normal
-0.506379340624824	0.39310403813354	-1.28815603886726	0.229822408431049	TAL1	0.381876628150582	mut vs normal
-1.80743109676334	1.4241292898118	-1.26914818036093	0.236225271495815	GLIS2	0.39054328805087	mut vs normal
-0.766214487045544	0.605535114391648	-1.26535104048478	0.237521937367167	HSF2	0.39072358696899	mut vs normal
0.485991413299414	0.39138519353654	1.24172150946237	0.245723998804193	YY1	0.402204953266565	mut vs normal
0.349100126515711	0.283731455010348	1.23038923020706	0.249739477578804	NPAT_batch1	0.406753901601121	mut vs normal
-0.615344695440118	0.505769984637865	-1.21664929539207	0.254680018138281	MSX2	0.410606103367932	mut vs normal
-0.842736318743335	0.691791454726977	-1.21819417251393	0.254120566473751	RXRA_batch1	0.410606103367932	mut vs normal
-0.610988491337183	0.503521516678597	-1.21343074942949	0.255848787812845	ZNF143	0.410606103367932	mut vs normal
-1.7353900437799	1.44399091385561	-1.20180122127376	0.260108340376228	BACH1	0.413408908134198	mut vs normal
-0.87245794732764	0.725550698248169	-1.2024768902217	0.259859296234126	REST	0.413408908134198	mut vs normal
0.745016893923212	0.621828187660615	1.19810730473002	0.261473303481678	ZBTB7B	0.413580369449385	mut vs normal
-0.890087006753336	0.752126650267866	-1.18342702846168	0.266955359963816	MEF2D	0.420231164727729	mut vs normal
0.799438541258865	0.67802804562389	1.17906412045723	0.268602368597208	FOXD2	0.420810377468959	mut vs normal
-0.370889696448849	0.321509641423404	-1.15358810021008	0.27838343744322	MEF2A	0.434067065965969	mut vs normal
0.339814117817257	0.299105936324194	1.13609954383834	0.28526102675287	E2F3	0.440614449773213	mut vs normal
-0.72074547176885	0.633802989165216	-1.13717587971326	0.284833883232408	NR3C1	0.440614449773213	mut vs normal
-1.08485334412809	0.995891519357566	-1.08932883054162	0.304315676404756	BCL6	0.466270058971669	mut vs normal
-0.98754309053386	0.907337556239897	-1.08839657715299	0.304705357686653	SP1_batch4	0.466270058971669	mut vs normal
0.451890688375417	0.430220760890248	1.0503693207188	0.320933214410638	ASCL2	0.486576163783871	mut vs normal
-0.275890263285015	0.262045964478013	-1.05283156653291	0.319862736661701	TERF1	0.486576163783871	mut vs normal
-0.33715149001717	0.322976947572047	-1.04388716455363	0.323764499733613	ERF	0.488499866267067	mut vs normal
-0.395206220027521	0.379757072787425	-1.04068165768895	0.325171643503002	ETV4	0.488499866267067	mut vs normal
-0.773963160672682	0.747618312270621	-1.03523836691754	0.327571807658784	JUND_batch2	0.489868748726091	mut vs normal
-0.467452163743512	0.462393931982565	-1.0109392260821	0.338450769141306	HOXA10	0.499328713217442	mut vs normal
0.574537970987869	0.567337311932216	1.01269202448739	0.337657008297434	SOX2_batch2	0.499328713217442	mut vs normal
0.358889564640341	0.352672629409751	1.01762806271923	0.335429249122604	SP1_batch1	0.499328713217442	mut vs normal
-0.678207884474102	0.674728344757818	-1.00515694907931	0.341079256499518	TP73	0.500960157983667	mut vs normal
-0.653116392074011	0.652092150674792	-1.00157070039588	0.342717169899737	ID2	0.501128661764504	mut vs normal
0.520010286146012	0.525264778924775	0.989996487505752	0.348043564540952	GMEB2_batch1	0.506665189088377	mut vs normal
0.481867830280569	0.504747862339138	0.954670373535537	0.364681294599798	NFYC	0.52622871019006	mut vs normal
-0.689125633395595	0.72074101071048	-0.95613489888175	0.363980114166476	SOX9	0.52622871019006	mut vs normal
-0.212223424467468	0.224924773450559	-0.94353068011033	0.370047127519216	USF2	0.529358720213367	mut vs normal
-0.4219487030292	0.447222716603084	-0.943486740195457	0.370068406228189	ZFHX3	0.529358720213367	mut vs normal
-0.533344843213562	0.57204240599004	-0.932351933403428	0.375489401191282	E2F8_bacth2	0.530197480652068	mut vs normal
-0.53174823970942	0.568298024368027	-0.935685532781409	0.373860423924119	MYF6	0.530197480652068	mut vs normal
-0.70735601393437	0.757240596612792	-0.934123206149327	0.374623221684562	NKX2.2	0.530197480652068	mut vs normal
0.383016697503754	0.424873956831671	0.901483113627273	0.390817755022963	MEF2C	0.549483082916901	mut vs normal
-0.455226455390131	0.518465533692784	-0.878026456547205	0.402760295961312	PCF11	0.563864414345837	mut vs normal
-0.456018333333081	0.524789698468668	-0.868954430057866	0.407447397068002	DMRT1	0.568009295065139	mut vs normal
-0.476077006591756	0.552880723298785	-0.861084473611638	0.411544249863883	E2F4	0.568899404223604	mut vs normal
-0.353893174102848	0.410768350044638	-0.861539536978423	0.411306578882735	GLI2	0.568899404223604	mut vs normal
-0.464994749307767	0.547176576878781	-0.849807482550153	0.417464542689229	NFYA	0.574668763785591	mut vs normal
-0.377555810506042	0.453023765864052	-0.833412811767016	0.426176139504736	ID3	0.581792323224307	mut vs normal
-0.580433067241951	0.696097325328209	-0.833838956310135	0.425948133434355	MNT	0.581792323224307	mut vs normal
-0.466723489285258	0.568547299751986	-0.820905295810663	0.432905394457172	E2F7	0.588536672629792	mut vs normal
-0.785519084445476	0.96873053241963	-0.810874704736991	0.438353910859529	MAZ	0.592034204037011	mut vs normal
-0.267442085525047	0.330359032696225	-0.809549789943138	0.439077038860276	SRF	0.592034204037011	mut vs normal
-0.891415032579931	1.12768313113114	-0.790483610130607	0.449572087352681	NR5A2	0.603711088730742	mut vs normal
-0.479387786841218	0.609733623685723	-0.786224948434712	0.451938943848773	JUNB	0.604422408643277	mut vs normal
-0.457420407419317	0.603251054594747	-0.758258777892405	0.467686403342338	FOXG1	0.621209406568969	mut vs normal
-0.411583667046818	0.543531998298045	-0.757239073937881	0.468267273036791	ZNF12	0.621209406568969	mut vs normal
0.363194807503758	0.484389121097808	0.749799678986642	0.47251926223873	GATA2	0.624332679825471	mut vs normal
-0.367238395628473	0.498589034226747	-0.736555299893462	0.480150610154703	SP3	0.63187820296359	mut vs normal
0.330390026700551	0.452651703779342	0.729899001687199	0.484015572751659	SMAD3	0.634426786594804	mut vs normal
-0.461431255450618	0.636925430394231	-0.72446668547213	0.487184471059389	HOXA1	0.635794586009892	mut vs normal
0.321075675108545	0.445015014832307	0.72149402695892	0.488924104135267	ZNF395	0.635794586009892	mut vs normal
-0.35111635078033	0.496348773218694	-0.707398445861831	0.497226308715318	MED1	0.644045100658818	mut vs normal
-0.626732842145974	0.896671421402715	-0.698954853680447	0.502241521095029	KLF3	0.647990040942213	mut vs normal
-0.911135008949739	1.31704045176984	-0.691804877918028	0.506512841174712	TCF3	0.650948143540938	mut vs normal
-0.536706881575213	0.800392518165311	-0.670554595894364	0.519339084889682	E2F8_batch4	0.664834859644768	mut vs normal
0.402789381754546	0.608081064129859	0.662394219315022	0.52431645385639	RFX1	0.668605090382761	mut vs normal
-0.525847509507474	0.833579414617036	-0.630830728646364	0.543836065034916	DLX1	0.690818785314623	mut vs normal
-0.208580244055043	0.332812694871598	-0.62671961517428	0.546409456926088	ZNF280D	0.691418120494935	mut vs normal
-0.343166195275499	0.557913743558415	-0.615088262724556	0.553728429887613	BARHL1	0.695905065944667	mut vs normal
0.359411612651689	0.585013768721821	0.614364365195979	0.554185797196057	NHLH1	0.695905065944667	mut vs normal
-0.392143855842875	0.646273127556083	-0.606777288305006	0.558992433383734	ESR1	0.696623146148668	mut vs normal
0.404576701774031	0.663397424877078	0.6098557012774	0.557039304850452	NR2F2	0.696623146148668	mut vs normal
0.297697803941801	0.495076827738824	0.601316376089512	0.562466745788117	ARNT	0.698307771186002	mut vs normal
-0.238630997976458	0.400772704873664	-0.595427271055503	0.566227160482244	TCF12	0.700333593228039	mut vs normal
-0.360203779182259	0.621768972880091	-0.579320929305562	0.576583564577074	ARNTL	0.701224880799483	mut vs normal
-0.408526301814188	0.707109002954624	-0.577741621316061	0.577604689047598	HOXC8	0.701224880799483	mut vs normal
0.174499872664259	0.300162596897405	0.581351155900025	0.575272361766829	KLF10	0.701224880799483	mut vs normal
0.209455799869543	0.35508438917553	0.589876114677634	0.569784713494701	NEUROG3	0.701224880799483	mut vs normal
0.361342928808437	0.619748087673621	0.583048073879223	0.574177693765905	NPAT_batch4	0.701224880799483	mut vs normal
0.226034172687568	0.394525316402904	0.57292691568805	0.580723863458108	GATAD1	0.701592658003477	mut vs normal
-0.252837032167805	0.443033192039778	-0.570695461899171	0.582172631109268	TBX3	0.701592658003477	mut vs normal
-0.311873533962955	0.55508083754471	-0.561852459801109	0.587933359549234	ID1	0.705949179896708	mut vs normal
-0.178718888476218	0.321365597484834	-0.556123274784108	0.591682070645475	ZBED4	0.707866913608586	mut vs normal
-0.207625431667087	0.380717890748403	-0.545352442615563	0.598764353246697	LEF1	0.713744464558563	mut vs normal
1.18345259275325	2.25143321088401	0.525644103956595	0.611839237605976	CSDA	0.726216593907331	mut vs normal
-0.276233883825741	0.529957783095545	-0.52123752615204	0.614782854964568	NFKB2	0.726216593907331	mut vs normal
-0.254220597248609	0.489220961763403	-0.519643713409719	0.615849330395579	SOX4	0.726216593907331	mut vs normal
0.203251447061228	0.402219922308358	0.505324166676675	0.625473562599894	MZF1	0.734931436054875	mut vs normal
0.188647418069689	0.375946974657675	0.50179262179584	0.627858797120203	ZNF84	0.735108698407639	mut vs normal
0.226209979486307	0.498367406369685	0.453902034111969	0.660646758006514	MXD3	0.7707545510076	mut vs normal
-0.161347847260982	0.365434434353266	-0.441523381742966	0.669251540964733	NR2F1	0.778034476951933	mut vs normal
-0.150929260252217	0.351863052807748	-0.428943189823008	0.678048971815121	DBP	0.783504903269775	mut vs normal
0.144073849954797	0.336631678180748	0.427986607598584	0.678720052984456	ELF1	0.783504903269775	mut vs normal
0.323554719801412	0.833492283511721	0.388191620008995	0.706896800108855	DLX4	0.810264641203614	mut vs normal
-0.482883011961823	1.25474963434564	-0.384844114510263	0.70928941236061	NR3C2	0.810264641203614	mut vs normal
-0.155199319859768	0.402384968797456	-0.385698601822995	0.70867835054387	TP53	0.810264641203614	mut vs normal
-0.144387272465441	0.402385288605217	-0.358828407882229	0.727997091931051	GATA4	0.821201698013271	mut vs normal
-0.20392019201267	0.570163799728678	-0.357651945124732	0.728847707659195	HOXC6	0.821201698013271	mut vs normal
0.424635325879414	1.17795118516646	0.360486352258651	0.726799019295629	LHX3	0.821201698013271	mut vs normal
0.200116145313243	0.551316694239261	0.36297857003836	0.724999555561763	SMC3	0.821201698013271	mut vs normal
-0.179281085639162	0.510223313555949	-0.351377682822215	0.733390773196157	SP2	0.822526088429073	mut vs normal
0.534815908165388	1.53186744771147	0.349126753077999	0.735023313064278	TOX4	0.822526088429073	mut vs normal
-0.148702799217855	0.449025125719714	-0.331168103298247	0.748098003342345	AEBP2	0.828457298093078	mut vs normal
0.118546576370501	0.350363496937648	0.338353103010609	0.742856507360237	CASP8AP2_batch1	0.828457298093078	mut vs normal
-0.201164844187969	0.601503163046564	-0.334436885034961	0.745711694523966	ELF2_batch4	0.828457298093078	mut vs normal
-0.208872082377696	0.636758541335622	-0.328023997824325	0.75039597213294	LYL1	0.828457298093078	mut vs normal
0.205341682666519	0.644787431345564	0.318464152190444	0.75739899133794	KLF5	0.833392201171178	mut vs normal
0.122608189473438	0.3931346269951	0.311873289846246	0.762240797930526	IRX3	0.83592407506381	mut vs normal
0.105751113985559	0.346838000370876	0.304900598759301	0.767375023305544	SMAD2	0.838758746403734	mut vs normal
-0.129293757561493	0.442472819586069	-0.292207231355921	0.776752256686342	JAZF1	0.846196994866908	mut vs normal
0.0908641255826489	0.332762564577627	0.273059938992783	0.790969428531568	HES2	0.856016256535809	mut vs normal
-0.157224934449539	0.572692581103869	-0.274536356218351	0.789870175911156	MAX	0.856016256535809	mut vs normal
-0.294772817026872	1.12177821084496	-0.262772813892364	0.798642038093976	NR1D1	0.861486001747273	mut vs normal
-0.0953782564933593	0.380283905765586	-0.250808028021444	0.80759467857852	FOXM1	0.865467912874049	mut vs normal
-0.166854130156909	0.659722836353477	-0.252915498695135	0.806015574216052	MED12	0.865467912874049	mut vs normal
-0.0695457925378604	0.302828449785994	-0.229654091572333	0.823494929942269	ETV7	0.877596973998276	mut vs normal
0.0977895355671579	0.427671729940226	0.228655598958635	0.8242476138768	OVOL2	0.877596973998276	mut vs normal
-0.403819814506608	2.02359876333583	-0.199555278360086	0.846264222494916	CIC	0.898129848918294	mut vs normal
0.320288498737665	1.6344308569762	0.195963321036547	0.848992045634011	PHF20	0.898129848918294	mut vs normal
0.276996170794773	1.51794443576907	0.182481100274551	0.859249439862377	RARA	0.906067518316416	mut vs normal
0.0858439087999246	0.497699749256698	0.172481318160458	0.866875542184673	CEBPG	0.908286794199864	mut vs normal
0.0539005384455922	0.307645459051463	0.175203426085921	0.864798111214365	TFDP2	0.908286794199864	mut vs normal
0.0686231919391702	0.411907609073567	0.166598505168459	0.87136879725154	UBTF	0.910096299351608	mut vs normal
0.0878725464280406	0.602806521451296	0.145772388487904	0.887313741613498	GLI3	0.923817155034307	mut vs normal
0.0530136869855989	0.400334529648476	0.13242346852306	0.897562711353395	ELF2_batch1	0.931539848691694	mut vs normal
0.0546534088988066	0.518945154181795	0.10531634886345	0.918434666933874	CDX2_batch1	0.944265641941389	mut vs normal
-0.0496177632392433	0.454567948031666	-0.109153677583504	0.915475586464274	MYBL1	0.944265641941389	mut vs normal
-0.0635006539339151	0.585738935166278	-0.108411188195794	0.916048036723109	SMC1A	0.944265641941389	mut vs normal
0.0434517078290763	0.469748603544712	0.0924999191082012	0.928327154978963	ZBTB44	0.951463034230775	mut vs normal
0.0311244144413713	0.417306372537261	0.0745840861526557	0.942177102938395	SMAD4	0.962659213871839	mut vs normal
0.0258752960812817	0.565289774160074	0.0457735081440808	0.964490339290049	ATF7	0.97712908819845	mut vs normal
-0.0198621237524879	0.48486999107305	-0.0409638132245133	0.96821909651275	NFAT5	0.97712908819845	mut vs normal
0.023018336722583	0.534621031348459	0.0430554268778475	0.966597449180099	RAD21_batch1	0.97712908819845	mut vs normal
0.0279175700799246	0.588363299487925	0.0474495436819774	0.963191187722258	RARG	0.97712908819845	mut vs normal
0.0167834290084654	0.486271233504956	0.0345145421979693	0.973220213111192	HES4	0.979172630316765	mut vs normal
-0.0453829915619535	1.55803769410858	-0.0291283014098828	0.977397955663837	CREB3	0.980377827479885	mut vs normal
-0.00841892885466835	0.414533486450324	-0.020309405946333	0.984239686852399	NFYB	0.984239686852399	mut vs normal

## Sheet: wt vs normals
Estimate	Std.Error	t.value	P-value	TF	P-adj. FDR	analysis
-3.39682640991413	0.663859744433543	-5.11678323380274	1.83345057275328e-05	MSX1	0.00603205238435829	wt vs normal
-4.94767042276819	1.03852238214302	-4.76414423785314	4.88455434771007e-05	NFATC1	0.00641133538094231	wt vs normal
-3.1094019428544	0.661663431856684	-4.69937099913344	5.84620247502338e-05	T	0.00641133538094231	wt vs normal
1.94797095223526	0.45284592225006	4.30161972654265	0.000175429824394076	H3	0.0132543423501083	wt vs normal
-2.68477777199118	0.66517519841688	-4.03619644626101	0.00036258079377196	IRX2	0.0132543423501083	wt vs normal
-2.29306718587102	0.546108689034672	-4.19892089599299	0.000232533090897915	JUND_batch4	0.0132543423501083	wt vs normal
-2.8860653747066	0.705045169222471	-4.09344748491699	0.000310228740023497	SATB1	0.0132543423501083	wt vs normal
-5.96949532607426	1.43723004069657	-4.15347241363051	0.000263328238905896	TCF7L2	0.0132543423501083	wt vs normal
-3.25547008666984	0.800993178717798	-4.0642918980672	0.00033588626501255	TEL	0.0132543423501083	wt vs normal
-2.98739377738865	0.750561411294852	-3.98021232164715	0.000422137743174673	HIF1A	0.0138883317504467	wt vs normal
1.62733581892209	0.41427619959557	3.92814219236043	0.000486094060361024	PITX1	0.014538631441707	wt vs normal
-2.70648989279682	0.71365419307183	-3.79243885774297	0.000700757888461932	ERG	0.0162502899534106	wt vs normal
-2.36092517716241	0.625961441776379	-3.77167828494752	0.000740894678726928	HOXB8	0.0162502899534106	wt vs normal
-4.06740078797479	1.07132431639076	-3.79661016346355	0.000692953610112243	MEIS3	0.0162502899534106	wt vs normal
-3.73367866885021	0.987168763162738	-3.78220908944492	0.000720262487380114	NFATC4	0.0162502899534106	wt vs normal
-4.19306229823177	1.13167147903839	-3.70519393295546	0.000885118150831801	HOXA2	0.0182002419764789	wt vs normal
-6.64078322571624	1.8295798041599	-3.6296767217353	0.00108222469912695	NKX2-1	0.0209442309419274	wt vs normal
-2.95392436713382	0.829080586247848	-3.56289173348315	0.00129162545850827	BTF3	0.0236080431027345	wt vs normal
-8.64746809800036	2.47148570475394	-3.49889464517915	0.00152888158767345	DLX2	0.0258896193617719	wt vs normal
-5.81143215227553	1.67479410769635	-3.46993826021341	0.00164962318867872	EZH2	0.0258896193617719	wt vs normal
-3.09820888117276	0.897638993249476	-3.45150879637834	0.00173122074759569	HOXC11	0.0258896193617719	wt vs normal
-4.5948287987022	1.32936245028978	-3.45641536489962	0.0017091231816264	SREBF1	0.0258896193617719	wt vs normal
-1.3462824339485	0.393668181214048	-3.41984061245857	0.00188063132152755	NKX2-3	0.0269012045557636	wt vs normal
-4.13030848774587	1.23786852344294	-3.33662938310932	0.00233495434351883	ALX4	0.0307279991607078	wt vs normal
-5.85778746141082	1.75086612300721	-3.34565126621432	0.00228099767994431	GLI1	0.0307279991607078	wt vs normal
-3.04873308225428	0.925882660345902	-3.29278559025535	0.0026151422701067	FOXP3	0.0315128949920166	wt vs normal
-3.87930559848184	1.18163415714026	-3.28300055904813	0.00268194850995886	HOXC13	0.0315128949920166	wt vs normal
-1.06797048257303	0.322571677031263	-3.31080054021459	0.00249630828141138	MAFG	0.0315128949920166	wt vs normal
-3.56921991359413	1.11492754930907	-3.20130210775222	0.00330742232137854	E2F1	0.0375221359908117	wt vs normal
1.23828249012036	0.389444249014623	3.17961426636414	0.00349562540945219	HINFP	0.0383353586569924	wt vs normal
-2.31444832812818	0.732514807121272	-3.15959255106909	0.00367843367880209	JDP2	0.0390388606556738	wt vs normal
-5.15760101841766	1.65088647632106	-3.12414032848047	0.0040247677955939	LMX1B	0.0413796438984498	wt vs normal
-7.17259427519434	2.31733526680923	-3.09519057424539	0.00433045572711817	HSF4	0.0431733313400569	wt vs normal
-3.25385709765704	1.08037271386309	-3.01179126046439	0.00533963401591179	ELF3	0.0456213585806467	wt vs normal
-1.50363220236484	0.497936473098106	-3.01972698045076	0.00523473457977307	GLIS3	0.0456213585806467	wt vs normal
-7.51840132959718	2.50055053573224	-3.00669841387371	0.00540800299284261	PAX2	0.0456213585806467	wt vs normal
-3.82482380375955	1.27173090923947	-3.00757320276732	0.00539620055255118	SOX3	0.0456213585806467	wt vs normal
-2.97552897597072	0.985984239288789	-3.01782610451971	0.00525968178643129	TFE3	0.0456213585806467	wt vs normal
-1.06925894546777	0.35183990829686	-3.03904963664781	0.00498744306357299	ZBTB17	0.0456213585806467	wt vs normal
-9.84054916259156	3.33118229262317	-2.95407104690225	0.00616487748155013	ISL1	0.0507061172857498	wt vs normal
-3.13714301174862	1.06814148568171	-2.93701073668761	0.00643105547987672	HSF1	0.0509842160987825	wt vs normal
-3.36448346480243	1.14744008793075	-2.93216482515424	0.00650862333175947	TERF2	0.0509842160987825	wt vs normal
-3.04397825136556	1.06893159150868	-2.8476829345733	0.00801148846460575	MAFK	0.0612972024384951	wt vs normal
-3.56958156289085	1.26187292725939	-2.82879637543496	0.00838953243341859	FOXK2	0.0627308220589708	wt vs normal
-2.99666089010219	1.08331318827188	-2.76619995264945	0.00976589798852398	RUNX1	0.0713995652938753	wt vs normal
-5.38525746794295	2.02607825453437	-2.65797111039059	0.0126561202113411	H3K4me1	0.0905187728158964	wt vs normal
-5.42996647501327	2.07182981977327	-2.62085545018727	0.0138185293320385	FOXA1	0.0967297053242697	wt vs normal
-5.40187252811784	2.07675568713149	-2.6011112243921	0.0144765755210781	SNAPC4	0.0992248613840558	wt vs normal
-3.440405398457	1.33631476548163	-2.57454717056653	0.0154078220401831	OTX1	0.103452519412658	wt vs normal
-9.02968133598556	3.54595515823941	-2.5464736391277	0.0164520378844541	HNF4A	0.108254409279708	wt vs normal
-5.01998629940386	1.99178114931098	-2.52035034127139	0.0174820731973896	ERM	0.112776511410612	wt vs normal
-2.71843230733785	1.09382811897375	-2.48524631995045	0.0189599528816063	CUX1	0.119958163424009	wt vs normal
-2.46711883581063	0.998308450291908	-2.47129916118534	0.0195783959483601	ESRRA	0.121533816358688	wt vs normal
-1.29246641139608	0.525355406840332	-2.46017533001024	0.0200848757664074	MAX	0.122368965317556	wt vs normal
-1.80796034368584	0.738201463135482	-2.44914218404093	0.0205990822301334	ZNF263	0.12321996461298	wt vs normal
-0.996823715613764	0.410351505934627	-2.42919472987767	0.0215594981288541	NFIL3	0.124684192213766	wt vs normal
-2.10989598066454	0.86886543831184	-2.42833457015388	0.0216018205355157	ZNF407	0.124684192213766	wt vs normal
-1.05374381595227	0.437084737109898	-2.4108456015185	0.0224789924215971	SREBF2	0.127510146667335	wt vs normal
-2.33871404563165	0.987457987530323	-2.36841878354833	0.0247438659649877	MEIS2	0.136249447764054	wt vs normal
2.51409966977167	1.06234536219509	2.36655588590971	0.0248479236043868	MSC	0.136249447764054	wt vs normal
-2.91122286900955	1.24659906215281	-2.33533215080558	0.026652369905306	ZZZ3	0.143748027849929	wt vs normal
-3.1039543024136	1.37093918945858	-2.26410793876236	0.0312215982223501	ADNP	0.151057438458135	wt vs normal
-2.28002110151226	1.00013075458975	-2.27972301726439	0.0301631908706305	CEBPB	0.151057438458135	wt vs normal
-2.24484834762567	0.979740488309274	-2.29126832504347	0.02940160993986	GRHL1	0.151057438458135	wt vs normal
-1.87194998903163	0.826235348001404	-2.26563774299868	0.0311164442875091	HOXA7	0.151057438458135	wt vs normal
-2.98381377516107	1.29562122615807	-2.30299852682178	0.0286456954704916	HOXB13	0.151057438458135	wt vs normal
-2.80086877892978	1.23583790859765	-2.26637228025156	0.0310660682115132	ZNF217	0.151057438458135	wt vs normal
-1.37543637225968	0.6036833349391	-2.27840705988419	0.0302511202457342	ZNF250	0.151057438458135	wt vs normal
-0.939705127470896	0.421515198764508	-2.22935051980389	0.0336987473067181	ERF	0.160679534259569	wt vs normal
-0.699349926231286	0.316534560356721	-2.20939516191581	0.0351995842547248	USF2	0.163107932673302	wt vs normal
-1.38547834788754	0.626945205398765	-2.20988746058966	0.0351618478086605	ZNF266	0.163107932673302	wt vs normal
-1.04451107976357	0.47877565768912	-2.18162946045556	0.0373876616448606	FOXO4	0.170840842793877	wt vs normal
-1.68970516980249	0.783619816366171	-2.15628182763173	0.0394907000282612	JUN	0.175573517693215	wt vs normal
-2.60591514841301	1.20675106039048	-2.15944715852978	0.0392224278427196	NIPBL	0.175573517693215	wt vs normal
-0.94876602910003	0.445191121236403	-2.13114319635369	0.0416801029053216	ZBED4	0.182836718078011	wt vs normal
-2.50383952050791	1.19810941004915	-2.08982543623057	0.045514041016326	BARX1	0.187176493679641	wt vs normal
-2.45553249914824	1.16313376429122	-2.11113508569203	0.0434992663233199	E2F2_batch1	0.187176493679641	wt vs normal
-1.81900606657527	0.869590209240478	-2.09179685700927	0.0453242340392947	E2F8_bacth2	0.187176493679641	wt vs normal
-2.2286035148069	1.06555799833872	-2.0914896404339	0.0453537663856162	FOXO3	0.187176493679641	wt vs normal
-1.41867473525609	0.676160448828275	-2.09813327253098	0.0447189139399447	GMEB1	0.187176493679641	wt vs normal
-2.81040686897515	1.3535476248884	-2.07632654906166	0.0468327394868745	NKX2-5	0.18790208891685	wt vs normal
-1.95393633825158	0.940137671820213	-2.07835128494377	0.0466328121014912	TEAD2	0.18790208891685	wt vs normal
-2.15280259101973	1.05308872657137	-2.04427465293336	0.0501001892378001	CBFB	0.192029306367677	wt vs normal
-1.81239377946998	0.886966601214877	-2.04336192252058	0.0501961104790888	DMRT1	0.192029306367677	wt vs normal
-5.7117933570153	2.77775341444471	-2.05626364360248	0.0488551634605866	PBX3	0.192029306367677	wt vs normal
1.16451228792064	0.567013464578482	2.05376478808372	0.0491123861417821	ZBTB2	0.192029306367677	wt vs normal
-0.972416136954441	0.477876341372584	-2.0348698036848	0.0510963598804085	HES2	0.192619622047857	wt vs normal
-1.32328388636065	0.651573026450256	-2.03090648728946	0.051521357872983	ZFHX3	0.192619622047857	wt vs normal
-1.12902447208314	0.588366805939019	-1.91891259106851	0.0648856934295294	AEBP2	0.193285616574323	wt vs normal
-1.39979506890649	0.768604906717314	-1.82121536913545	0.0789061273099867	ARNTL	0.193285616574323	wt vs normal
-2.38177281138152	1.27368892945768	-1.86997998985172	0.0716125929885466	AR	0.193285616574323	wt vs normal
-2.09418832257597	1.14501230225308	-1.82896578355985	0.0777060313461238	ATF1	0.193285616574323	wt vs normal
-1.36090588252185	0.747885926412229	-1.81967039953594	0.0791472419575641	ATF7	0.193285616574323	wt vs normal
-0.785836750152107	0.430484106893556	-1.82547215464662	0.0782450451177031	CASP8AP2_batch1	0.193285616574323	wt vs normal
-1.88022143607245	1.04111852104126	-1.80596291207266	0.0813142315246376	CASZ1	0.193285616574323	wt vs normal
-2.07143672416831	1.12541668975879	-1.84059534838805	0.0759346352935002	CEBPZ	0.193285616574323	wt vs normal
-2.72898062276096	1.4063371036026	-1.94048824835109	0.0620982468961172	CLOCK_batch2	0.193285616574323	wt vs normal
-0.832958506780368	0.446556482189448	-1.86529261135435	0.0722874939071728	DBP	0.193285616574323	wt vs normal
-0.397269988520411	0.213247039474024	-1.86295664174415	0.072625873968879	E2F3	0.193285616574323	wt vs normal
-1.376295327641	0.735319710801325	-1.87169649803235	0.0713668080459817	E2F7	0.193285616574323	wt vs normal
-1.85602501578751	0.926554571090062	-2.00314700687727	0.0545862713183378	EGR1	0.193285616574323	wt vs normal
-1.51338366288578	0.848036468610748	-1.78457379947941	0.0847967172294718	EHF	0.193285616574323	wt vs normal
-0.911771048969607	0.461732638507974	-1.97467316132529	0.0578951457792044	ETV4	0.193285616574323	wt vs normal
-0.844919370993462	0.465454782100783	-1.81525553820718	0.079839721883754	ETV7	0.193285616574323	wt vs normal
-2.09441022509021	1.15387393474645	-1.81511182636293	0.0798623501827634	EVI1	0.193285616574323	wt vs normal
-1.44539059774338	0.790410930129041	-1.82865714863964	0.0777535205557588	FOXG1	0.193285616574323	wt vs normal
-2.05027533060143	1.14949669360323	-1.78362873247995	0.084953474646212	FOXP1	0.193285616574323	wt vs normal
-1.09555669300005	0.585095282235689	-1.87244150869557	0.0712603573546803	GATA6	0.193285616574323	wt vs normal
-1.0366048862929	0.549345724414446	-1.88698089422254	0.0692101536031049	GLI2	0.193285616574323	wt vs normal
-1.32024077409379	0.657424911942995	-2.00820010028501	0.0540167217853614	HBP1	0.193285616574323	wt vs normal
-1.0573469784098	0.568665090072172	-1.85934919668729	0.073151115058626	HOXA10	0.193285616574323	wt vs normal
-1.32624079372187	0.72531816463575	-1.82849521545885	0.0777784469259892	HOXC6	0.193285616574323	wt vs normal
-1.45274071574126	0.742586696431841	-1.95632472642149	0.060119153264637	ID3	0.193285616574323	wt vs normal
-1.27057317501444	0.659138044037816	-1.92762834205569	0.0637468500007265	JAZF1	0.193285616574323	wt vs normal
-1.58591201002565	0.82595857377894	-1.92008662464724	0.0647312661633289	JUNB	0.193285616574323	wt vs normal
-1.65501590020415	0.897124225273344	-1.84480125893366	0.0753025876387648	LHX2	0.193285616574323	wt vs normal
-1.58728098939651	0.856497798763827	-1.85322249711256	0.0740506503678817	LIN9	0.193285616574323	wt vs normal
-1.17238757919358	0.624597838293838	-1.87702791670892	0.0706080412351598	MED1	0.193285616574323	wt vs normal
-2.25067730199585	1.25333474391472	-1.795751145433	0.0829613415010149	MTF1	0.193285616574323	wt vs normal
-1.00063924433926	0.546911241696058	-1.82961908267989	0.0776055911356401	MYBL1	0.193285616574323	wt vs normal
-2.1546406531195	1.12161137626008	-1.9210224670723	0.0646083981588623	MYC	0.193285616574323	wt vs normal
-3.69413427175353	2.04272026237898	-1.80843864908418	0.0809191381319287	NFKB1	0.193285616574323	wt vs normal
-1.25134501188671	0.663791007672728	-1.88514908671927	0.069465619469855	NFKB2	0.193285616574323	wt vs normal
-1.61453554352302	0.832377022220816	-1.93966856415062	0.0622022098788906	NFYA	0.193285616574323	wt vs normal
-1.22200811075284	0.648347162819087	-1.88480521059028	0.0695136675265893	NFYB	0.193285616574323	wt vs normal
-0.595101203856854	0.295598673452544	-2.01320661187741	0.0534575755291292	NPAT_batch1	0.193285616574323	wt vs normal
-1.02351766831888	0.542784537674751	-1.88567948656672	0.0693915656652383	NR1H2	0.193285616574323	wt vs normal
-1.53950664922469	0.860744414742236	-1.78857582211059	0.0841356311096304	NR3C1	0.193285616574323	wt vs normal
-4.080337556713	2.26441191766622	-1.80194138923202	0.0819595218038098	NR4A2	0.193285616574323	wt vs normal
-0.968684529376097	0.54205668867895	-1.78705391817392	0.0843865124359612	PCF11	0.193285616574323	wt vs normal
-1.43354364017027	0.751126783603492	-1.90852419520033	0.0662661251383363	RFX5	0.193285616574323	wt vs normal
-0.713196008151576	0.400171570950453	-1.78222557503936	0.0851866699187746	SMAD2	0.193285616574323	wt vs normal
-1.23690062812003	0.644590232370422	-1.91889446349728	0.0648880803561453	SOX4	0.193285616574323	wt vs normal
-1.30135615263714	0.707489480297829	-1.8394000036429	0.0761150959749988	SP2	0.193285616574323	wt vs normal
-1.17767747890888	0.646357558038358	-1.82202167246723	0.0787805419791719	SP3	0.193285616574323	wt vs normal
-0.972931400701991	0.537988248943427	-1.80846217851926	0.0809153910398071	TCF12	0.193285616574323	wt vs normal
-0.801418599741929	0.398055753775932	-2.01333253480127	0.053443577778121	TERF1	0.193285616574323	wt vs normal
-1.36481963118666	0.753789709762766	-1.81061059007584	0.0805738778959022	TFAP2	0.193285616574323	wt vs normal
-0.859395488029982	0.457277194675111	-1.87937535052578	0.0702761682974389	UBTF	0.193285616574323	wt vs normal
-1.71340138911811	0.887789952945791	-1.9299625811633	0.0634448111223936	VEZF1	0.193285616574323	wt vs normal
-1.08454618388975	0.57950097175174	-1.87151745511546	0.0713924109827283	ZNF12	0.193285616574323	wt vs normal
-1.28381552924375	0.652621367347363	-1.96716747792357	0.0587960646958686	ZNF143	0.193285616574323	wt vs normal
-0.771906276534754	0.40226294338477	-1.91890973113179	0.0648860700032679	ZNF280D	0.193285616574323	wt vs normal
-1.42818231528087	0.733606991545718	-1.94679485302024	0.0613034088459272	ZNF706	0.193285616574323	wt vs normal
-1.5011378183389	0.795659353583236	-1.88665892203561	0.0692549972982704	ZNF83	0.193285616574323	wt vs normal
-1.31828876875956	0.74150226200202	-1.77786210011045	0.0859153325859782	BARHL1	0.193603728909499	wt vs normal
-2.45117449159041	1.38450413842783	-1.77043493302507	0.0871677903680134	ATF5	0.195089816537935	wt vs normal
-0.756493009959615	0.429777701046343	-1.76019604581123	0.0889197854642586	CTCF_batch5	0.195353202320298	wt vs normal
-2.0215083830664	1.1490121709359	-1.75934462158032	0.0890668095685249	ID2	0.195353202320298	wt vs normal
-1.80869012287461	1.02464791921121	-1.76518205811316	0.0880629243980165	ZFAT	0.195353202320298	wt vs normal
-2.04244577169127	1.16368782220695	-1.75514921847145	0.089794285010239	HOXA13	0.195644501777276	wt vs normal
-1.57904395044063	0.905664773927905	-1.74351923128494	0.091837261807586	ESR1	0.197480125063371	wt vs normal
-3.0832623403045	1.76828192599949	-1.7436486201496	0.0918143183492374	NR5A2	0.197480125063371	wt vs normal
-1.77015341651341	1.02437741798502	-1.7280285424442	0.094619333155338	HSF2	0.199708080219179	wt vs normal
-3.15534355729284	1.81987773739247	-1.73382172464719	0.0935706866216289	LHX5	0.199708080219179	wt vs normal
-1.20025490291356	0.695943054940449	-1.72464527721491	0.0952363225254487	MEF2A	0.199708080219179	wt vs normal
-0.962461783158247	0.558178806937882	-1.72428936963448	0.0953014242991217	TAL1	0.199708080219179	wt vs normal
1.52827159734817	0.889956087903708	1.71724382598249	0.0965979166287278	HOXB6	0.201143763106655	wt vs normal
-2.30257314832867	1.34372880488141	-1.71356983638665	0.0972798580576768	EOMES	0.201289769188526	wt vs normal
-1.57474457619415	0.923059181034643	-1.70600608124502	0.0986965460949392	DLX4	0.202410263994107	wt vs normal
-1.53169475583288	0.898816747274022	-1.70412351625433	0.0990518313162653	TP73	0.202410263994107	wt vs normal
-0.938795772115972	0.552702375127367	-1.69855570441439	0.100108901688053	NFAT5	0.203307584292403	wt vs normal
-1.86521924482457	1.10094561023952	-1.69419744942603	0.100942922220063	JUND_batch2	0.20374368963436	wt vs normal
-1.22797110774943	0.727946565516885	-1.68689731625769	0.102352963563614	NFE2L2	0.205330030563592	wt vs normal
-1.60648067138874	0.972497908793768	-1.65191169755966	0.109341225567662	CAMTA2	0.207006124159695	wt vs normal
-0.784730835444552	0.472859485613866	-1.65954339358513	0.107783856351608	ELF2_batch1	0.207006124159695	wt vs normal
-1.54513357629831	0.929291690617271	-1.66270030378941	0.107145063174516	ELF2_batch4	0.207006124159695	wt vs normal
-1.20719420874053	0.730121617090318	-1.65341523998624	0.109032931376335	GLI3	0.207006124159695	wt vs normal
-0.718277122715003	0.43076569407301	-1.66744272489179	0.106191379416176	MEF2C	0.207006124159695	wt vs normal
-1.54197243226443	0.923581933735219	-1.66955672901512	0.105768548425181	MNT	0.207006124159695	wt vs normal
-2.17454226653192	1.29858621418289	-1.67454593525021	0.104776205410321	PATZ1	0.207006124159695	wt vs normal
-1.36967143813641	0.829483601141701	-1.65123389570475	0.109480442564702	RAD21_batch1	0.207006124159695	wt vs normal
-1.7387390757447	1.0436406938711	-1.66603227140878	0.106474273864122	REST	0.207006124159695	wt vs normal
-2.06325255713419	1.24337300889423	-1.65939950632281	0.107813047037112	TFAP2A	0.207006124159695	wt vs normal
-0.913442729979606	0.555163587862792	-1.64535778273225	0.11069355569295	SNAI1	0.208103884702745	wt vs normal
-1.35975959038069	0.829007862014109	-1.64022520495415	0.111762286342963	SMC1A	0.208919273902471	wt vs normal
-1.26131245429779	0.780690727554605	-1.61563652516876	0.117001680341732	HOXA1	0.213740726645209	wt vs normal
-3.51231076381763	2.17757501102594	-1.61294593574659	0.117587123325311	MIXL1	0.213740726645209	wt vs normal
-0.792615578229933	0.493010592036183	-1.60770496827736	0.118734445909511	OVOL2	0.213740726645209	wt vs normal
-1.51547034886804	0.943042468490673	-1.60700116856194	0.118889218772259	RXRA_batch1	0.213740726645209	wt vs normal
-1.20110816598882	0.747141222018672	-1.60760527005001	0.118756360474643	SMC3	0.213740726645209	wt vs normal
-1.13552455623264	0.706498080780399	-1.6072578073791	0.118832761966703	ZIC2	0.213740726645209	wt vs normal
-0.799400103895977	0.49276434594982	-1.62227667335612	0.115567156880556	ZNF236	0.213740726645209	wt vs normal
-2.14403951751733	1.35125347734272	-1.58670416281455	0.123424793534129	MAZ	0.220688897134394	wt vs normal
-1.00554840527365	0.639311967729463	-1.57286028735687	0.126599168137964	NEUROG3	0.223930786652635	wt vs normal
-0.661007263813265	0.420166299976576	-1.5732039048589	0.126519575292632	ZNF84	0.223930786652635	wt vs normal
-1.26255104869524	0.805500375889416	-1.5674121161038	0.12786662880235	LYL1	0.224963213240498	wt vs normal
-1.83456121818182	1.17755113603308	-1.557946115497	0.13009347523745	Ets-2	0.225267122911164	wt vs normal
-2.03474820749144	1.30230892046234	-1.56241593336323	0.129038047998996	MXD1	0.225267122911164	wt vs normal
-0.622473533649069	0.399202901975513	-1.55929110376871	0.129775153399138	MZF1	0.225267122911164	wt vs normal
-1.54752605071391	0.995507125827017	-1.55451026975653	0.13090954132987	HOXC8	0.225493398416372	wt vs normal
-0.674521733885495	0.43564285560198	-1.54833649906511	0.132386400953491	LEF1	0.226504132421083	wt vs normal
-1.03924763263604	0.673321889473635	-1.54346331061428	0.133561707263496	RARG	0.226504132421083	wt vs normal
-1.94402154178958	1.25772805306973	-1.54566127156409	0.13303055953465	RORA	0.226504132421083	wt vs normal
-2.01215137146074	1.32292913962556	-1.52098197189175	0.139094121925623	GATA1	0.232231684209467	wt vs normal
-2.03082403479184	1.33382046504265	-1.52256176000936	0.13869937818284	HIVEP1	0.232231684209467	wt vs normal
-1.45263726056115	0.956742874369999	-1.51831521245214	0.139762533354026	ID1	0.232231684209467	wt vs normal
-4.2515990703386	2.79549493158241	-1.52087525622232	0.139120819899664	NFIB	0.232231684209467	wt vs normal
-1.23195356092992	0.81689463505726	-1.50809358766761	0.142348661271797	MED12	0.234786259038124	wt vs normal
-0.514651471194575	0.341595681209109	-1.50661000564445	0.142727209141717	SRF	0.234786259038124	wt vs normal
-0.633553214907078	0.422471772838066	-1.49963442681866	0.144517994622948	KLF10	0.235386884657279	wt vs normal
-1.58949264847727	1.05993449277382	-1.499614041541	0.144523254409636	NKX2-8	0.235386884657279	wt vs normal
-2.07869798706715	1.40293059905447	-1.48168269226441	0.149209978434682	SOX9	0.241823068497588	wt vs normal
-0.814566051172701	0.552035513194635	-1.47556820476784	0.150835763014321	TBX3	0.242604241747107	wt vs normal
-0.629021065339076	0.426648827626295	-1.47432976398576	0.151166776772513	ZNF395	0.242604241747107	wt vs normal
-1.61739186791604	1.10095456860634	-1.4690813899464	0.152576044507528	DLX6	0.243449878619107	wt vs normal
-0.9732821312179	0.663971930394196	-1.4658483087381	0.153449399519032	E2F4	0.243449878619107	wt vs normal
-0.963392930752441	0.657994215678767	-1.46413586593407	0.153913601072262	GATA4	0.243449878619107	wt vs normal
-0.65591272540852	0.448834401876605	-1.46136909886165	0.154665976823813	MYB	0.243469408492988	wt vs normal
-1.75452216049246	1.21028610025201	-1.44967554376369	0.157878357047066	NKX2.2	0.246170518807984	wt vs normal
-2.46075082949869	1.69697808402237	-1.45007814341711	0.157766879969575	TEAD4	0.246170518807984	wt vs normal
-2.88058111359617	2.01385075981851	-1.43038460002655	0.163293824984879	EP300	0.253413530283138	wt vs normal
-0.651324987951514	0.456739355733472	-1.42603211169653	0.164535836161774	NR2F1	0.254142207029219	wt vs normal
-0.419969555735847	0.297899181541775	-1.40977076057174	0.16924245021582	GMEB2_batch4	0.260190495892546	wt vs normal
-4.44711628007879	3.1615137987963	-1.40664142657608	0.17016027041172	NFE2L3	0.260384785885841	wt vs normal
0.614893953090967	0.444546397431746	1.38319409772155	0.177162642849193	GATA2	0.26984495137678	wt vs normal
-0.393492212215812	0.285950827929738	-1.37608348632758	0.179330247315733	SP1_batch1	0.271887794317402	wt vs normal
-2.33114421943925	1.69992253314672	-1.37132379504617	0.180792751391499	LHX4	0.272847776182583	wt vs normal
-1.92073127356151	1.41222112684848	-1.36007827460266	0.184285158514285	STAT3	0.276848480142465	wt vs normal
-0.722467076016562	0.548404092855205	-1.3173991321894	0.198019091937636	GATAD1	0.29346072634001	wt vs normal
-2.38427649200308	1.80880763057025	-1.31814818320476	0.197771431713091	TGIF1	0.29346072634001	wt vs normal
0.471236702901939	0.357534164937075	1.31801866539069	0.197814237384525	XBP1	0.29346072634001	wt vs normal
-0.549194218003207	0.418224050152712	-1.31315790615741	0.199425881424363	IRX3	0.294097679853979	wt vs normal
-2.48142371464864	1.89317054094699	-1.3107238154083	0.200236718198454	TCF3	0.294097679853979	wt vs normal
-3.23174873157341	2.47461550247524	-1.30595994745076	0.201830968934124	PLAG1	0.295121727908119	wt vs normal
-0.541712877308275	0.415863868770338	-1.302620684288	0.202954261979922	TFDP2	0.295451115891125	wt vs normal
-2.46542303399973	1.92988832540059	-1.27749518018768	0.211560330081822	NEUROD2	0.306622681043697	wt vs normal
-2.00973331391498	1.58157153905038	-1.27071919561836	0.21392815476539	MAFB	0.308694574200936	wt vs normal
-0.568947137424351	0.451554199352707	-1.25997529917765	0.217723695855925	FOXM1	0.31279954557467	wt vs normal
-0.569341350051304	0.462124320460627	-1.23200906086009	0.227842030961957	ASCL2	0.324502286521575	wt vs normal
-2.21283686483204	1.79310546216971	-1.23408071165788	0.227080600586431	ZBTB39	0.324502286521575	wt vs normal
-0.343855551486692	0.288092025120945	-1.19356150640524	0.24232247145849	MYBL2	0.343638332370014	wt vs normal
-0.585178863423304	0.497735768265442	-1.17568175874238	0.249284150555884	GMEB2_batch1	0.351993500141141	wt vs normal
-0.695003074116367	0.593192580912846	-1.17163143383697	0.250881437271186	FEV	0.352735012231709	wt vs normal
-0.695753482596321	0.59672454424553	-1.16595418992862	0.253132949980861	CREB3L4	0.354386129973206	wt vs normal
-0.899137828943667	0.778633555632916	-1.15476378129221	0.25761419809305	SOX2_batch4	0.359131657511074	wt vs normal
-2.96569925626679	2.59021742269561	-1.1449615118334	0.261586909023452	ZBTB33	0.363131194382767	wt vs normal
-1.98526844134387	1.75667272795647	-1.13012993812076	0.267682334243601	CREM	0.370031462042624	wt vs normal
-1.47232572771655	1.3129053900531	-1.12142560985069	0.271307109505102	NR2F6	0.373472966640915	wt vs normal
-1.7345266566369	1.64690775997238	-1.05320206680305	0.300945037946355	EMX1	0.412545489518129	wt vs normal
-0.28982125038438	0.276810339418168	-1.04700298042898	0.303746660269749	YY1	0.414658303853724	wt vs normal
-1.73165085726369	1.66063408000493	-1.0427648559751	0.305672507884651	NKX6-1	0.415036785841848	wt vs normal
-0.513438816103311	0.49328955865026	-1.0408467138615	0.306546926928781	SOX2_batch2	0.415036785841848	wt vs normal
-0.655509870774392	0.641082199913423	-1.02250518086903	0.314996307483966	FOXD2	0.424728627714037	wt vs normal
-2.30895869235793	2.29007743673508	-1.00824481099197	0.321675962756508	CIC	0.431964864273025	wt vs normal
-1.19713415363351	1.19274347194484	-1.00368116178537	0.323834022286502	DLX1	0.43276585700635	wt vs normal
-0.412419085337821	0.411831070353447	-1.00142780626986	0.324903242190178	SMAD3	0.43276585700635	wt vs normal
-1.96989978233017	1.97717185039304	-0.996321984828266	0.327334897736173	LHX6	0.434246699012907	wt vs normal
-0.326950137434601	0.331714649182652	-0.985636715894847	0.332463921430241	ELF1	0.439279639158832	wt vs normal
-0.518176063563345	0.52830351414723	-0.980830241872928	0.334788794322047	HES4	0.440582053327813	wt vs normal
-0.746710711546808	0.770024948763053	-0.969722750861908	0.340203529600236	SPIB	0.445924148360469	wt vs normal
-0.516028102288312	0.537293725241457	-0.960420861152644	0.344783266127936	CEBPG	0.450133708555916	wt vs normal
-2.48081027951043	2.60992784990024	-0.950528298935639	0.349699028911529	YBX1	0.454746958545032	wt vs normal
-0.763444390989785	0.807812616238241	-0.945076092701961	0.352428228885646	KLF5	0.456491682296762	wt vs normal
-1.93359525726967	2.05299632828935	-0.941840582287274	0.354054512005725	RCOR1	0.45679974294072	wt vs normal
-2.06130754176021	2.23759719893288	-0.921214748902641	0.364538863091196	SKI	0.468489398269545	wt vs normal
-2.11303700723466	2.31953781446745	-0.910973295651917	0.369819842200112	THAP4	0.473426957524657	wt vs normal
-0.870801181722338	0.985739514592567	-0.883398878538681	0.384285790425267	MEF2D	0.490038856782608	wt vs normal
-0.551692019846187	0.644026307245718	-0.856629633975026	0.398673107772522	NPAT_batch4	0.504474817142922	wt vs normal
-1.15927167223535	1.34938435395358	-0.859111541377206	0.397324992896879	RAX2	0.504474817142922	wt vs normal
-0.402645316079633	0.475435457897991	-0.846897953004641	0.403987045601001	RBCK1	0.509240375489384	wt vs normal
-1.45344009311628	1.7248333480318	-0.842655375822131	0.406317587956836	NR1D1	0.510223230678623	wt vs normal
-0.502603813814117	0.607811334476633	-0.826907603239897	0.415041812897816	RFX1	0.519196792560385	wt vs normal
-0.318344064711029	0.392301104148443	-0.811478890435574	0.42370136758369	NFYC	0.528021780056947	wt vs normal
-0.332622647239224	0.412619720311509	-0.806123970488151	0.426732712385369	H3K4me3	0.529792688206741	wt vs normal
-0.419629339081086	0.522470769711532	-0.803163283780973	0.428414413370297	ARNT	0.529880984957999	wt vs normal
-1.16434195975724	1.470611129292	-0.791740206887866	0.434940772322154	GLIS2	0.535938255033665	wt vs normal
-2.58879697284227	3.36741939799225	-0.768777709834951	0.448241324580365	CDX2_batch4	0.550266402190075	wt vs normal
-2.15124055494408	2.82456866719075	-0.761617368319691	0.452438049844199	ZBTB4	0.553353599995321	wt vs normal
-0.351114151268067	0.466683162242147	-0.75236087280536	0.457897827233558	HES1	0.557956982073484	wt vs normal
-2.1198267557279	2.83252857946388	-0.748386713940632	0.460253804027977	NKX3-1	0.558758308211086	wt vs normal
-0.377718895770137	0.513737262686258	-0.735237490453972	0.468099663511369	GLIS1	0.564120107308572	wt vs normal
-1.62724385025425	2.20576001210181	-0.737724793869889	0.466609589040624	PRDM4	0.564120107308572	wt vs normal
1.89038406237565	2.59412674517125	0.728716924064887	0.472019092803341	CSDA	0.566767450847808	wt vs normal
-1.60799580386266	2.23722207647625	-0.718746619198102	0.478048760800779	RXRA_batch4	0.57192015383075	wt vs normal
-3.36455076405652	4.8416198750745	-0.694922536438231	0.492634653376535	TLX1	0.587234786090145	wt vs normal
-0.312719480807053	0.467220779702748	-0.669318434436947	0.508586464277584	BARX2	0.600326164336293	wt vs normal
0.342904175257269	0.512933655215768	0.668515648701244	0.509091184953878	NFATC3	0.600326164336293	wt vs normal
-0.698428927430501	1.04369032404527	-0.669191724153807	0.508666110145099	WHSC1	0.600326164336293	wt vs normal
-1.16931991814222	1.77485563851604	-0.658825367408411	0.515205302512822	TCF7L1	0.605366230452566	wt vs normal
-0.313466219177094	0.480945899394481	-0.651770229399509	0.519681893263563	RAD21_batch3	0.608453177522108	wt vs normal
-1.58964782976057	2.51831659175221	-0.63123430746033	0.532831524439078	TCFL5	0.619440182121755	wt vs normal
-1.18423445065951	1.86792116745023	-0.633985240542043	0.531059810474786	TSHZ1	0.619440182121755	wt vs normal
-0.852130615062674	1.433223152416	-0.594555435157623	0.556751352468674	TFCP2	0.644968996345752	wt vs normal
-1.41112026172059	2.44456850455144	-0.577247174334973	0.568227255623583	TOE1	0.655953568772487	wt vs normal
-0.315544644283369	0.568527048676698	-0.555021339825132	0.583136190762354	ZBTB7B	0.668473194288552	wt vs normal
-0.230377860766032	0.41447667787346	-0.555828284351301	0.582591553470924	ZNF581	0.668473194288552	wt vs normal
0.264194748395175	0.530226214938603	0.498267986289148	0.622053183372336	NR2F2	0.710609365727426	wt vs normal
-0.822558135679895	1.76217865920138	-0.466784756122674	0.644141831068791	RARA	0.733296409763433	wt vs normal
-0.893668074294389	1.93363372843819	-0.462170296861863	0.647407966151283	TOX4	0.734473175392317	wt vs normal
-0.477069986826984	1.05059062648825	-0.454096938235264	0.65313951690843	KLF3	0.735900346105731	wt vs normal
-1.01904276547059	2.23841125980317	-0.455252698094542	0.65231767064834	PHF20	0.735900346105731	wt vs normal
0.673032861214368	1.500159071055	0.448640996945111	0.657025137240931	ZBTB24	0.737751775263707	wt vs normal
-0.740113592975303	1.83632451471694	-0.403040740916857	0.689874321088925	STAT5A	0.772002216456654	wt vs normal
0.387194174369118	0.984537745956467	0.39327509377811	0.696992716205058	MYF6	0.777324080106658	wt vs normal
0.174772454362257	0.456556786282405	0.382805512070849	0.704655516938518	CTCF_batch3	0.783215084705312	wt vs normal
-1.04784853729048	2.8831433979485	-0.36343961872867	0.718912562381174	STAT4	0.796371154960963	wt vs normal
0.449336029109558	1.34146728666722	0.334958618503401	0.740067144384424	SMAD1	0.81705399497475	wt vs normal
-0.826197068449943	2.50494978606287	-0.329825800519742	0.743902280319286	NR1H3	0.818541305100485	wt vs normal
-0.555621629572553	1.80295768734879	-0.308172306799713	0.760153956222041	NR3C2	0.833635505323505	wt vs normal
-0.369443481057392	1.23536482622598	-0.299056176130606	0.767029889460701	STAT1	0.838381507084952	wt vs normal
-0.521505876862516	2.02426743138947	-0.257626966069671	0.798514189784244	CREB3	0.869904531255021	wt vs normal
0.771554998881683	3.14307048311588	0.24547810907403	0.807815210560039	BACH1	0.871380997620501	wt vs normal
0.1887983115616	0.764871454328373	0.246836655353261	0.806773675067452	MSX2	0.871380997620501	wt vs normal
-0.420896750725225	1.69526756386107	-0.24827747530697	0.805669458039869	NHLH1	0.871380997620501	wt vs normal
-0.344944722980656	1.45632064145033	-0.236860422878529	0.814430273528515	LHX3	0.875645620885234	wt vs normal
0.254520366319641	1.16000130673445	0.219413861727577	0.827864737923246	CREB3L2	0.881710887234293	wt vs normal
0.805948555482552	3.5831345977722	0.224928350719408	0.823612446120464	E2F2_batch4	0.881710887234293	wt vs normal
-0.33568352911677	1.56221367524796	-0.214876834350774	0.831367289225002	E2F8_batch4	0.881710887234293	wt vs normal
-0.318000881133897	1.4989188869607	-0.212153495362711	0.833471385805061	RLF	0.881710887234293	wt vs normal
-0.383576147655625	1.80756510872421	-0.212205992361933	0.833430813836552	SP1_batch4	0.881710887234293	wt vs normal
0.0912926228694066	0.474997809528374	0.192195881829542	0.848928306456548	CDX2_batch1	0.895184015462194	wt vs normal
-0.880088058813019	4.76226188582082	-0.184804632738363	0.854668635877464	SALL4	0.898357767423915	wt vs normal
-0.0784721285575419	0.449555669861616	-0.17455486343148	0.862642352796089	RFX7	0.903851382388259	wt vs normal
-0.728394996733206	4.49847727675396	-0.161920345912874	0.872491479127532	CLOCK_batch4	0.908385115927082	wt vs normal
0.0718476257001686	0.438809921252477	0.16373291081272	0.871077192381951	CTCF_batch1	0.908385115927082	wt vs normal
0.0657454356583915	0.486427478300069	0.135159789673383	0.893419321402373	MXD3	0.924323763337675	wt vs normal
0.0572080431189141	0.423009375778059	0.135240603151381	0.893355996307311	SMAD4	0.924323763337675	wt vs normal
-0.335658746658523	3.25824803923034	-0.103018168849359	0.918657650184094	AHCTF1	0.94745569564441	wt vs normal
-0.0274320742523288	0.366362237031972	-0.0748769154664128	0.940826779406765	TFEB	0.96728753257758	wt vs normal
-0.020426579423954	0.416497801872367	-0.0490436668143895	0.961220719360261	ATOH1	0.98211682195505	wt vs normal
0.173371945085858	3.50391065889704	0.0494795564052514	0.960876347006949	CASP8AP2_batch4	0.98211682195505	wt vs normal
0.0175484792614849	0.430152943645761	0.0407959064809664	0.967738179691462	TFDP1	0.985714740304926	wt vs normal
0.0495634031175894	1.95236696828793	0.0253863151357517	0.979920712535329	BCL6	0.987592828029074	wt vs normal
-0.0426632197820936	1.83289614223601	-0.0232763978269098	0.981589224211268	RBPJ	0.987592828029074	wt vs normal
-0.0140755857745143	0.45933964712005	-0.0306430891885011	0.975764101544518	RFX2	0.987592828029074	wt vs normal
-0.109032497594651	3.39229821955178	-0.0321411888159577	0.97457965307273	SMAD5	0.987592828029074	wt vs normal
0.0055200164001174	0.485717320628868	0.0113646686368329	0.991010325003907	TP53	0.991809440385426	wt vs normal
-0.00825063884351275	0.796824828565843	-0.0103543947775355	0.991809440385426	ZBTB44	0.991809440385426	wt vs normal
